# Supplementary material for: Crystal structures of the 2:2 complex of 1,1′-(1,2-phenyl­ene)bis­(3-m-tolyl­urea) and tetra­butyl­ammonium chloride or bromide
Source: Acta Crystallogr E Crystallogr Commun. 2017 Aug 8;73(Pt 9):1316–9. doi: 10.1107/S2056989017009951 (PMC5588570; doi:10.1107/S2056989017009951)
Supplement: Supplementary file 1 [file e-73-01316-sup1.cif]

##############################################################################
#                                                                            #
# This CIF contains the data in a paper accepted for publication in          #
# Acta Crystallographica Section E. It conforms to the requirements of       #
# Notes for Authors for Acta Crystallographica Section E, and has been       #
# peer reviewed under the auspices of the IUCr Commission on Journals.       #
#                                                                            #
# Full details of the Crystallographic Information File format               #
# are given in the paper "The Crystallographic Information File (CIF):       #
# a New Standard Archive File for Crystallography" by S. R. Hall, F. H.      #
# Allen and I. D. Brown [Acta Cryst. (1991), A47, 655-685].                  #
#                                                                            #
# The current version of the core CIF dictionary is obtainable from          #
# ftp://ftp.iucr.org/pub/cif_core.dic.                                       #
#                                                                            #
# Software is freely available for graphical display of the structure(s)     #
# in this CIF. For information consult the CIF software page                 #
# http://www.iucr.org/resources/cif/software.                                #
#                                                                            #
# This file may be used for bona fide research purposes within the           #
# scientific community so long as proper attribution is given to the journal # 
# article from which it was obtained.                                        #
#                                                                            #
##############################################################################
data_I
_database_code_depnum_ccdc_archive 'CCDC 1556706'
_audit_creation_method
;
Olex2 1.2
(compiled 2017.03.28 svn.r3405 for OlexSys, GUI svn.r5337)
;
_chemical_name_systematic
;
Tetrabutylammonium chloride--1,1'-(1,2-phenylene)bis(3-<i>m</i>-tolylurea)
(1/1)
;
_chemical_name_common     ?
_chemical_formula_moiety     'C16 H36 N +, Cl -, C22 H22 N4 O2'
_chemical_formula_sum     'C38 H58 Cl N5 O2'
_chemical_formula_iupac     'C16 H36 N +, Cl -, C22 H22 N4 O2'
_chemical_formula_weight     652.34
_chemical_melting_point     ?
_space_group_crystal_system     monoclinic
_space_group_name_H-M_alt     'P 21/n'
_space_group_name_Hall     '-P 2yn'
loop_
    _space_group_symop_id
    _space_group_symop_operation_xyz
    1 x,y,z
    2 -x+1/2,y+1/2,-z+1/2
    3 -x,-y,-z
    4 x-1/2,-y-1/2,z-1/2
_cell_length_a     13.5654(4)
_cell_length_b     20.0993(6)
_cell_length_c     14.3329(4)
_cell_angle_alpha     90
_cell_angle_beta     99.658(3)
_cell_angle_gamma     90
_cell_volume     3852.53(19)
_cell_formula_units_Z     4
_cell_measurement_reflns_used     6812
_cell_measurement_theta_min     4.6840
_cell_measurement_theta_max     72.2010
_cell_measurement_temperature     293.57(10)
_exptl_crystal_description     plate
_exptl_crystal_colour     'clear light colourless'
_exptl_crystal_size_max     0.7
_exptl_crystal_size_mid     0.4
_exptl_crystal_size_min     0.15
_exptl_crystal_density_diffrn     1.1247
_exptl_crystal_F_000     1421.2282
_exptl_absorpt_coefficient_mu     1.159
_exptl_absorpt_correction_type     multi-scan
_exptl_absorpt_process_details
;
(CrysAlis PRO; Agilent, 2014)
;
_exptl_absorpt_correction_T_min     0.60762
_exptl_absorpt_correction_T_max     1.00000
_diffrn_ambient_temperature     294
_diffrn_radiation_type     'Cu K\a'
_diffrn_radiation_wavelength     1.54184
_diffrn_measurement_device_type
                                   'Agilent New Gemini, Dual, Cu at zero, EosS2'
_diffrn_measurement_device     'four-circle diffractometer'
_diffrn_measurement_method     '\w scans'
_diffrn_detector_area_resol_mean     15.9595
_diffrn_reflns_number     21128
_diffrn_reflns_av_R_equivalents     0.0333
_diffrn_reflns_theta_min     4.40
_diffrn_reflns_theta_max     72.63
_diffrn_reflns_theta_full     72.6330
_diffrn_measured_fraction_theta_max     0.9826
_diffrn_measured_fraction_theta_full     0.9826
_diffrn_reflns_limit_h_min     -16
_diffrn_reflns_limit_h_max     16
_diffrn_reflns_limit_k_min     -24
_diffrn_reflns_limit_k_max     24
_diffrn_reflns_limit_l_min     -17
_diffrn_reflns_limit_l_max     11
loop_
    _refln_index_h
    _refln_index_k
    _refln_index_l
    _refln_F_squared_meas
    0 0 2 3206.69
    0 0 -2 3245.86
    0 0 3 0.44
    0 0 -3 0.26
    0 0 3 0.41
    0 0 -4 399.34
    0 0 -4 363.34
    0 0 4 355.97
    0 0 4 396.35
    0 0 -5 -0.12
    0 0 5 0.05
    0 0 -5 0.11
    0 0 -6 572.68
    0 0 -6 546.29
    0 0 -7 0.01
    0 0 7 0.09
    0 0 -7 0.11
    0 0 -8 182.39
    0 0 -8 192.36
    0 0 9 0.25
    0 0 -9 0.5
    0 0 -9 -0.06
    0 0 10 39.14
    0 0 -10 38.57
    0 0 -10 41.67
    0 0 -11 -0.05
    0 0 -11 -0.14
    0 0 -12 4.64
    0 0 -12 4.38
    0 0 -13 0.04
    0 0 -14 7.89
    0 0 -15 0.07
    0 0 -16 6.54
    0 -1 -2 479.19
    0 1 2 480.36
    0 -1 3 180.23
    0 1 -3 189.15
    0 -1 -3 186.45
    0 1 3 182.67
    0 -1 4 67.73
    0 -1 -4 62.07
    0 -1 4 61.01
    0 1 -4 64.84
    0 -1 -4 63.56
    0 -1 -4 64.11
    0 1 4 63.16
    0 1 5 14.59
    0 -1 5 12.48
    0 -1 -5 14.25
    0 -1 -5 14.37
    0 -1 5 14.93
    0 -1 -5 14.75
    0 1 -5 15.4
    0 1 -5 15.91
    0 -1 -6 394.62
    0 1 6 421.56
    0 -1 -6 387.71
    0 1 -6 377.77
    0 -1 6 407.42
    0 1 -6 404.99
    0 1 -7 360.68
    0 -1 -7 370.87
    0 1 -7 359.65
    0 -1 -7 362.42
    0 1 7 375.82
    0 1 -8 0.54
    0 -1 -8 0.86
    0 1 8 1.34
    0 1 -8 1.15
    0 -1 8 1.48
    0 -1 -8 0.85
    0 -1 -9 38.28
    0 -1 9 37.94
    0 1 -9 34.88
    0 -1 -9 31.05
    0 1 -9 31.66
    0 1 9 34.61
    0 1 -10 0.92
    0 -1 -10 1.01
    0 -1 -10 0.39
    0 1 -10 1.14
    0 -1 10 1.42
    0 1 -11 0.13
    0 1 -11 -0.02
    0 -1 -11 0.09
    0 -1 -11 0.24
    0 1 -11 0.19
    0 -1 -11 0.43
    0 -1 -11 0.04
    0 1 -12 5.24
    0 1 -12 5.59
    0 -1 -12 5.3
    0 -1 -12 5.03
    0 1 -13 6.66
    0 -1 -13 6.4
    0 -1 -13 5.31
    0 -1 -14 0.21
    0 1 -14 0
    0 -1 -15 0.03
    0 1 -15 0.08
    0 1 -16 0.61
    0 -1 -16 1.06
    0 -1 -17 3.13
    0 -2 0 243.63
    0 -2 -1 4.22
    0 2 1 4.45
    0 -2 -2 526.92
    0 -2 2 479.31
    0 2 -2 532.07
    0 2 2 484.08
    0 -2 -2 533.9
    0 -2 -3 253.26
    0 2 3 266.71
    0 2 -3 261.54
    0 -2 -4 161.67
    0 2 4 159.87
    0 -2 -4 159.26
    0 -2 4 159.25
    0 2 -5 236.56
    0 2 5 215.28
    0 -2 -5 219.6
    0 -2 -5 221.83
    0 -2 -5 210.43
    0 2 -5 206.95
    0 -2 5 208.69
    0 -2 5 224.96
    0 2 -5 215.03
    0 2 6 22.08
    0 2 -6 22.91
    0 2 -6 22.66
    0 -2 -6 22.7
    0 -2 6 22.69
    0 -2 -6 22.63
    0 -2 7 141.07
    0 -2 -7 129.91
    0 2 7 125.47
    0 2 -7 131.16
    0 -2 -7 116.16
    0 2 -7 123.95
    0 2 8 13.65
    0 2 -8 11.78
    0 2 -8 13.29
    0 -2 -8 14.25
    0 -2 -8 12.76
    0 -2 8 13.49
    0 2 -9 4.76
    0 -2 -9 5.06
    0 -2 -9 4.79
    0 2 -9 4.78
    0 -2 9 6.66
    0 2 -10 11.32
    0 -2 -10 7.88
    0 -2 -10 9.94
    0 -2 10 12.08
    0 -2 -11 20.59
    0 -2 11 19.64
    0 -2 -11 23.41
    0 2 -11 25.9
    0 2 -11 27.47
    0 -2 -11 24.69
    0 -2 -11 24.44
    0 2 -11 23.9
    0 2 -12 10.51
    0 -2 -12 10.4
    0 -2 -13 -0.18
    0 2 -13 -0.18
    0 -2 -13 0.03
    0 2 -14 0.14
    0 -2 -14 -0.3
    0 -2 -15 -0.08
    0 -2 -16 0.35
    0 -2 -17 0.11
    0 -3 0 0.35
    0 3 0 0.12
    0 -3 -1 35.09
    0 -3 -1 30.41
    0 3 -2 61.83
    0 -3 -2 65.49
    0 3 2 59.74
    0 -3 -2 68.22
    0 -3 3 390.21
    0 -3 -3 476.76
    0 -3 -3 420.66
    0 -3 -3 438.72
    0 3 -3 427.44
    0 3 3 466.11
    0 -3 -4 240.33
    0 -3 -4 198.93
    0 3 4 209.65
    0 3 -4 219.71
    0 3 -4 221.17
    0 -3 4 208.48
    0 3 -4 194.7
    0 -3 -4 192.09
    0 -3 -5 65.7
    0 -3 5 62.13
    0 -3 -5 67.19
    0 3 -5 60.21
    0 -3 5 65.06
    0 3 -5 72.7
    0 3 5 68.33
    0 -3 -5 66.19
    0 3 -5 69.56
    0 3 6 161.32
    0 -3 -6 147.27
    0 3 -6 167.67
    0 3 -6 150.6
    0 -3 6 176.75
    0 -3 -6 152.9
    0 3 7 3.08
    0 -3 7 4.32
    0 -3 -7 3.57
    0 3 -7 3.45
    0 -3 -7 4.01
    0 3 -7 3.01
    0 -3 -8 99.8
    0 3 8 102.23
    0 -3 -8 92.88
    0 3 -8 92.85
    0 -3 8 107.67
    0 -3 -9 40.5
    0 -3 -9 33.72
    0 -3 9 38.17
    0 3 -9 37.35
    0 -3 10 2.87
    0 3 -10 3.48
    0 -3 -10 3.62
    0 -3 -10 1.84
    0 -3 11 8.29
    0 -3 -11 7.25
    0 -3 -11 7.3
    0 -3 -12 0.68
    0 -3 -12 0.83
    0 -3 -13 -0.02
    0 -3 -13 0.22
    0 -3 -14 2.27
    0 -3 -14 1.65
    0 -3 -15 2.03
    0 -3 -16 2.17
    0 -3 -17 0.06
    0 -3 -17 -0.26
    0 -4 0 922.04
    0 4 0 905.35
    0 -4 -1 89.71
    0 4 -1 88.08
    0 -4 -2 1302.4
    0 -4 -2 1305.12
    0 4 3 48.68
    0 4 -3 42.71
    0 -4 -3 49.77
    0 -4 3 44.96
    0 -4 -3 40.07
    0 4 -4 18.6
    0 -4 -4 18.03
    0 4 -4 19.15
    0 -4 -4 18.69
    0 4 4 18.9
    0 -4 -4 22.36
    0 4 -4 21.14
    0 -4 4 20.38
    0 -4 5 76.5
    0 4 -5 73.63
    0 -4 -5 77.63
    0 4 -5 76.31
    0 -4 -5 74.4
    0 -4 -5 76.38
    0 4 5 76.72
    0 -4 -6 73.25
    0 4 -6 73.38
    0 -4 -6 72.19
    0 -4 6 79.9
    0 4 -6 75.23
    0 4 6 71.49
    0 -4 -6 68.28
    0 4 -6 68.97
    0 -4 -7 537.3
    0 4 7 533.73
    0 4 -7 533.07
    0 -4 -7 544.76
    0 -4 -8 13.16
    0 -4 -8 14.74
    0 4 -8 15.01
    0 -4 8 15.88
    0 -4 9 0.72
    0 -4 -9 1.1
    0 4 -9 1.73
    0 4 -10 -0.05
    0 -4 -10 -0.23
    0 -4 10 0.65
    0 -4 -11 1.21
    0 -4 -11 0.98
    0 -4 -12 3.24
    0 -4 -12 3.62
    0 -4 -13 0.99
    0 -4 -13 0.88
    0 -4 -14 0.27
    0 -4 -14 -0.22
    0 -4 -15 6.73
    0 -4 -16 0.48
    0 -4 -17 -0.23
    0 -4 -17 0.09
    0 5 0 0.28
    0 -5 0 -0.06
    0 5 1 640.97
    0 -5 -1 648.62
    0 5 -1 643.24
    0 5 -2 2959.35
    0 -5 -2 2985.39
    0 -5 -3 19.69
    0 5 -3 20.18
    0 -5 4 2.44
    0 5 -4 3.12
    0 5 4 2.63
    0 -5 -4 2.49
    0 5 -4 2.13
    0 5 -4 2.72
    0 -5 -4 3.04
    0 -5 -4 3.19
    0 -5 5 18.68
    0 -5 -5 18.75
    0 -5 -5 20.23
    0 5 -5 19.36
    0 5 -5 17.07
    0 5 5 18.41
    0 -5 -6 24.56
    0 5 6 24.65
    0 5 -6 26.08
    0 5 -6 25.58
    0 -5 6 28.88
    0 -5 -6 24.12
    0 -5 -7 29.67
    0 5 -7 31.58
    0 -5 8 13.57
    0 -5 -8 11.07
    0 5 -8 12.91
    0 5 -9 3.68
    0 -5 9 4.95
    0 -5 -9 3.35
    0 -5 10 2.69
    0 -5 -10 2.54
    0 5 -10 3.46
    0 -5 -11 0.26
    0 -5 -11 0.24
    0 -5 -12 1.18
    0 -5 -12 0.96
    0 -5 -13 2.94
    0 -5 -13 4.07
    0 -5 -14 10.43
    0 -5 -14 10.39
    0 -5 -15 1.09
    0 -5 -16 1.21
    0 -5 -17 0.1
    0 -6 0 29.4
    0 6 0 27.41
    0 6 1 22.08
    0 6 -1 23.63
    0 -6 -1 20.72
    0 -6 -1 24.05
    0 6 -2 1170.97
    0 -6 -2 1165.63
    0 -6 -3 16.82
    0 6 -3 18.36
    0 -6 -3 17.52
    0 -6 -4 527.14
    0 6 -4 515.55
    0 -6 -4 528.27
    0 -6 -5 1.99
    0 6 -5 0.98
    0 6 -5 1.94
    0 -6 -5 0.53
    0 -6 5 0.69
    0 6 5 1.41
    0 6 -6 19.4
    0 -6 6 25.31
    0 -6 -6 21.08
    0 -6 -6 22.1
    0 6 -6 20.9
    0 -6 -7 21.11
    0 6 -7 19.08
    0 -6 7 22.79
    0 6 -7 18
    0 -6 -8 103.51
    0 6 -8 107.18
    0 6 -9 0.07
    0 -6 9 0.3
    0 -6 -9 0.06
    0 -6 -10 9.16
    0 6 -10 9.59
    0 -6 10 9.65
    0 -6 -10 8.27
    0 6 -10 11.48
    0 -6 -11 32.65
    0 -6 -11 32.55
    0 -6 -12 12.78
    0 -6 -12 12.39
    0 -6 -13 7.62
    0 -6 -13 9.98
    0 -6 -14 0.08
    0 -6 -14 -0.33
    0 -6 -15 1.09
    0 -6 -16 0.14
    0 -6 -16 0.25
    0 -7 0 -0.1
    0 7 0 0.23
    0 7 -1 109.87
    0 7 1 105.41
    0 -7 -1 108.19
    0 7 -2 186.48
    0 -7 -2 196.79
    0 -7 -2 196.27
    0 7 2 191.96
    0 7 -3 157.45
    0 -7 -3 167.68
    0 7 -4 7.47
    0 -7 -4 7.15
    0 -7 4 7.93
    0 -7 -4 6.43
    0 -7 -5 0.4
    0 7 -5 0.79
    0 -7 -5 0.15
    0 -7 5 0.1
    0 7 -5 0.15
    0 -7 -6 1.07
    0 -7 -6 1.47
    0 7 -6 0.83
    0 -7 6 1.26
    0 7 -6 1.5
    0 -7 -7 28.64
    0 -7 7 30.27
    0 7 -7 26.04
    0 7 -7 26.81
    0 -7 8 7.4
    0 7 -8 7.21
    0 -7 -8 7
    0 7 -9 2.13
    0 -7 9 2.5
    0 -7 -9 2.46
    0 -7 -10 21.72
    0 -7 -10 21.54
    0 -7 -11 39.45
    0 -7 -11 39.94
    0 -7 -12 11.48
    0 -7 -12 11.5
    0 -7 -13 0.34
    0 -7 -13 0.29
    0 -7 -14 3.15
    0 -7 -14 3.12
    0 -7 -15 0.52
    0 -7 -16 -0.03
    0 -7 -16 -0.18
    0 8 0 31.22
    0 -8 0 28.53
    0 -8 -1 15.77
    0 8 1 15.85
    0 8 -1 14.73
    0 -8 -2 28.51
    0 8 -2 26.95
    0 8 2 26.37
    0 8 -3 127.59
    0 -8 -3 130.68
    0 8 -4 134.12
    0 -8 -4 128.65
    0 8 -5 3.57
    0 -8 5 5.05
    0 -8 -5 5.61
    0 -8 -5 3.46
    0 8 -5 4.7
    0 8 -6 23.36
    0 8 -6 25.43
    0 -8 -6 23.74
    0 -8 -6 22.13
    0 -8 6 25.51
    0 -8 -7 -0.31
    0 8 -7 -0.12
    0 -8 7 0.04
    0 8 -7 0.4
    0 -8 8 17.9
    0 -8 -8 13.99
    0 8 -8 14.95
    0 -8 -9 35.64
    0 -8 9 38.14
    0 8 -9 32.89
    0 -8 -10 20.99
    0 -8 -10 21.3
    0 -8 -11 4.92
    0 -8 -11 4.29
    0 -8 -12 19.54
    0 -8 -12 18.55
    0 -8 -13 6.53
    0 -8 -13 8.35
    0 -8 -14 -0.02
    0 -8 -14 -0.3
    0 -8 -15 0.26
    0 -8 -15 -0.31
    0 -8 -16 0.11
    0 9 0 -0.42
    0 9 1 29.66
    0 -9 -1 27.96
    0 9 -1 30.56
    0 -9 -2 24.69
    0 9 2 26.07
    0 9 -2 26.71
    0 -9 -2 26.02
    0 9 3 19.69
    0 -9 -3 19.96
    0 9 -3 20.03
    0 -9 4 53.82
    0 -9 -4 43.87
    0 -9 -4 47.37
    0 9 -4 46.32
    0 -9 -5 20.03
    0 9 -5 22.85
    0 9 -5 21.9
    0 -9 -5 25.87
    0 -9 5 22.85
    0 -9 -6 2.98
    0 9 -6 3.42
    0 -9 6 3.78
    0 9 -6 3.11
    0 -9 -6 2.61
    0 -9 7 22.2
    0 -9 -7 20.1
    0 9 -7 18.07
    0 9 -7 15.66
    0 -9 8 79.21
    0 -9 -8 69.08
    0 9 -8 67.88
    0 -9 9 23.63
    0 -9 -9 22.56
    0 -9 -9 23.5
    0 9 -9 20.4
    0 -9 -9 20.6
    0 9 -9 28.8
    0 -9 -10 1.69
    0 -9 -10 2
    0 -9 -11 2.4
    0 -9 -11 3.09
    0 -9 -12 0.96
    0 -9 -12 0.9
    0 -9 -13 3.13
    0 -9 -13 3.06
    0 -9 -14 0.29
    0 -9 -14 0.29
    0 -9 -14 0.29
    0 -9 -15 0.56
    0 -9 -16 1.84
    0 10 0 14.39
    0 10 -1 166.48
    0 10 1 166.35
    0 10 -2 47.55
    0 -10 -2 46.66
    0 10 2 44.75
    0 -10 -2 43.98
    0 -10 -3 32.8
    0 -10 -3 35.15
    0 10 3 27.91
    0 10 -3 31.47
    0 10 -4 270.86
    0 -10 -4 264.06
    0 -10 -4 281.89
    0 -10 5 6.63
    0 -10 -5 7.28
    0 10 -5 5.93
    0 -10 -5 5.21
    0 -10 -6 2.11
    0 -10 6 2.77
    0 10 -6 2.55
    0 10 -6 2.26
    0 -10 -6 2.99
    0 -10 -7 37.92
    0 10 -7 31.44
    0 10 -7 32.92
    0 -10 7 40.97
    0 -10 -8 1.36
    0 10 -8 1.13
    0 -10 8 1.48
    0 -10 -9 4.06
    0 -10 -9 4.61
    0 -10 -10 25.74
    0 -10 -10 25.25
    0 -10 -11 3.77
    0 -10 -11 3.27
    0 -10 -12 25.44
    0 10 -12 23.95
    0 -10 -12 25.73
    0 -10 -13 25.44
    0 -10 -13 23.37
    0 -10 -14 -0.28
    0 -10 -14 0.09
    0 -10 -15 5.95
    0 11 0 0.03
    0 11 -1 14.23
    0 11 1 12.76
    0 -11 -1 16.27
    0 11 2 23.95
    0 11 -2 22.78
    0 -11 -2 25.13
    0 -11 -3 12.64
    0 11 -3 11.33
    0 -11 3 10.2
    0 -11 -3 10.81
    0 -11 -4 158.76
    0 -11 4 165.96
    0 -11 -4 151.46
    0 11 -4 148.73
    0 11 -5 3.84
    0 -11 5 4.36
    0 -11 -5 3.82
    0 -11 -5 3.47
    0 11 -6 0.09
    0 -11 -6 0.77
    0 11 -6 1.21
    0 -11 6 0.49
    0 -11 -6 0.54
    0 11 -7 9.07
    0 -11 7 9.78
    0 -11 -7 8.55
    0 11 -7 8.07
    0 -11 -8 12.8
    0 -11 -8 12.76
    0 -11 -8 10.94
    0 -11 -9 3.77
    0 -11 -9 3.61
    0 -11 -10 1.46
    0 -11 -10 1.85
    0 -11 -11 3.03
    0 -11 -11 2.61
    0 -11 -12 22.19
    0 11 -12 20.53
    0 -11 -12 23.36
    0 -11 -13 1.21
    0 -11 -13 1.08
    0 -11 -14 0.03
    0 -11 -14 -0.05
    0 -11 -15 0.6
    0 12 0 146.14
    0 -12 -1 119.95
    0 12 -1 106.19
    0 12 1 108.63
    0 12 -2 27.82
    0 -12 -2 35.95
    0 12 -3 14.2
    0 -12 3 17.06
    0 -12 -3 16.04
    0 12 -4 64.13
    0 -12 -4 65.06
    0 -12 4 72.14
    0 -12 -5 92.92
    0 12 -5 92.3
    0 -12 -5 92.84
    0 12 -6 13.37
    0 -12 6 14.28
    0 -12 -6 12.69
    0 12 -6 14.22
    0 -12 -7 0.45
    0 12 -7 0.33
    0 -12 -7 0.35
    0 -12 -7 1.73
    0 -12 7 0.74
    0 12 -7 0.91
    0 -12 -8 9.08
    0 -12 -8 9.02
    0 -12 -9 0.94
    0 -12 -9 1.62
    0 -12 -10 4.71
    0 -12 -10 4.95
    0 -12 -11 16.77
    0 -12 -11 17.99
    0 -12 -12 0.35
    0 -12 -12 0.91
    0 -12 -13 1.59
    0 -12 -13 1.12
    0 -12 -14 0.03
    0 -12 -14 0.06
    0 -13 0 0.71
    0 -13 -1 7.32
    0 13 -1 5.28
    0 -13 1 7.66
    0 13 -2 8.54
    0 -13 -2 11.74
    0 -13 -3 5
    0 13 -3 4.53
    0 -13 3 5.75
    0 -13 4 20.5
    0 13 -4 15.91
    0 -13 -4 17.91
    0 -13 5 2.23
    0 -13 5 1.23
    0 -13 5 1.86
    0 -13 -5 1.69
    0 13 -5 1.45
    0 -13 6 2.08
    0 -13 -6 1.06
    0 -13 -6 0.59
    0 13 -6 0.74
    0 13 -6 1.05
    0 -13 -7 2.22
    0 -13 -7 1.66
    0 -13 -8 1.31
    0 -13 -8 0.19
    0 -13 -9 -0.12
    0 -13 -9 0
    0 -13 -10 3.6
    0 -13 -11 31.3
    0 -13 -12 4.54
    0 -13 -12 4.82
    0 -13 -13 0
    0 -13 -13 0.14
    0 -13 -14 0.13
    0 -13 -14 0.06
    0 -14 0 1.19
    0 -14 -1 4.13
    0 -14 1 4.98
    0 14 -2 4.93
    0 -14 2 8.2
    0 -14 -2 6.9
    0 -14 2 7.8
    0 14 -3 2.12
    0 -14 3 2.25
    0 -14 -3 1.4
    0 -14 3 1.93
    0 -14 4 0.15
    0 -14 4 0.13
    0 -14 4 0.1
    0 14 -4 1.18
    0 -14 -4 0.38
    0 -14 5 3.25
    0 -14 -5 3.82
    0 -14 -5 3.4
    0 14 -5 2.58
    0 14 -5 2.9
    0 -14 5 2.81
    0 -14 -5 1.48
    0 -14 -6 3.16
    0 -14 -6 3.09
    0 -14 -7 4.13
    0 -14 -7 3.9
    0 -14 -8 1.28
    0 -14 -8 1.32
    0 -14 -9 5.57
    0 -14 -9 5.7
    0 -14 -10 2.71
    0 -14 -10 2.27
    0 -14 -11 5.92
    0 14 -12 0.13
    0 -14 -12 0.28
    0 -14 -13 0.74
    0 -15 0 0.84
    0 -15 -1 6.07
    0 -15 1 7.34
    0 -15 1 8.73
    0 -15 2 30.59
    0 -15 -2 23.88
    0 -15 2 30.94
    0 -15 -3 9.75
    0 -15 -3 9.49
    0 -15 3 9.57
    0 -15 3 11.9
    0 -15 -4 -0.02
    0 -15 -4 0.21
    0 -15 -5 4.88
    0 -15 -5 4.74
    0 -15 -6 1.56
    0 -15 -6 1.34
    0 -15 -7 7.96
    0 -15 -7 9.85
    0 -15 -8 0.76
    0 -15 -8 1.32
    0 -15 -9 6.24
    0 -15 -9 6.79
    0 -15 -10 0.89
    0 -15 -10 1.23
    0 -15 -11 11.39
    0 -15 -12 0.12
    0 15 -12 0.24
    0 -15 -13 1.29
    0 -16 0 28.3
    0 -16 1 9.69
    0 -16 -1 11.18
    0 -16 -2 8.38
    0 -16 -3 5.12
    0 -16 -4 0.08
    0 -16 -4 0.27
    0 -16 -5 7.4
    0 -16 -5 6.7
    0 -16 -6 19.41
    0 -16 -6 15.32
    0 -16 -7 17.34
    0 -16 -7 16.25
    0 -16 -8 1.29
    0 -16 -8 1.35
    0 -16 -9 3.59
    0 -16 -9 3.5
    0 -16 -10 0.28
    0 -16 -11 2.65
    0 -16 -12 0.63
    0 16 -12 0.66
    0 -17 0 0.09
    0 -17 1 7.45
    0 -17 -1 7.69
    0 -17 -2 6.19
    0 -17 -3 0.38
    0 -17 -3 0.45
    0 -17 -4 38.01
    0 -17 -4 38.53
    0 -17 -5 0.95
    0 -17 -5 1.06
    0 -17 -6 8.71
    0 -17 -6 8.58
    0 -17 -7 -0.03
    0 -17 -7 0.16
    0 -17 -8 0.33
    0 -17 -8 0.57
    0 -17 -9 0.34
    0 -17 -9 0.41
    0 -17 -10 12.61
    0 -17 -11 1.34
    0 -17 -12 1.14
    0 17 -12 0.75
    0 -18 0 32.33
    0 -18 0 32.76
    0 -18 -1 1.26
    0 -18 1 1.01
    0 -18 -2 11.9
    0 -18 -3 18.75
    0 -18 -3 18.32
    0 -18 -4 1.44
    0 -18 -4 1.5
    0 -18 -5 1.3
    0 -18 -5 1.09
    0 -18 -6 4.16
    0 -18 -6 3.66
    0 -18 -7 1.19
    0 -18 -7 0.62
    0 -18 -8 6.51
    0 -18 -8 5.78
    0 -18 -9 0.13
    0 -18 -10 0.36
    0 -18 -10 0.21
    0 -18 -11 4.65
    0 -19 0 -0.16
    0 -19 1 -0.06
    0 19 -1 -0.09
    0 -19 -1 -0.37
    0 -19 -1 0.26
    0 -19 -2 0.4
    0 -19 -2 0.1
    0 -19 -2 0.42
    0 -19 -3 0.49
    0 -19 -3 0.65
    0 -19 -4 3.51
    0 -19 -4 3.28
    0 -19 -5 1.08
    0 -19 -5 1.37
    0 -19 -6 8.11
    0 -19 -6 8.54
    0 -19 -7 0.29
    0 -19 -7 0.42
    0 -19 -8 -0.01
    0 -19 -8 -0.4
    0 -19 -9 0.29
    0 -19 -9 0.96
    0 -19 -10 5.22
    0 -19 -10 3.86
    0 -19 -11 0.36
    0 -20 0 1.53
    0 20 0 1.31
    0 -20 1 0.46
    0 -20 -1 0.61
    0 -20 -1 1.15
    0 -20 -2 0.65
    0 -20 -2 0.08
    0 -20 -3 0
    0 -20 -3 0.46
    0 -20 -3 0.43
    0 -20 -4 1.06
    0 -20 -4 0.88
    0 -20 -4 1.23
    0 -20 -5 -0.14
    0 -20 -5 -0.15
    0 -20 -6 0.98
    0 -20 -6 1
    0 -20 -7 1.16
    0 -20 -7 1.2
    0 -20 -8 1.19
    0 -20 -8 1.53
    0 -20 -9 3.76
    0 -20 -9 3.33
    0 -20 -10 0.49
    0 -21 0 -0.04
    0 -21 0 0.22
    0 -21 -1 0.46
    0 21 1 0.33
    0 -21 -2 3.48
    0 -21 -2 2.82
    0 -21 -3 0.2
    0 -21 -3 0.1
    0 -21 -4 -0.18
    0 -21 -4 0.02
    0 -21 -5 -0.16
    0 -21 -5 0.17
    0 -21 -6 -0.1
    0 -21 -6 0.15
    0 -21 -7 0.26
    0 -21 -7 0.5
    0 -21 -8 0.15
    0 -21 -8 0.23
    0 -21 -9 -0.02
    0 -21 -9 0.04
    0 -22 0 0.3
    0 -22 0 0.55
    0 -22 -1 1.36
    0 -22 -1 1.32
    0 -22 1 1.87
    0 -22 -2 -0.07
    0 22 2 -0.11
    0 -22 -2 0.34
    0 -22 -3 1.04
    0 -22 -3 1.51
    0 -22 -4 0.18
    0 -22 -4 -0.2
    0 -22 -5 0.72
    0 -22 -5 0.95
    0 -22 -6 -0.03
    0 -22 -6 0.11
    0 -22 -7 0.31
    0 -22 -7 0.52
    0 -22 -8 0.83
    0 -22 -8 0.51
    0 -23 0 -0.09
    0 -23 -1 0.64
    0 -23 -1 0.8
    0 -23 1 0.61
    0 -23 -2 2.98
    0 -23 -2 2.96
    0 -23 2 3
    0 -23 -3 0.11
    0 -23 3 0.38
    0 23 4 0.29
    0 -23 -4 0.3
    0 -23 -4 0.36
    0 -23 4 0.37
    0 -23 5 0.18
    0 -23 -5 0.46
    0 23 5 0.18
    0 -23 -5 0.46
    0 -23 -6 0.86
    0 -23 -6 0.69
    0 -24 0 1.43
    0 -24 -1 1.75
    0 -24 -1 1.55
    0 -24 1 1.9
    0 -24 -2 -0.11
    0 -24 -2 -0.12
    0 -24 2 -0.01
    0 -24 3 0.45
    0 -24 -3 0.44
    0 -24 -3 0.36
    0 -24 -4 2.15
    0 -24 -4 2.07
    1 0 -17 0.43
    1 0 -16 0.07
    1 0 -15 8.44
    1 0 -14 -0.45
    1 0 -13 9.35
    1 0 -12 0.2
    -1 0 11 1.49
    1 0 -11 0.84
    1 0 -11 0.93
    1 0 -10 0.13
    1 0 -10 -0.57
    -1 0 10 0.24
    -1 0 9 77.17
    1 0 -9 70.04
    1 0 -9 78.13
    -1 0 8 -0.05
    1 0 -8 0.12
    1 0 -8 0.18
    1 0 -7 207.7
    -1 0 7 204.61
    -1 0 6 -0.09
    -1 0 6 0.15
    1 0 -6 -0.15
    1 0 -6 -0.02
    1 0 -5 189.68
    -1 0 5 196.36
    1 0 -5 194.59
    -1 0 4 0.64
    -1 0 4 0.35
    1 0 -4 -0.13
    -1 0 3 842.28
    1 0 -3 839.06
    1 0 -2 0.18
    -1 0 2 0.01
    -1 0 -1 38.3
    -1 0 -2 0.33
    -1 0 -2 0.14
    -1 0 -3 330.51
    -1 0 -3 320.29
    -1 0 -3 322.36
    1 0 4 -0.05
    -1 0 -4 0
    -1 0 -4 -0.12
    -1 0 -4 -0.2
    -1 0 -5 223.42
    -1 0 -5 238
    -1 0 -5 227.05
    1 0 6 0.4
    -1 0 -6 -0.08
    -1 0 -6 0.17
    -1 0 -7 58.92
    -1 0 -7 61.3
    -1 0 -8 0.04
    1 0 8 0.09
    -1 0 -8 0.1
    1 0 9 18.67
    -1 0 -9 15.88
    -1 0 -9 17.42
    -1 0 -10 0.17
    -1 0 -10 0.33
    -1 0 -11 4.21
    -1 0 -11 4.31
    -1 0 -12 -0.23
    -1 0 -12 -0.13
    -1 0 -13 0.95
    -1 0 -13 0.52
    -1 0 -14 0.08
    -1 0 -14 -0.28
    -1 0 -15 15.84
    -1 0 -16 0.13
    -1 0 -17 0.1
    1 -1 -17 0.18
    1 -1 -16 4.45
    1 1 -16 4.33
    1 1 -15 0.18
    1 -1 -15 0.08
    1 -1 -14 4.49
    1 1 -14 5.12
    1 -1 -13 15.83
    1 1 -13 16.81
    1 1 -12 19.48
    1 -1 -12 19.1
    1 -1 -11 0
    1 1 -11 0.97
    -1 -1 11 1.66
    1 -1 -11 1.12
    1 1 -11 0.11
    1 -1 -11 0.9
    -1 -1 10 5.67
    1 -1 -10 6.17
    1 1 -10 7.73
    1 1 -10 5.17
    1 -1 -10 5.85
    -1 1 10 6.98
    1 1 -9 49.75
    -1 -1 9 51.93
    1 1 -9 42.79
    1 -1 -9 50.47
    1 -1 -9 40.23
    -1 1 9 49.06
    1 -1 -8 68.46
    -1 -1 8 72.1
    1 1 -8 74.76
    1 -1 -8 76.31
    -1 1 8 68.95
    1 1 -8 67.41
    -1 -1 7 184.76
    1 1 -7 184.57
    -1 1 7 174.06
    1 1 -7 159.24
    1 -1 -7 156.98
    1 -1 -7 181.63
    1 -1 -6 26.08
    1 -1 -6 30.77
    -1 -1 6 24.08
    1 1 -6 26.95
    1 1 -6 25.59
    -1 -1 6 28.3
    -1 1 6 27.1
    1 -1 -5 28.71
    1 1 -5 28.14
    -1 1 5 28.05
    -1 -1 5 26.65
    -1 -1 5 28.31
    1 1 -5 30.72
    1 -1 -5 27.94
    1 1 -4 79.6
    1 -1 -4 82.74
    -1 1 4 77.31
    -1 1 4 74.16
    -1 -1 4 87.57
    -1 1 3 201.67
    1 -1 -3 204.63
    1 1 -3 203.83
    -1 1 3 207.3
    1 -1 -2 5.22
    -1 -1 2 4.48
    -1 -1 2 3.72
    1 1 -2 5.64
    -1 1 2 4.52
    1 -1 -1 31.4
    -1 -1 -1 90.65
    -1 -1 -1 101.26
    -1 1 -2 628.91
    -1 -1 -2 633.88
    -1 1 -3 1235.62
    1 1 3 1220.71
    -1 1 -3 1255.28
    -1 1 -4 212.32
    -1 -1 -4 197.59
    -1 1 -4 211.62
    -1 -1 -4 202.99
    1 1 4 201.29
    -1 1 -5 372.56
    -1 -1 -5 372.54
    -1 1 -5 384.5
    1 -1 5 383.25
    -1 -1 -5 388.42
    1 1 5 387.35
    -1 -1 -5 387.05
    -1 -1 -5 346.75
    -1 1 -5 348.35
    1 1 6 284.01
    -1 1 -6 274.72
    -1 -1 -6 264.06
    -1 1 -6 252.96
    -1 -1 -6 254.97
    1 -1 6 274.92
    -1 -1 -7 5.6
    -1 -1 -7 4.66
    -1 1 -7 5.62
    1 -1 7 5.1
    -1 1 -7 5.29
    1 1 7 5.93
    -1 -1 -8 11.01
    1 1 8 13.23
    -1 1 -8 11.79
    -1 -1 -8 11.14
    1 -1 8 13.61
    -1 1 -8 12.84
    -1 -1 -9 0.2
    -1 1 -9 0.05
    1 -1 9 0.11
    -1 -1 -9 -0.1
    -1 1 -9 0.88
    -1 1 -10 19.52
    -1 -1 -10 16.87
    1 -1 10 16.87
    -1 -1 -10 16.62
    -1 1 -11 5.25
    -1 -1 -11 3.39
    -1 1 -11 6.19
    -1 -1 -11 5.49
    -1 1 -11 5.74
    -1 -1 -11 5.55
    -1 -1 -12 1.41
    -1 -1 -12 1.77
    -1 1 -12 1.52
    -1 1 -12 1.11
    -1 1 -13 0.57
    -1 -1 -13 0.2
    -1 -1 -13 0.46
    -1 1 -13 0.19
    -1 1 -14 0.55
    -1 -1 -14 0.27
    -1 -1 -14 0.52
    -1 -1 -15 -0.03
    -1 1 -15 -0.06
    -1 -1 -16 3.82
    -1 1 -17 0.28
    -1 -1 -17 0.37
    1 -2 -17 0
    1 -2 -16 0.04
    1 -2 -15 2.46
    1 2 -14 2.65
    1 -2 -14 2.08
    1 -2 -13 13.85
    1 2 -13 8.18
    1 2 -12 0.79
    1 -2 -12 0.83
    1 2 -11 16.81
    1 -2 -11 12.37
    -1 -2 11 15.87
    1 -2 -11 15.4
    1 -2 -11 17.35
    -1 -2 10 0.33
    1 -2 -10 -0.39
    1 -2 -10 0.16
    1 2 -10 0.55
    1 -2 -9 20.03
    1 -2 -9 20.61
    -1 -2 9 21.3
    1 2 -9 17.78
    -1 2 9 20.67
    1 2 -9 20.67
    1 -2 -8 123.11
    -1 2 8 126.51
    1 2 -8 115.71
    1 2 -8 108.57
    -1 -2 8 123.1
    1 -2 -8 110.21
    1 2 -7 5.89
    1 -2 -7 5.11
    1 -2 -7 6.62
    -1 -2 7 6.22
    -1 2 7 7.56
    1 2 -7 6.48
    1 -2 -6 19.99
    1 2 -6 16.47
    1 2 -6 18.07
    1 -2 -6 16.49
    -1 -2 6 18.49
    -1 -2 6 16.32
    -1 2 6 15.94
    1 2 -5 385.05
    1 -2 -5 392.93
    1 -2 -5 368.02
    -1 -2 5 391.67
    1 -2 -5 380.26
    -1 -2 5 394.04
    -1 2 5 386.62
    1 2 -5 384.14
    -1 2 4 73.01
    1 -2 -4 67.91
    1 2 -4 70.2
    -1 -2 4 73.99
    1 -2 -4 73.81
    -1 2 3 2.89
    -1 -2 3 2.77
    1 2 -3 2.62
    1 -2 -3 2.52
    1 -2 -3 2.31
    -1 -2 2 46.94
    1 -2 -2 50.23
    -1 -2 1 2.66
    1 2 -1 2.18
    1 2 0 143.52
    -1 2 0 138.7
    -1 2 -1 4.54
    -1 -2 -2 341.72
    -1 2 -2 335.64
    1 2 3 2.96
    -1 -2 -3 3.33
    -1 -2 -3 2.92
    -1 2 -3 3.32
    1 2 4 73.57
    -1 -2 -4 69.22
    -1 -2 -4 72.28
    -1 2 -4 72.96
    -1 2 -4 74.27
    -1 -2 -4 72.08
    -1 -2 -4 74.89
    -1 2 -4 72.41
    -1 -2 -5 362.61
    -1 -2 -5 328.39
    -1 2 -5 367.05
    -1 -2 -5 387.32
    -1 -2 -5 379.37
    -1 2 -5 340.32
    -1 2 -5 357.29
    1 2 5 366.38
    -1 2 -6 164.7
    -1 -2 -6 161.03
    -1 2 -6 166.95
    -1 -2 -6 164.89
    1 2 6 168.2
    1 -2 6 172.51
    -1 2 -7 126.3
    -1 -2 -7 124.49
    -1 2 -7 126.85
    1 2 7 130.22
    1 -2 7 139
    -1 -2 -7 123.72
    -1 -2 -8 1.04
    1 -2 8 1.08
    -1 2 -8 0.84
    -1 2 -8 1.38
    -1 -2 -8 0.64
    -1 2 -9 39.65
    -1 -2 -9 34.75
    -1 -2 -9 39.94
    1 -2 9 43.94
    -1 -2 -10 39.33
    -1 2 -10 38.5
    1 -2 10 41.17
    -1 -2 -10 32.34
    -1 2 -11 5.4
    -1 -2 -11 3.72
    -1 2 -11 4.47
    -1 2 -11 4.43
    -1 -2 -11 3.36
    -1 2 -12 0.84
    -1 2 -12 1.39
    -1 -2 -12 1.15
    -1 -2 -12 1.27
    -1 2 -13 13.6
    -1 -2 -13 14.86
    -1 -2 -13 15.13
    -1 -2 -14 0.21
    -1 2 -14 -0.18
    -1 -2 -14 -0.33
    -1 -2 -15 2.76
    -1 -2 -15 2.71
    -1 -2 -16 1.26
    -1 2 -17 0.12
    -1 -2 -17 -0.05
    1 -3 -17 0.16
    1 -3 -16 3.35
    1 -3 -15 0.68
    1 -3 -14 2.17
    1 -3 -13 0.62
    1 -3 -12 4.3
    -1 -3 11 36.16
    1 3 -11 39.52
    1 3 -11 41.34
    1 -3 -11 41.06
    1 -3 -11 31.56
    1 3 -10 3.66
    1 -3 -10 2.29
    -1 -3 10 1.93
    1 -3 -10 2.18
    1 3 -9 57.42
    -1 3 9 56.8
    -1 -3 9 60.65
    1 -3 -9 51.93
    1 -3 -9 55.14
    -1 3 8 1.69
    1 3 -8 3.07
    1 3 -8 2.68
    1 -3 -8 2.91
    1 -3 -8 2.91
    -1 -3 8 4.14
    -1 -3 7 340.26
    1 3 -7 320.32
    -1 3 7 331.64
    1 3 -7 324.92
    1 -3 -7 320.05
    -1 3 6 90.47
    -1 -3 6 92.25
    1 -3 -6 85.57
    1 3 -6 84.81
    1 -3 -6 85.54
    1 3 -6 91.2
    -1 -3 6 87.2
    1 -3 -5 10.08
    -1 3 5 10.34
    -1 -3 5 10.01
    -1 -3 5 12.38
    1 3 -5 11.05
    1 -3 -5 10.11
    1 3 -5 10.18
    1 -3 -4 105.63
    -1 3 4 105.17
    1 -3 -4 99.58
    1 3 -4 100.97
    1 3 -4 102.32
    1 3 -4 104.01
    -1 -3 4 95.72
    -1 3 3 131.51
    -1 -3 3 138.83
    -1 -3 2 421.62
    1 3 -2 418.12
    1 3 -1 506.95
    1 3 0 73.04
    -1 -3 0 72.32
    -1 -3 -1 1572.21
    -1 -3 -1 1514.45
    -1 3 -2 38.83
    -1 -3 -2 37.53
    -1 -3 -3 639.03
    -1 3 -3 643.77
    -1 -3 -4 71.96
    -1 -3 -4 79.76
    -1 3 -4 79.4
    -1 -3 -4 74.05
    1 -3 4 67.67
    -1 3 -4 75.6
    -1 3 -4 75.78
    -1 -3 -4 78.06
    1 3 4 72.11
    -1 -3 -5 0.12
    -1 3 -5 0.66
    -1 -3 -5 0.12
    -1 3 -5 0.35
    -1 3 -5 0.34
    1 3 5 0.51
    -1 -3 -5 0.37
    -1 3 -6 147.6
    -1 3 -6 148.06
    -1 -3 -6 135.69
    1 3 6 143.69
    -1 -3 -6 143.71
    -1 -3 -6 140.74
    1 -3 6 156.72
    -1 3 -6 131.91
    -1 3 -7 130.04
    -1 3 -7 119.71
    -1 -3 -7 124.53
    -1 -3 -7 128.54
    -1 3 -8 20.61
    1 -3 8 23.12
    -1 -3 -8 20.42
    -1 -3 -8 20.88
    1 -3 9 4.98
    -1 3 -9 4.21
    -1 -3 -9 4.21
    -1 -3 -9 4.71
    -1 3 -10 12.98
    1 -3 10 14.04
    -1 -3 -10 13.11
    -1 -3 -10 9.11
    -1 -3 -11 115.26
    -1 -3 -11 115.96
    -1 3 -12 1.9
    -1 -3 -12 1.69
    -1 -3 -12 1.21
    -1 -3 -13 -0.41
    -1 -3 -13 0.19
    -1 -3 -14 2.05
    -1 -3 -14 2.29
    -1 -3 -15 0.37
    -1 -3 -15 0.33
    -1 -3 -16 0.93
    -1 -3 -17 1.06
    1 -4 -17 0.12
    1 -4 -16 2.67
    1 -4 -15 -0.15
    1 -4 -14 4.36
    1 -4 -13 10.8
    1 -4 -12 5.64
    1 4 -11 15.14
    1 -4 -11 16.58
    1 -4 -10 39.93
    1 4 -10 41.92
    -1 -4 10 44.78
    1 -4 -9 0.31
    -1 -4 9 -0.03
    1 4 -9 -0.22
    1 4 -8 284.28
    -1 4 8 283.65
    -1 -4 8 304.18
    1 -4 -8 295.11
    1 -4 -8 274.03
    1 4 -7 26.59
    -1 -4 7 29.37
    1 -4 -7 24.97
    -1 4 7 27.61
    1 -4 -7 27.23
    1 4 -6 78.33
    1 -4 -6 73.94
    -1 -4 6 77.93
    -1 -4 6 78.01
    -1 4 6 81.46
    1 -4 -6 72.17
    1 4 -5 1.45
    1 -4 -5 1.23
    -1 4 5 1.98
    1 4 -5 1.52
    -1 -4 5 2.11
    -1 -4 5 1.81
    1 4 -5 2.09
    -1 -4 4 57.96
    1 4 -4 61.24
    -1 4 4 63.37
    1 -4 -4 62.21
    -1 -4 4 63.48
    1 4 -4 62.09
    1 -4 -4 69.2
    -1 4 3 1546.6
    1 4 -3 1580.97
    -1 -4 3 1584
    -1 -4 2 149.89
    1 4 -2 144.63
    1 4 -1 1226.3
    -1 -4 0 129.84
    1 4 0 129.28
    -1 -4 -1 2275.39
    1 4 1 2237.37
    -1 -4 -2 43.66
    -1 -4 -2 47.06
    -1 -4 -3 83.38
    1 4 3 77.55
    -1 -4 -3 84.61
    -1 4 -3 81.96
    -1 4 -3 84.67
    -1 -4 -3 83.31
    1 4 4 373.01
    1 -4 4 376.05
    -1 4 -4 408.87
    -1 4 -4 388.44
    -1 -4 -4 406.82
    -1 -4 -4 395.66
    -1 -4 -4 400.74
    -1 4 -4 409.05
    -1 -4 -5 43.76
    -1 -4 -5 46.56
    1 4 5 44.04
    -1 -4 -5 49.62
    1 -4 5 47.05
    -1 4 -5 44.56
    -1 4 -5 45.34
    -1 -4 -6 5.03
    -1 4 -6 4.65
    -1 4 -6 5.71
    -1 -4 -6 5.8
    -1 -4 -6 5.42
    -1 4 -6 5.43
    -1 -4 -7 35.15
    -1 -4 -7 29.49
    -1 4 -7 32.42
    1 -4 7 38.19
    -1 4 -7 32.61
    -1 -4 -8 1.41
    -1 4 -8 1.62
    -1 -4 -8 0.59
    1 -4 8 1.93
    1 -4 9 14.38
    -1 4 -9 13.7
    -1 -4 -9 11.93
    -1 4 -10 7.99
    -1 -4 -10 7.63
    1 -4 10 8.05
    -1 -4 -11 4.36
    -1 -4 -11 3.61
    -1 4 -11 5.34
    -1 4 -11 5.64
    -1 -4 -12 -0.15
    -1 -4 -12 0.22
    -1 -4 -13 2.09
    -1 -4 -13 1.75
    -1 -4 -14 1.23
    -1 -4 -14 1.85
    -1 -4 -15 0.05
    -1 -4 -15 0.03
    -1 -4 -16 0.04
    -1 -4 -16 -0.1
    1 -5 -17 0.73
    1 -5 -17 0.92
    1 -5 -16 0
    1 -5 -15 2.12
    1 -5 -14 10.26
    1 -5 -13 1.84
    1 5 -12 1.83
    1 -5 -12 1.69
    1 -5 -11 9.07
    1 5 -11 9.54
    -1 -5 10 2.05
    1 5 -10 2.2
    1 -5 -10 1.02
    1 5 -9 10.89
    -1 -5 9 12.43
    1 -5 -9 11.26
    -1 -5 8 4.01
    1 -5 -8 4.51
    1 5 -8 4.14
    -1 -5 7 244.44
    1 -5 -7 213.76
    1 5 -7 234.65
    -1 5 7 219.44
    1 5 -6 0.34
    -1 5 6 0.08
    1 -5 -6 -0.25
    -1 -5 6 0.42
    1 5 -6 -0.22
    -1 -5 6 -0.12
    -1 5 5 19.7
    1 5 -5 20.26
    1 5 -5 19.68
    1 -5 -5 19.26
    -1 -5 5 19.22
    -1 -5 5 23.1
    1 5 -4 4.72
    1 -5 -4 6.12
    -1 5 4 4.88
    1 5 -4 3.32
    -1 -5 4 6.87
    -1 -5 4 4.54
    1 -5 -4 6.01
    1 5 -3 71.86
    1 5 -3 84.32
    1 -5 -3 75.42
    -1 -5 3 90.58
    -1 -5 2 349.83
    1 5 -2 334.54
    1 5 -1 9999
    -1 -5 0 3352.27
    1 5 0 3322.08
    1 5 1 596.72
    -1 -5 -1 628.12
    -1 -5 -2 543.22
    -1 -5 -2 558.52
    -1 -5 -3 14.16
    -1 5 -3 12.88
    -1 -5 -3 13.11
    -1 -5 -3 12.3
    -1 5 -4 0.28
    -1 5 -4 0.34
    -1 5 -4 0.09
    -1 -5 -4 0.32
    -1 -5 -4 0.86
    1 5 4 0.27
    -1 -5 -4 -0.02
    -1 -5 -5 33.47
    -1 5 -5 27.93
    -1 5 -5 28.5
    1 -5 5 27.9
    -1 -5 -5 29.81
    -1 -5 -5 29.78
    -1 -5 -6 4.09
    -1 5 -6 3.55
    -1 -5 -6 3.47
    -1 5 -6 3.95
    -1 5 -7 7.94
    -1 5 -7 5.91
    -1 -5 -7 6.97
    1 -5 7 7.7
    -1 -5 -8 10.96
    1 -5 8 12.31
    -1 5 -8 11.11
    1 -5 9 -0.04
    -1 -5 -9 0.21
    -1 5 -9 -0.31
    -1 5 -10 1.59
    -1 -5 -10 1.59
    1 -5 10 1.4
    -1 5 -10 1.89
    -1 -5 -10 1.58
    -1 -5 -10 1.48
    -1 -5 -11 12.23
    -1 5 -11 14.71
    -1 -5 -11 12.68
    -1 -5 -12 11.89
    -1 -5 -12 12.94
    -1 -5 -13 14.59
    -1 -5 -13 14.2
    -1 -5 -14 5.74
    -1 -5 -14 5.72
    -1 -5 -15 0.18
    -1 -5 -15 0.45
    -1 -5 -16 0
    -1 -5 -16 -0.1
    1 -6 -17 0.16
    1 -6 -16 -0.05
    1 -6 -15 0.43
    1 -6 -14 0.13
    1 -6 -13 26.75
    1 -6 -12 50.86
    1 -6 -12 52.56
    1 -6 -11 0.56
    1 -6 -11 -0.22
    1 6 -11 0.25
    1 -6 -10 70.28
    1 -6 -10 71.67
    1 6 -10 70.4
    1 -6 -9 14.3
    -1 -6 9 14.68
    1 6 -9 15.51
    1 -6 -8 0.33
    1 6 -8 0.29
    -1 -6 8 0.16
    -1 -6 7 4.85
    1 6 -7 3.51
    1 -6 -7 3.81
    1 6 -6 1.04
    -1 6 6 0.96
    1 6 -6 0.97
    1 -6 -6 0.81
    -1 -6 6 0.66
    -1 -6 6 0.6
    -1 6 5 35.04
    1 -6 -5 36.94
    1 -6 -5 35.5
    1 6 -5 39.51
    1 6 -5 39.84
    -1 -6 5 38.93
    -1 -6 5 40.66
    1 -6 -4 36.28
    1 -6 -4 29.99
    1 6 -4 32.59
    -1 -6 4 31.38
    -1 -6 3 759.91
    1 6 -3 712.61
    1 -6 -2 33.5
    -1 -6 2 35.21
    1 6 -2 35.68
    1 6 -1 17.2
    -1 6 1 16.96
    -1 -6 0 261.92
    -1 6 0 272.13
    1 6 1 128.85
    -1 6 -1 124.91
    -1 -6 -1 130.2
    -1 -6 -2 49.53
    -1 -6 -2 46.88
    -1 6 -2 49.91
    -1 -6 -3 370
    -1 6 -3 363.93
    -1 -6 -3 369.53
    -1 6 -4 117.35
    -1 -6 -4 117.34
    -1 -6 -4 118.83
    -1 6 -4 111.84
    -1 -6 -4 110.7
    -1 6 -5 5.74
    -1 -6 -5 4.8
    1 -6 5 6.31
    -1 -6 -5 7.38
    -1 -6 -5 4.66
    -1 6 -5 5.59
    -1 -6 -6 114.78
    -1 -6 -6 123.87
    -1 6 -6 112.67
    -1 6 -6 115.11
    -1 -6 -7 242.58
    -1 6 -7 243.72
    -1 6 -7 233.08
    1 -6 8 18.28
    -1 -6 -8 16.44
    -1 6 -8 16.76
    1 -6 9 14.76
    -1 6 -9 13.43
    -1 -6 -9 12.57
    -1 -6 -10 9.93
    1 -6 10 10.08
    -1 -6 -10 10.7
    -1 6 -10 9.68
    -1 6 -10 9.49
    -1 -6 -11 3.35
    -1 -6 -11 3.11
    -1 6 -11 4.26
    -1 -6 -12 8.06
    -1 -6 -12 9.93
    -1 -6 -13 4.87
    -1 -6 -13 4.1
    -1 -6 -14 2.47
    -1 -6 -14 2.4
    -1 -6 -15 1.15
    -1 -6 -15 1.12
    -1 -6 -16 0.7
    -1 -6 -16 0.44
    1 -7 -16 1.41
    1 -7 -16 1.77
    1 -7 -15 0.27
    1 -7 -14 1.84
    1 7 -13 0.03
    1 -7 -13 0.44
    1 7 -12 11.02
    1 -7 -12 9.84
    1 -7 -11 5.12
    1 -7 -11 5.02
    1 -7 -10 4.25
    1 7 -10 6.61
    1 -7 -10 6.52
    1 -7 -10 6.54
    1 -7 -9 0.91
    1 7 -9 -0.1
    -1 -7 9 1.24
    -1 -7 8 2.77
    1 7 -8 1.82
    1 -7 -8 3.58
    1 -7 -7 20.57
    -1 -7 7 24.24
    1 7 -7 20.77
    1 7 -6 124.69
    1 -7 -6 134.21
    -1 -7 6 119.67
    1 7 -6 131.52
    -1 -7 5 28.35
    -1 -7 5 26.02
    1 -7 -5 26.56
    1 7 -5 26.81
    1 -7 -5 24.92
    1 -7 -4 201.21
    -1 -7 4 186.35
    1 7 -4 199.96
    -1 -7 3 4.64
    1 7 -3 5.14
    1 -7 -3 4.74
    1 -7 -2 61.64
    1 7 -2 57.63
    1 -7 -1 754.74
    -1 7 1 764.68
    1 -7 0 444.84
    1 7 0 451.61
    -1 -7 -1 170.47
    -1 -7 -1 160.9
    -1 7 -1 156.77
    1 7 1 167.23
    -1 -7 -2 26.39
    1 7 2 23.85
    -1 -7 -2 26
    -1 7 -2 26.29
    -1 -7 -3 1.88
    -1 7 -3 3.2
    -1 -7 -3 3.21
    -1 -7 -3 2.55
    -1 7 -4 236.16
    -1 -7 -4 240.76
    -1 7 -4 226.64
    -1 -7 -4 232.45
    -1 -7 -5 61.2
    1 -7 5 75.86
    -1 -7 -5 81.76
    -1 7 -5 68.89
    -1 7 -5 69.37
    -1 -7 -5 72.74
    -1 -7 -6 58.28
    -1 7 -6 61.28
    -1 -7 -6 65.31
    -1 7 -6 62.08
    1 -7 7 0.41
    -1 7 -7 0.06
    -1 7 -7 0.32
    1 -7 8 0.48
    -1 7 -8 -0.02
    -1 7 -8 0.12
    -1 -7 -8 0.69
    -1 -7 -9 11.55
    -1 7 -9 10.14
    1 -7 9 10.66
    -1 7 -10 6.49
    -1 7 -10 4.91
    -1 -7 -10 6.27
    -1 -7 -10 7.2
    -1 -7 -11 14.43
    -1 7 -11 16.21
    -1 -7 -11 13.14
    -1 -7 -12 0.36
    -1 -7 -12 0.69
    -1 -7 -13 3.69
    -1 -7 -13 3.88
    -1 -7 -14 0.77
    -1 -7 -14 0.46
    -1 -7 -15 -0.02
    -1 -7 -15 -0.01
    -1 -7 -16 0.06
    -1 -7 -16 0.08
    1 -8 -16 0.76
    1 -8 -15 0.34
    1 -8 -14 0.72
    1 8 -13 0.99
    1 -8 -13 0.96
    1 -8 -13 0.71
    1 8 -12 13.85
    1 -8 -12 13.04
    1 -8 -11 42.11
    1 -8 -11 44.09
    1 -8 -10 12.42
    1 -8 -10 11.34
    1 8 -9 0.42
    -1 -8 9 0.05
    1 -8 -9 -0.24
    1 -8 -8 0.72
    -1 -8 8 0.6
    1 8 -8 0.32
    1 -8 -7 39.9
    -1 -8 7 41.53
    1 8 -7 37.91
    1 8 -6 72.79
    -1 -8 6 65.92
    1 8 -6 69.61
    -1 -8 6 73.58
    1 -8 -6 72.41
    1 8 -5 89.25
    1 -8 -5 85.6
    1 -8 -5 84.07
    -1 -8 5 95.35
    -1 -8 5 88.56
    1 -8 -4 7.69
    1 8 -4 7.74
    -1 -8 4 7.45
    1 -8 -4 6.54
    1 -8 -3 134.21
    1 8 -3 133.44
    -1 8 2 20.45
    1 -8 -2 21.63
    1 8 -2 21.44
    1 -8 -1 82.29
    1 8 -1 86.22
    -1 8 1 82.77
    1 -8 0 176.28
    1 8 0 185.07
    -1 8 0 189.71
    -1 -8 -1 8.01
    -1 -8 -1 6.13
    1 8 1 8.53
    -1 -8 -1 9.45
    -1 8 -1 9.21
    -1 -8 -2 51.17
    -1 8 -2 52.48
    -1 -8 -2 56.08
    -1 8 -3 15.01
    -1 -8 -3 12.8
    -1 -8 -3 13.87
    1 8 3 16.97
    -1 8 -4 3.79
    -1 -8 -4 4.02
    -1 -8 -4 2.69
    -1 -8 -5 2.08
    -1 8 -5 1.23
    -1 -8 -5 1.53
    -1 8 -5 2.16
    1 -8 5 2.67
    -1 -8 -6 6.1
    -1 8 -6 5.51
    -1 8 -6 5.62
    -1 -8 -6 7.56
    -1 8 -7 74.29
    -1 -8 -7 80.1
    -1 8 -7 80.44
    -1 8 -8 33.86
    -1 8 -8 35.64
    -1 -8 -8 36.47
    -1 -8 -9 17.89
    1 -8 9 18.43
    -1 8 -9 15.4
    -1 -8 -9 18.21
    -1 -8 -9 14.71
    -1 8 -9 20.11
    -1 8 -10 17.71
    -1 8 -10 21.09
    -1 -8 -10 19.14
    -1 -8 -10 19.01
    -1 -8 -11 0.37
    -1 -8 -11 0.13
    -1 8 -11 -0.06
    -1 -8 -12 2.53
    -1 -8 -12 2.89
    -1 -8 -13 -0.35
    -1 -8 -13 0.08
    -1 -8 -14 0.03
    -1 -8 -14 0
    -1 -8 -14 0.05
    -1 -8 -15 1.17
    -1 -8 -15 1.01
    -1 -8 -16 0.29
    1 -9 -16 0.6
    1 -9 -15 0.31
    1 -9 -14 0.32
    1 9 -13 0.58
    1 -9 -13 0.6
    1 -9 -13 -0.08
    1 9 -12 0.83
    1 -9 -12 0.32
    1 -9 -12 0.6
    1 -9 -11 0.57
    1 -9 -11 0.5
    1 -9 -10 0.75
    1 -9 -10 0.91
    1 -9 -9 70.34
    1 -9 -9 75.78
    1 9 -9 67.76
    -1 -9 9 75.6
    1 -9 -9 72.09
    1 9 -8 4.23
    -1 -9 8 4.14
    1 -9 -8 4.54
    1 -9 -7 6.94
    1 9 -7 6.35
    1 9 -7 6.67
    -1 -9 7 5.95
    1 9 -6 5.54
    -1 -9 6 4.96
    1 -9 -6 6.61
    -1 -9 6 6.58
    1 9 -6 5.64
    1 -9 -5 82
    1 9 -5 84.61
    -1 -9 5 89.17
    1 -9 -5 82.01
    -1 -9 5 93.15
    1 -9 -4 7.24
    1 -9 -4 5.73
    -1 -9 4 6.93
    1 9 -4 7.25
    1 -9 -3 555.88
    -1 9 3 585.28
    1 9 -3 570.4
    1 -9 -2 2.35
    -1 9 2 2.2
    -1 -9 2 3.06
    1 9 -2 2.31
    1 -9 -1 130.47
    1 9 -1 137.87
    -1 9 1 127.29
    1 9 0 4.13
    -1 -9 0 5.72
    -1 9 0 4.43
    1 9 1 98.84
    -1 9 -1 99.19
    -1 -9 -1 100.09
    -1 -9 -2 1.34
    1 9 2 0.45
    -1 -9 -2 0.65
    -1 9 -2 0.73
    -1 9 -3 102.09
    -1 -9 -3 96.61
    -1 -9 -3 94.82
    -1 -9 -4 3.64
    -1 -9 -4 3.75
    -1 9 -4 4.43
    1 -9 5 3.36
    -1 9 -5 3.25
    -1 -9 -5 3.04
    -1 -9 -5 2.76
    -1 9 -5 3.79
    -1 -9 -6 148.62
    -1 9 -6 144.54
    -1 -9 -6 131.25
    -1 9 -6 144.21
    -1 9 -7 4.07
    -1 -9 -7 3.13
    1 -9 7 3.38
    -1 9 -7 2.56
    -1 -9 -8 8.83
    1 -9 8 12.27
    -1 9 -8 10.08
    -1 9 -8 9.56
    -1 -9 -9 18.26
    -1 9 -9 16.22
    -1 -9 -9 16.88
    -1 9 -10 15.38
    -1 -9 -10 12.69
    -1 -9 -10 12.42
    -1 -9 -11 1.57
    -1 -9 -11 0.87
    -1 -9 -12 33.71
    -1 -9 -12 30.74
    -1 -9 -13 3.08
    -1 -9 -13 2.34
    -1 -9 -13 3.13
    -1 -9 -14 4.5
    -1 -9 -14 3.81
    -1 -9 -14 3.73
    -1 -9 -15 2.02
    -1 -9 -15 1.95
    1 -10 -16 2.14
    1 -10 -15 0.08
    1 -10 -14 0.27
    1 -10 -13 9.7
    1 10 -13 10.06
    1 -10 -13 8.92
    1 10 -12 5.87
    1 -10 -12 5.41
    1 -10 -11 9.06
    1 -10 -11 10.39
    1 -10 -10 3.04
    1 -10 -10 3.96
    1 -10 -9 2.24
    1 -10 -9 2.4
    1 -10 -8 41.96
    -1 -10 8 44.73
    1 10 -7 2.33
    1 10 -7 0.85
    -1 -10 7 1.09
    1 -10 -7 1.32
    -1 -10 6 0.12
    -1 -10 6 -0.05
    1 10 -6 0.23
    1 -10 -6 0.56
    1 10 -6 0.55
    1 -10 -5 95.19
    -1 -10 5 109.7
    -1 -10 5 104.29
    1 10 -5 96.85
    -1 -10 5 103.37
    1 -10 -5 97.65
    -1 10 4 34.34
    1 10 -4 34.15
    1 -10 -4 38.35
    1 -10 -4 34.03
    -1 -10 4 37.28
    1 -10 -3 226.82
    1 10 -3 218.63
    1 -10 -3 220.3
    -1 10 3 227.2
    1 -10 -2 7.81
    -1 -10 2 8.41
    -1 10 2 7.88
    1 10 -2 7.13
    -1 -10 1 123.11
    1 10 -1 112.38
    -1 10 1 116.75
    1 10 0 233.73
    -1 10 0 243.2
    -1 -10 -1 50.59
    -1 10 -1 45.13
    1 10 1 44.44
    -1 -10 -2 5.71
    -1 -10 -2 5.33
    -1 10 -2 5.93
    -1 10 -3 150.39
    -1 -10 -3 143.68
    -1 -10 -3 141.7
    -1 -10 -4 11.03
    -1 -10 -4 10.48
    -1 10 -4 10.63
    -1 -10 -5 0.03
    1 -10 5 0.62
    -1 10 -5 0.36
    -1 10 -5 -0.22
    -1 -10 -5 0.66
    -1 10 -6 0.47
    -1 -10 -6 1.35
    -1 10 -6 0.97
    -1 -10 -6 0.66
    -1 10 -7 0.6
    1 -10 7 0.63
    -1 10 -7 1.15
    -1 -10 -7 0.7
    1 -10 8 0
    -1 -10 -8 -0.12
    -1 -10 -8 0.53
    -1 10 -8 0.26
    -1 10 -8 -0.18
    -1 10 -9 1.2
    -1 -10 -9 0.54
    -1 -10 -9 0.6
    -1 -10 -10 9.91
    -1 -10 -10 9.72
    -1 -10 -11 14.86
    -1 -10 -11 13.51
    -1 -10 -12 5.56
    -1 -10 -12 6.43
    -1 -10 -13 1.79
    -1 -10 -13 1.01
    -1 -10 -14 3.14
    -1 -10 -14 2.63
    -1 -10 -15 0.05
    -1 -10 -15 -0.09
    1 -11 -15 0.32
    1 -11 -14 0.06
    1 -11 -13 0.76
    1 11 -13 0.76
    1 -11 -13 0.24
    1 -11 -12 6.1
    1 -11 -12 6.17
    1 -11 -11 0.77
    1 -11 -11 0.76
    1 -11 -10 1.54
    1 -11 -10 1.24
    1 -11 -9 8.35
    1 -11 -9 8.82
    1 -11 -9 8.52
    1 -11 -8 49.02
    -1 -11 8 50.83
    1 -11 -8 48.78
    1 -11 -8 55.26
    1 -11 -7 2.6
    1 11 -7 1.34
    -1 -11 7 2.01
    1 11 -7 2.13
    -1 -11 6 6.87
    1 11 -6 6.24
    -1 -11 6 6.7
    1 11 -6 5.13
    1 -11 -6 6.25
    1 -11 -5 45.35
    -1 -11 5 49.99
    -1 -11 5 53.72
    1 11 -5 45.74
    -1 -11 5 50.51
    1 -11 -5 45.4
    -1 -11 4 0.44
    -1 11 4 0.96
    1 11 -4 0.27
    -1 -11 4 0.12
    1 -11 -4 -0.04
    1 -11 -4 0.29
    -1 -11 4 -0.35
    -1 -11 3 5.68
    1 -11 -3 5.15
    -1 -11 3 5.91
    -1 11 3 4.84
    1 11 -3 6.08
    -1 11 2 53.09
    -1 -11 2 58.43
    -1 -11 2 64.11
    1 11 -2 47.12
    -1 -11 1 51.89
    1 11 -1 43.9
    -1 11 1 46.23
    -1 11 0 2.13
    1 11 0 1.05
    -1 -11 0 2.47
    -1 -11 -1 149.09
    -1 11 -1 135.14
    -1 11 -2 32.32
    -1 -11 -2 31.06
    -1 -11 -3 3.27
    -1 -11 -3 3.32
    -1 11 -3 2.55
    -1 11 -4 13.46
    -1 -11 -4 14.08
    -1 -11 -4 14.13
    1 -11 4 16.35
    -1 -11 -5 0.56
    1 -11 5 1.89
    -1 11 -5 1.5
    -1 -11 -5 1.62
    -1 11 -5 1.79
    -1 -11 -6 46.44
    -1 11 -6 51.48
    -1 -11 -6 49.88
    -1 11 -6 44.79
    -1 11 -7 0.91
    -1 11 -7 0.41
    -1 -11 -7 0.42
    -1 11 -8 33.27
    -1 -11 -8 28.95
    -1 -11 -9 9.68
    -1 -11 -9 10.32
    -1 -11 -10 2.48
    -1 -11 -10 2.24
    -1 -11 -11 29.96
    -1 -11 -11 30.3
    -1 -11 -12 0.41
    -1 -11 -12 0.68
    -1 -11 -13 1.81
    -1 -11 -13 1.6
    -1 -11 -14 0.38
    -1 -11 -14 0.39
    1 -12 -15 0.06
    1 -12 -14 0.23
    1 12 -13 0.03
    1 -12 -13 0.02
    1 -12 -13 -0.03
    1 -12 -12 -0.02
    1 -12 -12 -0.34
    1 -12 -11 7.54
    1 -12 -11 8.5
    1 -12 -10 0.92
    1 -12 -10 0.67
    1 -12 -9 1.04
    1 -12 -9 1.43
    1 -12 -8 11.17
    1 -12 -8 11.29
    1 12 -7 4.18
    1 12 -7 3.41
    1 -12 -7 3.78
    1 -12 -7 4.93
    -1 -12 7 3.59
    1 -12 -7 5.23
    -1 -12 6 1.73
    1 -12 -6 2.27
    1 12 -6 1.83
    1 12 -6 2.6
    1 12 -5 58.41
    -1 -12 5 64.69
    1 -12 -5 60.65
    -1 -12 5 69.41
    1 12 -4 4.8
    -1 -12 4 8.15
    1 -12 -4 4.55
    -1 -12 4 4.83
    -1 -12 4 5.55
    1 12 -3 21.81
    -1 -12 3 27.37
    -1 -12 3 28.07
    -1 12 3 24.51
    1 -12 -3 29.59
    -1 -12 2 62.33
    -1 12 2 63.86
    -1 -12 2 66.16
    -1 12 1 9.1
    -1 -12 1 11.08
    1 12 -1 8.52
    -1 -12 1 9.75
    -1 12 0 132.94
    -1 -12 0 160.89
    -1 12 -1 24.35
    -1 -12 -1 22.3
    -1 12 -2 8.92
    -1 -12 -2 11.4
    -1 -12 -3 4.52
    -1 12 -3 4.18
    1 -12 4 38.8
    -1 12 -4 37.51
    -1 -12 -4 35.16
    -1 12 -5 3.67
    -1 12 -5 2.38
    -1 -12 -5 1.42
    -1 -12 -5 2.46
    -1 12 -6 0.03
    -1 12 -6 0.86
    -1 -12 -6 0.2
    -1 -12 -7 4.95
    -1 -12 -7 5.66
    -1 -12 -8 3.35
    -1 -12 -8 3.63
    -1 -12 -9 16.2
    -1 -12 -9 16.69
    -1 -12 -10 21.73
    -1 -12 -10 19.14
    -1 -12 -11 0.21
    -1 -12 -11 0.28
    -1 -12 -12 8.38
    -1 -12 -12 8.46
    -1 -12 -13 0.05
    -1 -12 -13 0.21
    -1 -12 -14 0.71
    -1 -12 -14 0.76
    1 -13 -14 2.46
    1 -13 -13 0.19
    1 13 -13 0.15
    1 -13 -13 0.15
    1 -13 -12 4.5
    1 -13 -12 3.29
    1 -13 -11 14.15
    1 -13 -10 0.28
    1 -13 -10 0.51
    1 -13 -9 37.04
    1 -13 -9 41.83
    1 -13 -8 7.72
    1 -13 -8 7.82
    1 -13 -7 11.01
    1 -13 -7 9.71
    1 -13 -6 0.77
    1 13 -6 1
    1 -13 -6 0.95
    1 13 -6 0.35
    -1 -13 6 0.48
    -1 -13 5 6.6
    1 13 -5 5.56
    1 -13 -5 6.33
    -1 -13 5 6.21
    1 13 -4 32.6
    1 -13 -4 33.86
    -1 -13 4 39.36
    -1 -13 4 31.6
    1 -13 -3 114.64
    -1 -13 3 105.48
    -1 -13 2 25.45
    1 -13 -2 23.94
    -1 -13 2 26.82
    -1 -13 1 22.91
    -1 -13 1 18.13
    -1 13 1 20.38
    -1 -13 0 7.64
    -1 -13 0 6.2
    -1 13 0 5.48
    -1 13 -1 3.77
    -1 -13 -1 5.23
    -1 13 -2 43.58
    -1 -13 -2 40.63
    -1 -13 -3 1.02
    -1 13 -3 0.72
    -1 -13 -4 0.16
    -1 13 -4 1.1
    1 -13 4 0.17
    -1 -13 -5 14.62
    -1 13 -5 12.86
    -1 13 -5 16.9
    1 -13 6 10.7
    -1 13 -6 8.05
    -1 -13 -6 8.71
    -1 13 -6 7.2
    -1 13 -6 7.53
    -1 -13 -6 8.5
    -1 -13 -7 5.16
    -1 -13 -7 4.57
    -1 -13 -8 1.56
    -1 -13 -8 1.74
    -1 -13 -9 9.38
    -1 -13 -9 13.27
    -1 -13 -10 1.47
    -1 -13 -11 31.33
    -1 -13 -12 1.09
    -1 -13 -12 1.34
    -1 -13 -13 -0.04
    -1 -13 -13 0.16
    -1 -13 -14 0.33
    1 -14 -13 1.14
    1 14 -13 1.16
    1 -14 -12 0.01
    1 -14 -11 5.13
    1 -14 -10 5.51
    1 -14 -10 3.91
    1 -14 -9 -0.16
    1 -14 -9 -0.32
    1 -14 -8 0.36
    1 -14 -8 0
    1 -14 -7 9.87
    1 -14 -7 9.09
    1 -14 -6 4.14
    1 -14 -6 4.82
    -1 -14 5 11.1
    1 -14 -5 11.63
    1 -14 -5 12.78
    1 -14 -5 10.37
    -1 -14 4 9.9
    -1 -14 4 9.37
    1 -14 -4 7.16
    1 -14 -3 -0.04
    -1 -14 3 0.22
    -1 -14 3 -0.1
    -1 -14 2 4.13
    1 -14 -2 5.7
    -1 -14 2 7.49
    -1 -14 1 2.57
    -1 -14 1 0.9
    1 -14 -1 2.68
    -1 14 0 1.04
    -1 -14 0 0.4
    -1 -14 0 0.94
    -1 14 -1 6.31
    -1 -14 -1 6.23
    -1 -14 -1 5.6
    -1 14 -2 0.62
    -1 -14 -2 0.54
    -1 -14 -2 0.08
    -1 14 -3 14.55
    1 -14 3 19.26
    -1 -14 -3 14.58
    -1 -14 -3 16.27
    -1 -14 -4 15.7
    -1 -14 -4 15.43
    -1 -14 -4 14.44
    -1 -14 -4 15.12
    -1 14 -4 13.34
    1 -14 4 18.04
    -1 14 -5 11.16
    -1 -14 -5 11.72
    -1 -14 -5 10.46
    -1 -14 -5 10.02
    -1 14 -5 9.98
    -1 -14 -6 7.81
    -1 -14 -6 7.84
    -1 -14 -7 31
    -1 -14 -7 31.32
    -1 -14 -8 25.52
    -1 -14 -8 24.42
    -1 -14 -9 2.95
    -1 -14 -9 2.08
    -1 -14 -10 2.03
    -1 -14 -11 1.65
    -1 -14 -12 0.46
    -1 -14 -13 0.1
    1 -15 -13 1.09
    1 15 -13 0.94
    1 -15 -12 1.22
    1 15 -12 1.17
    1 -15 -11 1.99
    1 -15 -10 3.1
    1 -15 -10 2.82
    1 -15 -9 0
    1 -15 -9 -0.24
    1 -15 -8 1.05
    1 -15 -8 0.58
    1 -15 -7 24.35
    1 -15 -7 26.84
    1 -15 -6 0.15
    1 -15 -6 -0.1
    1 -15 -5 27.82
    1 -15 -5 27.13
    1 -15 -4 0.46
    -1 -15 4 1.67
    1 -15 -3 5.72
    -1 -15 3 5.99
    1 -15 -3 6.03
    -1 -15 3 6.64
    1 -15 -2 3.54
    -1 -15 2 3.33
    -1 -15 2 3.65
    1 -15 -1 26.84
    -1 -15 1 22.29
    -1 -15 1 22.82
    -1 -15 0 38.35
    -1 -15 0 44.8
    1 -15 0 44.82
    1 -15 1 12.79
    -1 -15 -1 11.73
    -1 -15 -1 10.89
    1 -15 2 32.3
    -1 -15 -2 27.64
    -1 -15 -2 27
    -1 -15 -2 25.28
    -1 15 -2 24.99
    -1 15 -3 2.35
    1 -15 3 3.26
    -1 -15 -3 4.17
    -1 -15 -3 3.57
    -1 -15 -3 3.04
    -1 -15 -3 3.28
    -1 15 -3 3.13
    -1 15 -4 12.96
    -1 -15 -4 15.11
    -1 -15 -4 15.97
    -1 -15 -5 -0.17
    -1 -15 -5 0.1
    -1 15 -5 -0.17
    -1 -15 -6 21.63
    -1 -15 -6 20.57
    -1 -15 -7 7.3
    -1 -15 -7 6.63
    -1 -15 -8 0.36
    -1 -15 -8 0.59
    -1 -15 -9 5.6
    -1 -15 -9 6.5
    -1 -15 -10 0.5
    -1 -15 -11 5.36
    -1 -15 -12 -0.07
    -1 -15 -13 1.7
    1 16 -12 0.85
    1 -16 -12 0.94
    1 -16 -11 0.03
    1 -16 -10 0.22
    1 -16 -10 0.5
    1 -16 -9 6.5
    1 -16 -9 6.79
    1 -16 -8 0.87
    1 -16 -8 1.02
    1 -16 -7 0.01
    1 -16 -7 0.08
    1 -16 -6 0.9
    1 -16 -6 1.13
    1 -16 -5 4.83
    1 -16 -5 4.76
    1 -16 -4 0.39
    1 -16 -4 0.12
    1 -16 -3 3.51
    1 -16 -2 5.02
    -1 -16 2 5.67
    1 -16 -1 13.22
    -1 -16 1 12.49
    -1 -16 1 13.63
    1 -16 0 48.01
    -1 -16 0 46.06
    -1 -16 0 49.62
    -1 -16 -1 5.67
    -1 -16 -2 6.53
    -1 -16 -3 16.31
    -1 -16 -3 19.01
    -1 16 -3 16.52
    -1 -16 -4 0.41
    -1 16 -4 0.26
    -1 -16 -4 0.68
    -1 -16 -5 5.92
    -1 -16 -5 5.28
    -1 16 -5 5.24
    -1 -16 -6 0.29
    -1 -16 -6 0.68
    -1 -16 -7 4.11
    -1 -16 -7 3.61
    -1 -16 -8 0.55
    -1 -16 -8 0.46
    -1 -16 -9 2.44
    -1 -16 -10 11.98
    -1 -16 -10 10.53
    -1 -16 -11 0.14
    -1 -16 -12 0.58
    1 17 -12 1.54
    1 -17 -12 1.53
    1 -17 -11 -0.03
    1 -17 -10 2.96
    1 -17 -10 3.1
    1 -17 -9 0.12
    1 -17 -9 0.03
    1 -17 -8 -0.06
    1 -17 -8 -0.76
    1 -17 -7 4.42
    1 -17 -7 5.31
    1 -17 -6 -0.01
    1 -17 -6 -0.04
    1 -17 -5 2.23
    1 -17 -5 2.23
    1 -17 -4 6.63
    1 -17 -4 7.73
    1 -17 -3 1.58
    1 -17 -2 2.71
    -1 -17 2 2.49
    1 -17 -1 0.75
    -1 -17 1 0.41
    -1 -17 0 11.69
    1 -17 0 10.27
    -1 -17 0 12.43
    -1 -17 -1 2.99
    -1 -17 -1 3.77
    -1 -17 -2 1.66
    -1 17 -2 1.88
    -1 -17 -3 18.05
    -1 -17 -3 19.14
    -1 17 -3 15.23
    -1 17 -4 4.07
    -1 -17 -4 4.98
    -1 -17 -4 4.9
    -1 -17 -5 15.58
    -1 -17 -5 13.97
    -1 -17 -6 4.25
    -1 -17 -6 4.22
    -1 -17 -7 5.78
    -1 -17 -7 6.1
    -1 -17 -8 8.48
    -1 -17 -9 19.93
    -1 -17 -9 19.68
    -1 -17 -10 -0.04
    -1 -17 -10 -0.05
    -1 -17 -11 1.27
    -1 -17 -12 0.24
    1 -18 -11 -0.06
    1 -18 -11 0.18
    1 -18 -10 2.42
    1 -18 -9 2.52
    1 -18 -9 3.1
    1 -18 -8 0.11
    1 -18 -8 0.29
    1 -18 -7 -0.15
    1 -18 -7 -0.17
    1 -18 -6 0.6
    1 -18 -6 0.05
    1 -18 -5 8.97
    1 -18 -5 9.28
    1 -18 -4 9.02
    1 -18 -4 9.47
    1 -18 -3 13.98
    1 -18 -3 12.35
    -1 -18 2 8.94
    1 -18 -2 7.64
    -1 -18 1 -0.06
    1 -18 -1 0.06
    1 -18 0 0.51
    -1 -18 0 0.73
    1 -18 0 0.37
    -1 -18 -1 0.2
    -1 -18 -1 0.41
    -1 -18 -2 10.84
    -1 18 -2 9.14
    -1 -18 -2 10.72
    -1 -18 -2 10.66
    -1 -18 -3 -0.07
    -1 18 -3 -0.21
    -1 -18 -3 -0.21
    -1 -18 -4 1.23
    -1 18 -4 0.68
    -1 -18 -4 1.32
    -1 -18 -5 5.29
    -1 -18 -5 5.22
    -1 -18 -6 -0.12
    -1 -18 -6 -0.17
    -1 -18 -7 1.33
    -1 -18 -8 0.31
    -1 -18 -8 -0.18
    -1 -18 -9 1.36
    -1 -18 -9 1.08
    -1 -18 -10 9.79
    -1 -18 -10 12.75
    -1 -18 -11 0.52
    1 19 -11 0.15
    1 -19 -10 0.08
    1 -19 -10 -0.11
    1 -19 -9 0.27
    1 -19 -8 4.03
    1 -19 -8 4.24
    1 -19 -7 11.93
    1 -19 -7 12.3
    1 -19 -6 5.26
    1 -19 -6 4.7
    1 -19 -5 1.61
    1 -19 -5 1.74
    1 -19 -4 5.96
    1 -19 -4 5.37
    1 -19 -3 -0.03
    1 -19 -3 0.42
    -1 -19 2 7.09
    1 -19 -2 6
    1 -19 -1 5.8
    -1 -19 1 6.46
    1 -19 -1 5.82
    -1 -19 0 11.3
    1 -19 0 10.07
    -1 -19 -1 0.32
    -1 19 -1 0.05
    -1 -19 -1 -0.09
    -1 19 -2 0.2
    -1 -19 -2 0.25
    -1 -19 -2 0.09
    -1 -19 -3 1.18
    -1 19 -3 0.88
    -1 -19 -3 0.37
    -1 -19 -4 0.22
    -1 -19 -4 -0.02
    -1 -19 -5 0.23
    -1 -19 -5 0.15
    -1 -19 -6 -0.02
    -1 -19 -6 -0.26
    -1 -19 -7 1.47
    -1 -19 -7 1.26
    -1 -19 -8 3.18
    -1 -19 -8 3.53
    -1 -19 -9 4.18
    -1 -19 -9 4.23
    -1 -19 -10 0.14
    -1 -19 -10 -0.06
    1 -20 -10 0.21
    1 -20 -10 0.07
    1 -20 -9 0.69
    1 -20 -9 0.36
    1 -20 -8 0.5
    1 -20 -8 0.96
    1 -20 -7 0.09
    1 -20 -7 0.02
    1 -20 -6 2.58
    1 -20 -6 3.11
    1 -20 -5 0.84
    1 -20 -5 1.12
    1 -20 -4 0.03
    1 -20 -4 0.3
    1 -20 -3 2.14
    1 -20 -3 2.61
    1 -20 -2 0.14
    1 -20 -2 0.05
    -1 -20 1 0.05
    1 -20 -1 0.04
    1 -20 -1 0.11
    -1 -20 0 3.39
    -1 20 0 3.18
    1 -20 0 3.24
    -1 20 -1 -0.14
    -1 -20 -1 -0.09
    -1 -20 -1 0.15
    -1 -20 -2 0.47
    -1 -20 -2 0.59
    -1 20 -2 0.81
    -1 -20 -3 1.84
    -1 -20 -3 0.88
    -1 -20 -4 0.37
    -1 -20 -4 0.4
    -1 -20 -5 0.24
    -1 -20 -5 0.32
    -1 -20 -6 1.07
    -1 -20 -6 1.31
    -1 -20 -7 2.72
    -1 -20 -7 2.87
    -1 -20 -8 2.08
    -1 -20 -8 1.96
    -1 -20 -9 0.11
    -1 -20 -9 0.03
    -1 -20 -10 2.14
    1 -21 -9 -0.04
    1 -21 -9 -0.08
    1 -21 -8 1.32
    1 -21 -8 1.52
    1 -21 -7 4.87
    1 -21 -7 4.43
    1 -21 -6 1.45
    1 -21 -6 1.81
    1 -21 -5 0.59
    1 -21 -5 0.93
    1 -21 -4 -0.17
    1 -21 -4 0.17
    1 -21 -3 2.34
    1 -21 -3 1.87
    1 -21 -2 1.44
    1 -21 -2 1.49
    -1 -21 1 1.23
    1 -21 -1 1.21
    -1 -21 1 2
    1 -21 -1 1.57
    -1 21 1 1.81
    -1 -21 0 0.45
    1 -21 0 0.13
    -1 -21 0 0.91
    -1 21 0 0.61
    -1 -21 -1 0.16
    -1 -21 -1 0.36
    -1 21 -1 0.37
    -1 21 -2 1.87
    -1 -21 -2 2.15
    -1 -21 -2 2.39
    -1 -21 -3 -0.02
    -1 -21 -3 -0.07
    -1 -21 -4 2.33
    -1 -21 -4 2.46
    -1 -21 -5 1.88
    -1 -21 -5 2.24
    -1 -21 -6 -0.09
    -1 -21 -6 -0.18
    -1 -21 -7 0.01
    -1 -21 -7 0.21
    -1 -21 -8 0.48
    -1 -21 -8 0.99
    -1 -21 -9 0.11
    1 -22 -8 0.04
    1 -22 -8 0.03
    1 -22 -7 -0.06
    1 -22 -7 0.14
    1 -22 -6 -0.03
    1 -22 -6 0.07
    1 -22 -5 7.89
    1 -22 -5 8.82
    1 -22 -4 -0.02
    1 -22 -4 0.04
    1 -22 -3 3.51
    -1 -22 3 3.56
    1 -22 -3 2.93
    -1 22 2 0.22
    -1 -22 2 0.14
    1 -22 -2 0.28
    1 -22 -2 0.29
    -1 22 1 3.76
    -1 -22 1 2.92
    -1 -22 1 3.86
    1 -22 -1 3.87
    1 -22 -1 3.66
    -1 -22 0 0.05
    -1 -22 0 0.08
    -1 22 0 0.21
    1 -22 0 0.17
    -1 -22 -1 0
    -1 -22 -1 0.16
    -1 -22 -2 0.74
    -1 -22 -2 0.56
    -1 -22 -3 1.81
    -1 -22 -3 1.04
    -1 -22 -4 4.93
    -1 -22 -4 6.23
    -1 -22 -5 3.04
    -1 -22 -5 3.6
    -1 -22 -6 0.06
    -1 -22 -6 0.3
    -1 -22 -7 1.08
    -1 -22 -7 1.36
    -1 23 6 0.27
    1 -23 -6 0.26
    1 -23 -6 0.1
    -1 23 5 1.03
    1 -23 -5 1.4
    1 -23 -5 1.33
    1 -23 -4 1.98
    1 -23 -4 1.64
    -1 23 4 1.57
    -1 -23 4 1.19
    1 -23 -3 0.2
    1 -23 -3 0.06
    -1 -23 3 0.17
    -1 23 3 0.37
    -1 -23 2 1.61
    1 -23 -2 1.1
    1 -23 -2 1.53
    -1 23 2 1.38
    1 -23 -1 1.64
    -1 23 1 1.75
    1 -23 -1 2.33
    -1 -23 1 2.17
    1 -23 0 -0.19
    -1 -23 0 -0.06
    -1 -23 0 0.08
    1 -23 1 0.49
    -1 -23 -1 0.4
    -1 -23 -1 0.58
    -1 -23 -2 0.1
    1 -23 2 0.6
    -1 -23 -2 0.44
    -1 -23 -3 4.43
    -1 -23 -3 3.6
    -1 -23 -4 1.44
    -1 -23 -4 1.78
    -1 -23 -5 1.19
    -1 -23 -5 0.91
    -1 -23 -6 0.11
    -1 -23 -6 0.22
    1 -24 -4 0.24
    1 -24 -3 0.46
    1 -24 -3 0.35
    -1 -24 2 -0.05
    1 -24 -2 0.3
    -1 -24 1 0.96
    1 -24 -1 0.96
    1 -24 0 2.44
    -1 -24 0 2.17
    -1 -24 -1 0.75
    1 -24 1 1.03
    -1 -24 -1 1.15
    1 -24 2 0.18
    -1 -24 -2 -0.04
    -1 -24 -2 0.11
    -1 -24 -3 0.44
    -1 -24 -3 0.17
    1 -24 3 0.55
    -1 -24 -4 0.37
    -1 -24 -4 0.68
    2 0 -17 0.03
    2 0 -16 7.39
    2 0 -15 -0.26
    2 0 -14 5.88
    2 0 -13 0.45
    2 0 -13 0.2
    2 0 -12 4.84
    2 0 -12 5.52
    -2 0 11 0.23
    2 0 -11 0.3
    2 0 -11 0.23
    2 0 -11 0.01
    -2 0 10 32.75
    2 0 -10 31.02
    2 0 -10 28.96
    -2 0 9 -0.16
    2 0 -9 -0.3
    2 0 -9 -0.14
    -2 0 8 45.29
    2 0 -8 44.63
    2 0 -8 52.13
    2 0 -7 -0.38
    -2 0 7 -0.03
    2 0 -7 -0.12
    2 0 -6 18.01
    -2 0 6 16.09
    -2 0 6 17.78
    -2 0 5 0
    2 0 -5 -0.38
    -2 0 5 -0.09
    2 0 -4 25.77
    -2 0 4 26.18
    2 0 -3 0.02
    -2 0 3 0.36
    -2 0 2 65.25
    2 0 -2 67.57
    -2 0 1 -0.12
    -2 0 0 438.52
    -2 0 -1 0.37
    -2 0 -1 0.26
    -2 0 -1 0.66
    -2 0 -2 143.68
    -2 0 -2 150.66
    -2 0 -2 143.69
    -2 0 -2 142.75
    -2 0 -3 0.01
    -2 0 -3 0.31
    -2 0 -3 -0.28
    -2 0 -3 0.15
    -2 0 -4 250.16
    -2 0 -4 240.64
    -2 0 -4 257.38
    -2 0 -4 254.73
    -2 0 -4 243.99
    -2 0 -5 0.11
    -2 0 -5 0.09
    -2 0 -5 0.22
    -2 0 -5 0.23
    -2 0 -6 29.5
    2 0 6 33.83
    -2 0 -6 28.92
    -2 0 -6 31.09
    2 0 7 -0.2
    -2 0 -7 0.73
    -2 0 -7 -0.14
    2 0 8 30.24
    -2 0 -8 26.55
    -2 0 -8 27.52
    -2 0 -9 -0.23
    -2 0 -9 0.14
    -2 0 -10 43.43
    -2 0 -10 40.53
    -2 0 -11 -0.1
    -2 0 -11 -0.29
    -2 0 -11 -0.11
    -2 0 -12 7.47
    -2 0 -12 7.74
    -2 0 -13 -0.06
    -2 0 -13 -0.09
    -2 0 -14 4.68
    -2 0 -14 5.42
    -2 0 -15 -0.08
    2 -1 -17 2.58
    2 -1 -16 0.26
    2 1 -16 0.25
    2 -1 -15 0.11
    2 1 -15 0.61
    2 -1 -14 14.97
    2 1 -14 15.81
    2 1 -13 38.17
    2 -1 -13 39.05
    2 -1 -13 37.83
    2 1 -12 16.94
    2 -1 -12 15.81
    2 1 -12 16.48
    2 -1 -12 17.04
    2 1 -11 47.83
    2 -1 -11 37.91
    2 -1 -11 44.05
    2 -1 -11 48.39
    -2 1 11 49.69
    -2 -1 11 49.07
    -2 -1 10 1.32
    -2 1 10 -0.18
    2 1 -10 -0.18
    2 1 -10 0.08
    2 -1 -10 0.46
    2 -1 -10 0.11
    2 -1 -9 19.14
    2 -1 -9 15.57
    2 1 -9 14.43
    -2 -1 9 16.44
    2 1 -9 18.09
    -2 1 9 17.36
    2 -1 -8 39.13
    2 1 -8 40.18
    -2 1 8 41.44
    2 -1 -8 35.26
    -2 -1 8 40.44
    2 1 -8 35.65
    -2 -1 7 0.11
    2 1 -7 0.45
    2 -1 -7 0.66
    2 1 -7 0.77
    2 -1 -7 1.08
    -2 1 7 1.72
    -2 -1 6 1.28
    2 -1 -6 1.57
    -2 -1 6 1.24
    -2 1 6 1
    -2 1 6 0.84
    2 1 -6 1.1
    -2 1 5 145.25
    -2 1 5 147.65
    -2 -1 5 144.39
    2 -1 -5 157.46
    -2 -1 5 166.63
    2 1 -5 157.18
    -2 -1 4 20.63
    -2 1 4 15.98
    2 -1 -4 18.88
    2 1 -4 18.06
    -2 1 4 18.24
    -2 1 3 42.22
    -2 -1 3 40.34
    2 1 -3 38.73
    2 -1 -3 38.62
    2 -1 -2 75.02
    -2 -1 2 74.59
    -2 -1 1 44.29
    -2 -1 1 53.78
    -2 1 0 9.96
    -2 1 0 8.57
    -2 -1 0 8.64
    -2 -1 -1 0.45
    -2 -1 -1 0.66
    -2 1 -1 0.95
    -2 1 -1 0.48
    -2 1 -1 0.65
    -2 -1 -1 1.15
    -2 -1 -2 170.68
    -2 -1 -2 164.46
    -2 -1 -2 160.92
    -2 1 -2 166.45
    -2 -1 -2 172.9
    -2 1 -2 169.85
    -2 1 -2 167.71
    -2 -1 -3 756.13
    -2 -1 -3 744.33
    -2 1 -3 745.81
    -2 1 -3 758.78
    -2 1 -3 718.61
    -2 1 -3 731.03
    -2 -1 -3 780.44
    -2 -1 -4 283.55
    -2 1 -4 283.48
    -2 -1 -4 281.7
    -2 -1 -4 284.09
    -2 1 -4 297.82
    -2 1 -4 282.99
    -2 1 -4 295.37
    -2 1 -4 298.03
    -2 -1 -4 301.46
    -2 -1 -5 78.86
    -2 1 -5 79.92
    -2 1 -5 80.63
    2 1 5 87.49
    -2 1 -5 80.46
    -2 -1 -5 81.26
    -2 -1 -5 76.95
    -2 -1 -5 87.47
    -2 1 -5 78.38
    2 1 6 95.17
    -2 -1 -6 86.27
    2 -1 6 96.47
    -2 -1 -6 84.98
    -2 1 -6 86.53
    -2 1 -6 85.62
    -2 -1 -6 90.36
    -2 -1 -6 82.46
    2 -1 7 5.58
    -2 1 -7 5.02
    -2 1 -7 5.77
    2 1 7 4.06
    -2 -1 -7 6.22
    -2 -1 -7 4.63
    2 -1 8 1.96
    -2 -1 -8 1.33
    -2 1 -8 1.04
    -2 1 -8 1.19
    -2 -1 -8 1.85
    -2 -1 -9 53.46
    -2 1 -9 57.85
    -2 -1 -9 62.15
    2 -1 9 67.63
    -2 1 -9 58.59
    -2 -1 -10 -0.94
    -2 -1 -10 -0.18
    -2 1 -10 -0.05
    -2 1 -11 14.39
    -2 -1 -11 13.4
    -2 1 -11 14.82
    -2 1 -11 13.21
    -2 -1 -11 13.29
    -2 -1 -11 15.04
    -2 -1 -12 9.18
    -2 1 -12 11.89
    -2 1 -12 9.86
    -2 1 -12 10.07
    -2 -1 -12 9.03
    -2 1 -13 10
    -2 -1 -13 10.21
    -2 -1 -13 10.7
    -2 1 -13 10.75
    -2 -1 -14 0.67
    -2 1 -14 1.1
    -2 -1 -14 0.9
    -2 -1 -15 7.41
    -2 1 -15 7.21
    -2 -1 -16 -0.43
    2 -2 -17 1.71
    2 -2 -16 1.84
    2 2 -15 0.68
    2 -2 -15 0.32
    2 -2 -14 2.12
    2 2 -14 1.76
    2 2 -13 2.11
    2 2 -13 2.63
    2 -2 -12 3.56
    2 -2 -12 2.92
    2 2 -12 3.8
    2 2 -12 2.9
    -2 -2 11 26.88
    2 -2 -11 25.82
    2 2 -11 24.83
    2 2 -11 26.14
    2 -2 -11 21.96
    2 -2 -11 19.66
    2 2 -10 7.54
    -2 -2 10 5.91
    2 -2 -10 6.82
    -2 2 10 7.16
    2 -2 -10 6.41
    2 -2 -9 -0.1
    -2 -2 9 0.4
    2 2 -9 0.52
    2 2 -9 0.96
    -2 2 9 0.13
    2 -2 -9 0.51
    -2 2 8 52.06
    -2 -2 8 51.54
    2 -2 -8 44.88
    2 2 -8 52.9
    2 2 -8 43.54
    2 -2 -8 51.69
    2 -2 -7 64.74
    2 -2 -7 58.9
    -2 -2 7 63.26
    -2 2 7 63.77
    2 2 -7 58.65
    2 2 -7 65.74
    2 -2 -6 38.53
    -2 -2 6 42.02
    2 2 -6 38.29
    -2 2 6 39.47
    -2 -2 6 39.2
    -2 -2 5 184.63
    -2 2 5 200.9
    2 -2 -5 192.95
    -2 -2 5 201.3
    2 2 -5 194.69
    2 -2 -4 2.2
    -2 -2 4 2.4
    -2 2 4 2.23
    -2 -2 4 2.36
    -2 2 4 2.44
    2 2 -4 2.48
    -2 -2 3 366.84
    -2 2 3 367.34
    -2 2 3 373.24
    2 -2 -3 359.11
    -2 -2 2 6.2
    -2 -2 2 5.68
    -2 -2 1 10.62
    -2 -2 1 10.63
    -2 -2 0 466.59
    -2 2 0 474.62
    -2 2 -1 1529.15
    -2 -2 -1 1576.75
    -2 2 -2 1307.51
    -2 2 -2 1256.05
    -2 2 -2 1248.74
    -2 -2 -2 1265.59
    -2 2 -2 1279.75
    -2 -2 -3 25.19
    -2 2 -3 25.45
    -2 -2 -3 23.52
    -2 -2 -3 23.01
    2 2 3 22.62
    -2 2 -3 22.51
    -2 2 -3 24.09
    -2 2 -3 26.06
    -2 -2 -4 552.02
    -2 2 -4 560.85
    2 2 4 555.83
    -2 -2 -4 548.4
    -2 -2 -4 579.16
    -2 2 -4 540.73
    -2 -2 -4 539.3
    -2 2 -4 562.7
    -2 2 -4 573.29
    -2 -2 -5 123.4
    -2 -2 -5 119.23
    -2 2 -5 133.17
    -2 2 -5 127.03
    -2 -2 -5 135.96
    -2 2 -5 129.16
    2 2 5 127.31
    -2 2 -5 124.35
    -2 -2 -5 122.59
    -2 -2 -6 285.58
    -2 -2 -6 277.68
    -2 2 -6 316.25
    -2 2 -6 284.96
    -2 -2 -6 303.46
    2 2 6 310.28
    -2 -2 -6 276.7
    -2 2 -6 303.66
    -2 -2 -7 18.85
    -2 -2 -7 17.94
    -2 2 -7 19.83
    2 -2 7 24.28
    -2 2 -7 19.43
    -2 2 -8 3.45
    2 -2 8 3.77
    -2 -2 -8 2.94
    -2 2 -8 3.2
    -2 -2 -8 3.57
    -2 -2 -9 5.09
    -2 -2 -9 5.01
    -2 2 -9 5.59
    2 -2 9 7.79
    -2 -2 -10 23.08
    -2 2 -10 22.84
    -2 -2 -10 22.83
    -2 2 -11 13.85
    -2 -2 -11 11.82
    -2 2 -11 13.28
    -2 2 -11 12.72
    -2 -2 -11 13.16
    -2 -2 -12 7.23
    -2 -2 -12 8.62
    -2 2 -12 9.43
    -2 2 -12 11.8
    -2 2 -12 5.66
    -2 2 -13 4.36
    -2 -2 -13 4.84
    -2 -2 -13 4.37
    -2 2 -13 6.29
    -2 -2 -14 3.33
    -2 2 -14 3.32
    -2 -2 -14 3.97
    -2 -2 -15 1.34
    -2 -2 -15 1.35
    -2 -2 -16 -0.11
    -2 -2 -16 0.13
    2 -3 -17 -0.04
    2 -3 -16 1
    2 -3 -15 3.03
    2 3 -14 4.02
    2 -3 -14 4.16
    2 3 -13 0.53
    2 -3 -13 0.91
    2 -3 -12 49.97
    2 3 -12 56.86
    2 -3 -12 51.59
    2 -3 -11 7.85
    -2 -3 11 4.82
    2 -3 -11 6.82
    2 3 -11 8.74
    2 -3 -11 9.04
    2 3 -11 9.6
    -2 -3 10 11.97
    2 -3 -10 13.41
    2 3 -10 17.25
    2 -3 -10 11.89
    -2 3 10 13.59
    2 -3 -9 12.31
    2 3 -9 13
    2 -3 -9 9.67
    -2 -3 9 12.69
    -2 3 9 12.96
    2 -3 -8 31.12
    -2 -3 8 37.05
    2 -3 -8 33.51
    2 3 -8 34.66
    2 3 -8 32.04
    -2 3 8 34.97
    -2 -3 7 1.06
    -2 3 7 1.04
    2 3 -7 0.43
    2 -3 -7 1.51
    2 -3 -7 0.73
    2 3 -7 1.7
    -2 3 6 2.59
    -2 -3 6 3.02
    -2 -3 6 3.08
    2 -3 -6 2.28
    2 3 -6 2.91
    2 3 -6 2.61
    2 -3 -6 3.21
    -2 -3 5 164.27
    -2 3 5 155.79
    2 -3 -5 143.65
    -2 -3 5 148.14
    2 3 -5 161.2
    -2 -3 4 111.81
    2 -3 -4 100.27
    -2 -3 4 113.07
    -2 -3 4 105.93
    -2 3 4 107.1
    2 3 -4 115.83
    -2 -3 3 7.52
    -2 -3 3 7.84
    -2 -3 3 8.27
    -2 3 3 10.06
    -2 -3 2 127.8
    -2 -3 2 122.29
    -2 -3 1 98.67
    -2 -3 1 93.63
    -2 -3 0 287.9
    -2 -3 0 284.1
    -2 -3 -1 506.35
    -2 -3 -1 495.12
    -2 3 -1 495.73
    -2 -3 -2 13.36
    -2 3 -2 14.75
    -2 -3 -2 14.13
    -2 3 -2 14.88
    -2 -3 -2 14.2
    -2 3 -3 4.34
    -2 3 -3 5.13
    -2 -3 -3 4.49
    -2 -3 -3 4.81
    -2 -3 -3 4.85
    -2 -3 -3 4.74
    -2 3 -3 5.53
    2 3 3 4.71
    -2 3 -3 5.05
    -2 3 -4 158.72
    -2 -3 -4 151.04
    -2 -3 -4 150.52
    2 3 4 147.76
    -2 -3 -4 145.86
    -2 -3 -4 152.27
    -2 3 -4 152.83
    -2 3 -4 152.76
    2 3 5 158.63
    -2 3 -5 159.84
    -2 -3 -5 147.87
    -2 3 -5 146.45
    -2 3 -5 158.69
    -2 -3 -5 146.18
    -2 -3 -5 159.84
    -2 -3 -5 147.15
    -2 3 -6 26.53
    -2 -3 -6 27.81
    -2 -3 -6 28.98
    -2 -3 -6 27.58
    -2 3 -6 27.03
    -2 -3 -6 30.94
    -2 3 -6 26.64
    -2 3 -7 76.6
    -2 -3 -7 77.39
    -2 -3 -7 75.75
    2 -3 7 87.02
    -2 3 -7 76.83
    -2 3 -7 74.75
    -2 3 -8 24.72
    -2 -3 -8 25.78
    -2 -3 -8 26.48
    2 -3 8 29.66
    -2 -3 -9 1.77
    2 -3 9 4.16
    -2 -3 -9 3.9
    -2 3 -9 4.3
    -2 3 -10 22.9
    -2 -3 -10 27.54
    -2 -3 -10 26.96
    -2 -3 -10 24.74
    -2 3 -10 32.62
    2 -3 10 30.09
    -2 -3 -11 -0.06
    -2 -3 -11 0.17
    -2 3 -11 0.07
    -2 3 -11 -0.04
    -2 -3 -12 2.15
    -2 3 -12 2.09
    -2 -3 -12 1.76
    -2 3 -12 1.58
    -2 -3 -13 4.57
    -2 -3 -13 3.58
    -2 -3 -14 4.76
    -2 -3 -14 4.67
    -2 -3 -15 2.48
    -2 -3 -15 2.11
    -2 -3 -16 0.33
    -2 3 -16 0.23
    2 -4 -17 0.41
    2 -4 -16 -0.19
    2 -4 -15 1.62
    2 4 -14 2.93
    2 -4 -14 3.38
    2 4 -13 1.37
    2 -4 -13 2.22
    2 -4 -12 9.32
    2 -4 -12 8.67
    2 4 -12 10.5
    2 -4 -11 20.89
    2 4 -11 22.48
    2 4 -11 24.89
    2 -4 -11 21.64
    2 4 -10 8.93
    -2 -4 10 8.82
    2 -4 -10 8.16
    -2 -4 9 51.73
    2 4 -9 52.64
    -2 4 9 47.6
    2 -4 -9 51.06
    2 -4 -8 10.79
    2 4 -8 12.65
    -2 -4 8 12.54
    -2 4 8 11.74
    -2 -4 7 51.72
    2 -4 -7 46.35
    2 4 -7 46.45
    -2 4 7 49.03
    -2 4 6 60.69
    2 4 -6 67
    -2 -4 6 70.99
    -2 -4 6 65.27
    2 -4 -6 60.48
    -2 -4 5 75
    2 4 -5 76.29
    -2 -4 5 77.36
    -2 4 5 79.57
    -2 -4 4 1.54
    -2 -4 4 2.47
    -2 -4 4 1.88
    -2 4 4 1.94
    2 4 -3 311.9
    -2 4 3 320.29
    -2 -4 3 310.38
    -2 -4 2 7.66
    -2 -4 2 7.46
    2 4 -2 7.8
    -2 -4 1 139.68
    2 4 -1 144.53
    2 4 0 16.81
    -2 -4 0 17.24
    -2 4 0 19.28
    -2 -4 0 18.3
    -2 -4 -1 678.48
    -2 4 -1 655.93
    -2 4 -2 1385.1
    -2 -4 -2 1431.18
    -2 -4 -2 1442.35
    -2 4 -2 1512.19
    -2 -4 -2 1477.33
    -2 -4 -2 1472.87
    -2 -4 -3 141.25
    -2 4 -3 158.5
    -2 -4 -3 152.1
    -2 -4 -3 135.26
    -2 4 -3 147.61
    -2 -4 -3 141.32
    -2 -4 -4 109.21
    -2 4 -4 115.02
    -2 4 -4 122.23
    -2 -4 -4 119.02
    -2 4 -4 116.71
    -2 -4 -4 111.9
    -2 4 -5 58.7
    -2 -4 -5 60.1
    -2 4 -5 55.6
    -2 -4 -5 58.04
    -2 -4 -5 58.38
    -2 -4 -6 163.76
    -2 4 -6 176.17
    -2 -4 -6 183
    -2 -4 -6 175.62
    -2 4 -6 168.84
    -2 4 -6 184.42
    -2 -4 -7 51.42
    -2 4 -7 47.06
    2 -4 7 54.98
    -2 4 -7 46.77
    -2 -4 -7 44.52
    2 -4 8 19.49
    -2 -4 -8 15.57
    -2 4 -8 16.65
    2 -4 9 18.74
    -2 -4 -9 15.69
    -2 4 -9 14.81
    -2 4 -10 13.94
    -2 4 -10 9.57
    -2 4 -10 11.01
    -2 -4 -10 11.58
    2 -4 10 10.61
    -2 -4 -10 8.02
    -2 4 -10 11.86
    -2 -4 -10 10.66
    -2 4 -11 35.27
    -2 -4 -11 32.65
    -2 -4 -11 37.69
    -2 -4 -12 13.71
    -2 -4 -12 12.82
    -2 -4 -13 1.54
    -2 -4 -13 1.71
    -2 -4 -14 0.59
    -2 -4 -14 0.84
    -2 -4 -15 2.94
    -2 -4 -15 3.24
    -2 4 -16 0.13
    -2 -4 -16 0.08
    -2 -4 -16 0.25
    2 -5 -17 -0.02
    2 -5 -16 0.61
    2 -5 -15 1.33
    2 5 -14 11.4
    2 -5 -14 12.28
    2 -5 -13 4.11
    2 5 -13 4.04
    2 -5 -12 1.7
    2 -5 -12 1.85
    2 5 -12 2.29
    2 -5 -11 0.64
    2 -5 -11 0.49
    2 5 -11 0.76
    -2 -5 10 11.62
    2 5 -10 11.73
    2 -5 -10 9.69
    2 5 -9 8.32
    -2 -5 9 7.55
    2 -5 -9 7.12
    2 -5 -8 16.74
    2 5 -8 19.68
    -2 5 8 17.76
    -2 -5 8 21.68
    2 -5 -7 0.74
    2 5 -7 1.11
    -2 5 7 1.37
    -2 -5 7 0.98
    -2 -5 6 0.55
    -2 5 6 0.53
    2 5 -6 0.13
    2 -5 -6 0.35
    -2 -5 6 0.54
    -2 -5 5 38.51
    2 5 -5 35.22
    -2 -5 5 31.38
    -2 -5 5 33.94
    2 -5 -5 27.03
    -2 5 5 39.15
    -2 5 4 68.73
    -2 -5 4 73.47
    -2 -5 4 68.86
    2 5 -4 70.59
    -2 -5 4 68.62
    -2 -5 3 171.81
    -2 -5 3 163.94
    2 5 -3 168.12
    2 5 -2 376.77
    -2 -5 2 374.86
    -2 -5 2 390.7
    -2 -5 2 394.72
    -2 -5 1 9.45
    -2 -5 1 8.08
    2 5 -1 7.42
    -2 -5 0 2023.11
    2 5 0 2044.03
    -2 -5 -1 450.34
    -2 -5 -1 473.48
    -2 5 -2 34.75
    -2 -5 -2 35.43
    -2 -5 -2 34.54
    -2 -5 -2 35.51
    -2 -5 -2 34.4
    -2 -5 -3 6.22
    -2 5 -3 7.17
    -2 -5 -3 5.6
    -2 -5 -3 6.87
    -2 -5 -3 5.66
    -2 5 -3 7.25
    -2 5 -4 321.59
    -2 -5 -4 334.73
    -2 5 -4 340.01
    -2 -5 -4 333.86
    -2 -5 -4 343.97
    -2 -5 -5 70.55
    -2 -5 -5 69.54
    -2 5 -5 67.03
    -2 -5 -5 69.5
    -2 5 -5 66.3
    -2 5 -6 3.27
    -2 5 -6 3.55
    -2 -5 -6 4.53
    -2 -5 -6 3.52
    -2 -5 -6 3.46
    -2 -5 -7 -0.05
    -2 5 -7 0.8
    -2 -5 -7 0.1
    -2 5 -7 -0.02
    -2 -5 -8 41.92
    -2 5 -8 40.43
    -2 5 -8 39.23
    2 -5 8 47.11
    -2 5 -9 31.07
    -2 -5 -9 31.91
    -2 -5 -10 9.22
    -2 5 -10 10.09
    -2 -5 -10 8.63
    -2 5 -10 9.99
    2 -5 10 7.96
    -2 -5 -11 2.36
    -2 5 -11 3.23
    -2 -5 -11 3.25
    -2 -5 -12 -0.09
    -2 -5 -12 0.19
    -2 -5 -13 30
    -2 -5 -13 26.96
    -2 -5 -14 3.18
    -2 -5 -14 3.11
    -2 -5 -15 0.12
    -2 -5 -15 -0.28
    -2 -5 -15 -0.07
    -2 -5 -16 0.93
    -2 5 -16 0.86
    -2 -5 -16 1.25
    2 -6 -17 0.22
    2 -6 -16 0.81
    2 -6 -15 -0.1
    2 6 -14 1.32
    2 -6 -14 1.52
    2 -6 -13 4.74
    2 6 -13 6
    2 -6 -12 0.71
    2 6 -12 1.25
    2 6 -11 2.53
    2 -6 -11 1.65
    2 -6 -11 1.7
    2 6 -10 0.33
    2 -6 -10 1.13
    2 -6 -10 0.1
    -2 -6 10 0.3
    2 6 -9 42
    2 -6 -9 40.72
    -2 -6 9 46.73
    -2 -6 8 13.82
    2 -6 -8 14.6
    2 6 -8 14.05
    2 6 -7 90.85
    -2 -6 7 99.5
    -2 6 7 92.05
    2 -6 -7 96.74
    2 -6 -6 6.8
    -2 -6 6 6.51
    -2 6 6 6.08
    2 6 -6 7.58
    -2 -6 6 5.77
    -2 -6 5 0.65
    -2 -6 5 0.44
    2 -6 -5 0.78
    -2 6 5 1.53
    2 6 -5 0.76
    -2 -6 5 0.68
    2 -6 -5 1.36
    -2 -6 4 182.45
    -2 -6 4 187.61
    2 6 -4 185.8
    -2 -6 3 3.1
    2 6 -3 2.07
    -2 -6 3 2.53
    -2 -6 3 2.45
    2 6 -2 5.84
    -2 -6 2 5.63
    -2 -6 2 6.74
    -2 -6 2 7.15
    -2 -6 1 189.63
    -2 6 1 189.82
    2 6 -1 198.64
    2 6 0 473.53
    -2 6 0 425.5
    -2 -6 0 449.33
    -2 -6 0 448.65
    -2 -6 0 437.54
    -2 -6 0 464.04
    -2 -6 -1 41.23
    -2 -6 -1 37.3
    -2 6 -1 41.63
    2 6 1 36.34
    -2 -6 -1 43.17
    -2 -6 -2 182.41
    -2 -6 -2 176.1
    -2 -6 -2 174.85
    -2 6 -2 166.57
    -2 -6 -3 10.21
    -2 6 -3 10.88
    -2 -6 -3 8.71
    -2 -6 -3 11.21
    -2 6 -3 11.22
    -2 -6 -4 32.55
    -2 -6 -4 32.68
    -2 6 -4 32.17
    -2 6 -4 32.44
    -2 -6 -4 34.4
    -2 -6 -5 128.59
    -2 6 -5 140.96
    -2 6 -5 135.57
    -2 -6 -5 148.35
    -2 -6 -5 149.27
    -2 -6 -6 134.3
    -2 6 -6 137.5
    -2 -6 -6 138.82
    -2 6 -6 136.05
    -2 -6 -6 146.66
    -2 -6 -7 2
    -2 6 -7 3.36
    -2 6 -7 3.29
    -2 -6 -8 22.97
    -2 6 -8 24.46
    -2 6 -8 21.27
    2 -6 8 26.62
    -2 -6 -9 8.49
    2 -6 9 9.25
    -2 6 -9 8.42
    -2 -6 -10 90.07
    -2 -6 -10 88.58
    -2 6 -10 94.71
    -2 6 -10 93.33
    -2 -6 -11 1.25
    -2 6 -11 2.25
    -2 -6 -11 1.85
    -2 -6 -12 7.59
    -2 -6 -12 7.57
    -2 -6 -13 0.75
    -2 -6 -13 0.34
    -2 -6 -14 1.02
    -2 -6 -14 0.55
    -2 -6 -15 -0.32
    -2 -6 -15 -0.06
    -2 -6 -15 0.17
    -2 -6 -16 0.02
    2 -7 -17 0.38
    2 -7 -16 0.2
    2 -7 -15 0.38
    2 -7 -14 0.11
    2 7 -14 -0.18
    2 -7 -13 0.34
    2 7 -13 0.12
    2 -7 -12 -0.13
    2 7 -12 -0.07
    2 -7 -11 7.8
    2 -7 -10 8.79
    2 -7 -10 8.32
    2 7 -10 8.12
    2 -7 -10 9.5
    2 -7 -9 9.26
    -2 -7 9 11.71
    2 7 -9 9.22
    2 7 -8 1.57
    -2 -7 8 1.67
    2 -7 -8 1.54
    -2 -7 7 1.77
    2 -7 -7 1.18
    2 7 -7 1.82
    2 7 -6 18.08
    2 -7 -6 18.91
    -2 -7 6 19.19
    -2 -7 6 22.04
    2 -7 -5 343.12
    2 7 -5 348.7
    -2 -7 5 312.3
    -2 -7 5 333.87
    2 -7 -5 334.6
    -2 -7 5 300.01
    -2 -7 4 0.26
    2 7 -4 0.21
    2 -7 -4 0.15
    -2 -7 4 0.49
    -2 -7 4 0.57
    -2 -7 3 55.55
    2 7 -3 59.57
    -2 -7 3 62.48
    -2 -7 2 360.86
    2 7 -2 377.55
    -2 -7 2 380.43
    -2 -7 1 64.26
    2 7 -1 63.96
    -2 7 1 64.04
    -2 -7 1 65.36
    -2 -7 0 153.76
    -2 7 0 143.65
    2 7 0 162.32
    -2 -7 0 148.25
    -2 -7 0 158.2
    -2 -7 -1 66.81
    2 7 1 68.22
    -2 7 -1 70.37
    -2 7 -2 4.91
    -2 -7 -2 4.74
    -2 -7 -2 5.39
    -2 -7 -2 5.41
    -2 -7 -3 200.98
    -2 -7 -3 198.02
    -2 7 -3 200.98
    -2 -7 -3 204.25
    -2 7 -4 64.26
    -2 7 -4 60.35
    -2 -7 -4 51.44
    -2 -7 -4 59.94
    -2 -7 -4 65.35
    -2 -7 -4 48.42
    -2 -7 -5 85.42
    -2 7 -5 73.61
    -2 -7 -5 74.09
    -2 7 -5 75.36
    -2 -7 -5 77.8
    -2 7 -6 47.23
    -2 7 -6 46.09
    -2 -7 -6 48.49
    -2 -7 -6 44.35
    -2 -7 -6 50.38
    -2 7 -7 12.98
    -2 7 -7 14.69
    -2 -7 -7 14.85
    2 -7 8 0.3
    -2 -7 -8 -0.22
    -2 7 -8 0.36
    -2 7 -8 0.46
    2 -7 9 8.28
    -2 -7 -9 6.34
    -2 7 -9 7.46
    -2 -7 -9 8.12
    -2 7 -9 5.93
    -2 -7 -9 7.1
    -2 7 -10 15.17
    -2 7 -10 15.45
    -2 -7 -10 14.81
    -2 -7 -10 16.18
    -2 7 -11 17.15
    -2 7 -11 17.77
    -2 -7 -11 16.55
    -2 -7 -11 13.95
    -2 -7 -12 1.14
    -2 -7 -12 0.44
    -2 -7 -13 3.78
    -2 -7 -13 4.67
    -2 -7 -14 0.28
    -2 -7 -14 0.18
    -2 -7 -14 -0.23
    -2 -7 -15 -0.1
    -2 -7 -15 -0.18
    -2 -7 -15 -0.1
    -2 -7 -16 0.15
    2 -8 -16 1.69
    2 -8 -15 0.17
    2 8 -14 0.41
    2 -8 -14 0.45
    2 -8 -13 2.81
    2 8 -13 2.81
    2 8 -12 -0.27
    2 -8 -12 -0.58
    2 -8 -11 17.51
    2 -8 -10 28.27
    2 -8 -9 7.24
    -2 -8 9 8.87
    2 8 -9 7.78
    2 -8 -8 106.6
    2 8 -8 106
    2 8 -7 18.33
    -2 -8 7 19.9
    2 -8 -7 21.29
    -2 -8 6 5.97
    -2 -8 6 4.64
    2 -8 -6 5.48
    2 8 -6 6.24
    2 -8 -5 74.93
    2 -8 -5 83.86
    -2 -8 5 68.77
    -2 -8 5 76.48
    2 8 -5 80.66
    -2 -8 5 72.23
    -2 -8 4 207.39
    2 -8 -4 188.28
    2 8 -4 197.58
    -2 -8 4 216.59
    -2 -8 4 180.39
    -2 -8 3 0.03
    -2 -8 3 0.02
    2 8 -3 0.17
    -2 -8 3 0.31
    2 -8 -3 0.19
    -2 -8 2 69.98
    -2 -8 2 64.72
    2 8 -2 65.4
    -2 8 2 62.12
    -2 -8 1 62.7
    2 8 -1 61.41
    -2 8 1 60.47
    -2 -8 1 69.21
    -2 -8 0 0.88
    -2 -8 0 1.05
    2 8 0 0.73
    -2 8 0 1.56
    -2 -8 0 1.19
    -2 -8 0 1.47
    2 8 1 103.74
    -2 8 -1 115.58
    -2 -8 -1 117.67
    -2 -8 -1 121.04
    -2 -8 -1 101.07
    -2 -8 -2 75.74
    -2 8 -2 78
    -2 -8 -2 76.56
    -2 8 -3 0.1
    -2 -8 -3 -0.27
    -2 -8 -3 0.1
    -2 -8 -3 0.75
    -2 -8 -4 18.32
    -2 8 -4 20.92
    -2 -8 -4 20.3
    -2 -8 -4 20.51
    -2 8 -4 19.79
    -2 -8 -4 17.6
    -2 8 -5 0.01
    -2 -8 -5 0.12
    -2 -8 -5 -0.07
    -2 8 -5 0.46
    -2 8 -6 46.07
    -2 -8 -6 49.72
    -2 8 -6 45.54
    -2 -8 -6 41.35
    -2 8 -7 5.13
    -2 8 -7 8.03
    -2 -8 -7 7.69
    2 -8 8 3.26
    -2 8 -8 4.17
    -2 8 -8 2.69
    -2 -8 -8 3.45
    -2 -8 -9 0.89
    -2 8 -9 0.35
    -2 -8 -9 0.67
    -2 8 -9 0.8
    -2 -8 -10 52.14
    -2 -8 -10 52.84
    -2 8 -10 57.79
    -2 8 -10 51.94
    -2 -8 -11 1.19
    -2 8 -11 1.14
    -2 8 -11 0.99
    -2 -8 -11 0.77
    -2 -8 -12 1.22
    -2 -8 -12 0.85
    -2 -8 -13 1.42
    -2 -8 -13 1.56
    -2 -8 -14 -0.29
    -2 -8 -14 0.05
    -2 -8 -14 0.21
    -2 -8 -15 0
    -2 -8 -15 0.01
    -2 -8 -15 -0.14
    2 -9 -16 -0.18
    2 -9 -15 0.36
    2 9 -14 5.4
    2 -9 -14 6
    2 -9 -13 -0.19
    2 9 -13 0.15
    2 9 -12 2.63
    2 -9 -12 1.92
    2 -9 -11 0.9
    2 -9 -10 66.38
    2 9 -9 7.08
    -2 -9 9 6.8
    2 -9 -9 6.96
    2 -9 -9 6.7
    2 -9 -8 1.51
    -2 -9 8 1.9
    2 9 -8 1.63
    2 -9 -7 130.53
    2 9 -7 115.17
    -2 -9 7 131.84
    2 -9 -6 4.7
    2 9 -6 4.8
    -2 -9 6 4.88
    -2 -9 6 4.27
    2 -9 -5 71.8
    -2 -9 5 72.04
    2 -9 -5 74.19
    2 9 -5 71.5
    -2 -9 5 70.13
    -2 -9 5 64.13
    2 -9 -4 282.39
    -2 -9 4 311.53
    -2 -9 4 276.58
    -2 -9 4 320.37
    2 9 -4 286.81
    2 9 -3 42.87
    -2 -9 3 53.72
    2 -9 -3 41.07
    -2 -9 3 48.72
    -2 -9 3 37.29
    -2 9 2 49.24
    2 -9 -2 47.26
    -2 -9 2 51.5
    -2 -9 2 41.32
    2 9 -2 47.56
    -2 -9 2 57.3
    2 9 -1 2.03
    -2 9 1 1.38
    -2 -9 1 1.63
    -2 -9 1 2.38
    -2 -9 1 1.34
    2 -9 -1 0.96
    2 9 0 476.45
    -2 -9 0 485.53
    -2 9 0 496.22
    -2 9 -1 173.58
    -2 -9 -1 167.82
    -2 -9 -1 163.75
    -2 -9 -1 175.3
    -2 -9 -2 198.78
    -2 -9 -2 200.8
    -2 9 -2 203.21
    -2 -9 -3 46.95
    -2 9 -3 45.16
    -2 -9 -3 47.53
    -2 -9 -4 6.95
    -2 9 -4 7.56
    -2 -9 -4 6.59
    -2 9 -4 7.47
    -2 -9 -4 7.05
    -2 9 -5 11.28
    -2 -9 -5 11.17
    -2 -9 -5 12.98
    -2 9 -5 11.66
    -2 -9 -6 119.63
    -2 -9 -6 106.91
    -2 9 -6 111.11
    -2 9 -6 109.3
    -2 -9 -7 1.87
    -2 9 -7 1.73
    -2 9 -7 1.26
    -2 9 -8 72.65
    -2 -9 -8 76.08
    -2 9 -8 74.45
    -2 -9 -9 19.08
    -2 9 -9 19.34
    -2 9 -9 17.68
    -2 -9 -9 17.66
    -2 -9 -10 31.3
    -2 9 -10 27.85
    -2 -9 -10 30.88
    -2 -9 -11 4.71
    -2 9 -11 4.55
    -2 -9 -11 3.37
    -2 9 -11 4.58
    -2 -9 -12 8.28
    -2 -9 -12 7.99
    -2 -9 -12 8.51
    -2 -9 -13 1.84
    -2 -9 -13 1.62
    -2 -9 -13 1.8
    -2 -9 -14 0.57
    -2 -9 -14 0.32
    -2 -9 -14 0.66
    -2 -9 -15 0.21
    -2 -9 -15 0.41
    -2 -9 -15 0.03
    2 -10 -16 0.55
    2 -10 -15 0.75
    2 10 -14 0.32
    2 -10 -14 -0.01
    2 -10 -13 7.96
    2 10 -13 8.09
    2 -10 -12 1.23
    2 -10 -11 -0.01
    2 -10 -11 -0.45
    2 -10 -10 6.46
    2 -10 -10 5.87
    2 -10 -9 7.47
    2 -10 -9 8.66
    2 -10 -9 8.05
    -2 -10 8 3.8
    2 -10 -8 3.2
    2 10 -8 3.13
    2 10 -7 0.83
    -2 -10 7 1.63
    2 -10 -7 1.44
    2 10 -6 0.95
    2 -10 -6 1.03
    -2 -10 6 1
    -2 -10 6 1.22
    -2 -10 5 11.76
    2 10 -5 11.9
    2 -10 -5 10.73
    -2 -10 5 10.53
    -2 -10 5 11.41
    2 -10 -5 13.16
    -2 -10 4 15.36
    2 10 -4 15.91
    -2 -10 4 18.22
    2 -10 -4 15.94
    -2 -10 4 15.47
    -2 -10 3 3.01
    2 10 -3 2.65
    -2 10 3 1.87
    -2 -10 3 1.76
    2 -10 -3 2.27
    -2 -10 3 3.44
    -2 10 2 65.47
    -2 -10 2 73.48
    -2 -10 2 68.71
    2 10 -2 58.65
    2 -10 -2 61.17
    -2 -10 2 61.94
    -2 10 1 557.19
    -2 -10 1 537.6
    -2 -10 0 15.69
    -2 10 0 17.3
    -2 -10 0 15.57
    -2 -10 -1 88.23
    -2 10 -1 87.59
    -2 -10 -1 84.26
    -2 -10 -2 305.41
    -2 -10 -2 304.87
    -2 10 -2 316.05
    -2 -10 -2 304.43
    -2 -10 -3 39.57
    -2 10 -3 43.35
    -2 -10 -3 44.13
    -2 -10 -3 41.05
    -2 -10 -4 0.47
    -2 -10 -4 0.3
    -2 -10 -4 0.59
    -2 10 -4 0.47
    -2 -10 -5 58.62
    -2 -10 -5 47.04
    -2 10 -5 51.67
    -2 10 -5 52.98
    -2 10 -6 8.03
    -2 -10 -6 6.39
    -2 -10 -6 8.98
    -2 10 -6 7.91
    -2 -10 -7 15.64
    -2 10 -7 14.39
    -2 10 -7 15.59
    -2 -10 -8 0.21
    -2 10 -8 0.42
    -2 -10 -8 0.51
    -2 10 -8 0.35
    -2 -10 -9 -0.1
    -2 10 -9 0.22
    -2 10 -9 0.17
    -2 -10 -9 -0.05
    -2 -10 -10 4.97
    -2 -10 -10 5.08
    -2 10 -10 5.92
    -2 10 -10 4.31
    -2 -10 -10 4.9
    -2 -10 -11 -0.04
    -2 -10 -11 -0.14
    -2 -10 -11 -0.17
    -2 10 -11 0.17
    -2 -10 -12 3.11
    -2 -10 -12 3.01
    -2 -10 -12 2.7
    -2 -10 -13 0.26
    -2 -10 -13 -0.06
    -2 -10 -13 0.01
    -2 -10 -14 0.52
    -2 -10 -14 0.08
    -2 -10 -14 0.21
    -2 -10 -15 5.13
    2 -11 -15 -0.06
    2 11 -14 3.75
    2 -11 -14 3.45
    2 11 -13 1.57
    2 -11 -13 1.64
    2 -11 -12 0.52
    2 -11 -11 8.33
    2 -11 -11 12.07
    2 -11 -10 0.52
    2 -11 -10 0.85
    2 -11 -9 6.61
    2 -11 -9 6.96
    2 -11 -9 7.24
    2 11 -8 3.38
    2 -11 -8 4.17
    -2 -11 8 4.72
    2 -11 -8 4.34
    2 -11 -8 2.39
    -2 -11 7 0.93
    2 -11 -7 0.75
    2 11 -7 0.95
    -2 -11 6 -0.09
    -2 -11 6 0.51
    2 -11 -6 -0.07
    2 11 -6 0.33
    2 -11 -5 3.25
    2 -11 -5 2.84
    -2 11 5 3.16
    -2 -11 5 2.84
    2 11 -5 3.05
    -2 -11 5 3.6
    -2 -11 4 18.91
    2 -11 -4 16.71
    2 11 -4 15.73
    -2 -11 4 18.22
    -2 -11 4 15.42
    2 -11 -4 14.68
    -2 11 4 16.57
    -2 -11 3 41.81
    -2 11 3 41.13
    2 11 -3 43.63
    -2 -11 3 47.96
    -2 -11 3 47.67
    -2 -11 2 6.16
    2 11 -2 5.59
    -2 11 2 5.06
    -2 -11 2 5.71
    -2 11 1 197.15
    -2 -11 1 196.62
    -2 11 0 268.55
    -2 -11 0 265.76
    -2 -11 0 269.31
    -2 -11 -1 5.57
    -2 -11 -1 6.8
    -2 11 -1 5.66
    -2 11 -2 2.86
    -2 -11 -2 2.98
    -2 -11 -2 3.44
    -2 -11 -3 21.46
    -2 -11 -3 22.93
    -2 11 -3 24.72
    -2 -11 -3 22.48
    -2 -11 -4 0.06
    -2 11 -4 0.6
    -2 11 -4 0.6
    -2 -11 -4 0.69
    -2 -11 -4 1.03
    -2 11 -5 -0.09
    -2 11 -5 -0.32
    -2 -11 -5 -0.25
    -2 -11 -5 0.18
    -2 -11 -6 68.66
    -2 -11 -6 60.2
    -2 11 -6 66.04
    -2 11 -6 70.4
    -2 11 -7 1.24
    -2 11 -7 1.95
    -2 -11 -7 1.06
    -2 -11 -7 0.98
    -2 -11 -8 24.3
    -2 11 -8 20.81
    -2 -11 -8 23.45
    -2 -11 -8 22.85
    -2 -11 -9 9.12
    -2 -11 -9 10.81
    -2 11 -9 9.14
    -2 11 -9 10.44
    -2 11 -10 6.02
    -2 -11 -10 4.35
    -2 11 -10 3.84
    -2 -11 -10 4.62
    -2 -11 -11 4.49
    -2 -11 -11 4.5
    -2 11 -11 4.48
    -2 -11 -12 0.02
    -2 -11 -12 0.05
    -2 -11 -13 0.06
    -2 -11 -13 0.19
    -2 -11 -14 0.16
    -2 -11 -14 0.28
    2 -12 -15 0.55
    2 12 -14 0.11
    2 -12 -14 0.14
    2 12 -13 0.12
    2 -12 -13 0.03
    2 -12 -12 0.09
    2 -12 -11 1.05
    2 -12 -11 0.82
    2 -12 -10 4.2
    2 -12 -10 4.55
    2 -12 -9 0.62
    2 -12 -9 0.83
    2 -12 -8 6.7
    2 -12 -8 6.24
    -2 -12 7 0.86
    2 -12 -7 0.21
    2 -12 -7 1.09
    2 12 -7 1.03
    2 -12 -6 29.47
    -2 -12 6 32.72
    -2 -12 6 33.83
    2 12 -6 31.21
    2 -12 -5 0.55
    -2 -12 5 0.95
    2 12 -5 0.47
    -2 -12 5 0.96
    -2 -12 4 21.55
    -2 -12 4 16.69
    -2 12 4 17.75
    2 12 -4 18.46
    -2 -12 4 17.75
    2 -12 -4 20.09
    -2 -12 3 120.1
    -2 -12 3 122.17
    -2 12 2 20.49
    -2 -12 2 21.58
    -2 -12 2 21.94
    -2 12 1 211.79
    -2 -12 1 195.67
    -2 -12 1 193.75
    -2 -12 0 1.27
    -2 -12 0 0.92
    -2 12 0 0.87
    -2 -12 -1 1.31
    -2 12 -1 1.7
    -2 -12 -1 2.23
    -2 -12 -2 6.68
    -2 12 -2 5.06
    -2 -12 -2 6.56
    -2 12 -3 -0.39
    -2 -12 -3 -0.02
    -2 -12 -3 -0.12
    -2 -12 -4 20.14
    -2 12 -4 21.67
    -2 -12 -4 19.55
    -2 12 -4 22.37
    -2 -12 -5 3.61
    -2 12 -5 5.09
    -2 -12 -5 4.06
    -2 12 -5 4.31
    -2 12 -6 0.62
    -2 -12 -6 0.33
    -2 12 -6 0.9
    -2 -12 -6 1.05
    -2 -12 -6 0.21
    -2 -12 -7 9.06
    -2 -12 -7 9.46
    -2 12 -7 8.94
    -2 -12 -8 40.82
    -2 12 -8 43.67
    -2 12 -9 6.31
    -2 12 -9 5.06
    -2 -12 -9 4.78
    -2 12 -10 7.22
    -2 -12 -10 9.06
    -2 -12 -10 7.42
    -2 -12 -11 22.12
    -2 -12 -11 24.87
    -2 12 -11 21.98
    -2 -12 -12 0.64
    -2 -12 -12 0.41
    -2 -12 -13 0.26
    -2 -12 -13 0.57
    -2 -12 -14 0.61
    2 13 -14 0.28
    2 -13 -14 0.41
    2 13 -13 0.05
    2 -13 -13 0.05
    2 -13 -12 1.9
    2 -13 -11 0.52
    2 -13 -10 7.82
    2 -13 -10 11.87
    2 -13 -9 13.53
    2 -13 -9 15.77
    2 -13 -8 0.39
    2 -13 -8 0.16
    2 -13 -7 4.77
    2 -13 -7 3.96
    -2 -13 6 1.8
    -2 -13 6 2.59
    2 13 -6 1.67
    2 -13 -6 2.28
    2 -13 -6 1.95
    2 -13 -5 3.46
    -2 -13 5 2.81
    -2 -13 4 30.03
    -2 -13 4 32.8
    2 -13 -4 34.15
    -2 -13 3 29.02
    -2 13 3 26.97
    2 -13 -3 27.32
    -2 -13 3 25.91
    -2 -13 2 7.59
    -2 -13 2 7.6
    -2 13 2 7.76
    -2 -13 1 54.82
    -2 -13 1 52.75
    -2 13 1 50.57
    -2 -13 0 0.96
    -2 13 0 -0.04
    -2 -13 0 0.28
    -2 -13 -1 0.25
    -2 13 -1 0.42
    -2 -13 -1 -0.05
    -2 13 -2 11.05
    -2 -13 -2 12.22
    -2 -13 -2 10.93
    -2 -13 -3 31.5
    -2 13 -3 32.17
    -2 -13 -3 30.31
    -2 -13 -4 19.37
    -2 13 -4 20.38
    -2 13 -4 23.39
    2 -13 4 25.39
    -2 -13 -4 21.23
    -2 -13 -5 -0.02
    -2 13 -5 -0.58
    -2 13 -5 0.25
    -2 -13 -5 0.23
    -2 -13 -5 0.06
    -2 -13 -6 16.57
    -2 -13 -6 15.89
    -2 13 -6 13.93
    -2 13 -7 7.49
    -2 -13 -7 7.96
    -2 -13 -7 9.58
    -2 -13 -8 20.47
    -2 -13 -8 18.99
    -2 13 -9 9.49
    -2 -13 -9 9.71
    -2 13 -10 7.82
    -2 -13 -10 10.23
    -2 -13 -11 0.37
    -2 -13 -11 0.3
    -2 -13 -12 0.31
    -2 -13 -12 0.58
    -2 -13 -13 0.07
    -2 -13 -14 0.51
    2 14 -14 0.42
    2 14 -13 0.07
    2 -14 -12 0.45
    2 -14 -11 3.39
    2 -14 -11 3.98
    2 -14 -10 4.77
    2 -14 -10 4.71
    2 -14 -9 -0.3
    2 -14 -9 0.09
    2 -14 -8 17.3
    2 -14 -8 17.25
    2 -14 -7 0.07
    2 -14 -7 0.14
    2 -14 -6 3.31
    2 -14 -6 3.87
    -2 -14 5 18.56
    2 -14 -5 19.4
    2 -14 -5 21.2
    2 -14 -5 15.39
    -2 -14 4 17.9
    2 -14 -4 16.57
    2 -14 -4 17.55
    -2 -14 4 19.14
    -2 -14 3 5.4
    2 -14 -3 4.78
    -2 -14 3 4.64
    -2 14 2 3.23
    -2 -14 2 3.21
    -2 -14 2 3.08
    -2 14 1 59
    -2 -14 1 62.05
    -2 -14 1 61.71
    -2 -14 0 32.84
    -2 -14 0 33.12
    -2 14 0 29.55
    -2 -14 -1 32.54
    -2 14 -1 32.61
    -2 -14 -1 31.61
    -2 -14 -2 16.94
    -2 -14 -2 18.44
    -2 14 -2 18.69
    -2 -14 -3 0.61
    -2 14 -3 -0.17
    -2 -14 -3 0.02
    -2 14 -4 7.6
    -2 14 -4 5.94
    -2 14 -4 6.99
    -2 -14 -4 7.32
    -2 -14 -4 7.17
    -2 -14 -4 6.8
    -2 -14 -4 7.79
    -2 -14 -5 1.36
    -2 -14 -5 1.74
    -2 14 -5 1.09
    -2 -14 -6 17.27
    -2 14 -6 15.94
    -2 -14 -6 18.51
    -2 -14 -7 0.36
    -2 -14 -7 -0.09
    -2 14 -7 -0.2
    -2 -14 -8 -0.16
    -2 -14 -8 0.2
    -2 14 -8 -0.05
    -2 -14 -9 5.69
    -2 14 -9 4.87
    -2 -14 -10 1.12
    -2 -14 -11 8.64
    -2 -14 -12 0.05
    -2 -14 -13 0.21
    2 15 -13 0.36
    2 -15 -12 0.74
    2 15 -12 0.46
    2 -15 -11 0
    2 -15 -11 0.17
    2 -15 -10 0.1
    2 -15 -10 0.1
    2 -15 -9 15.87
    2 -15 -9 17.27
    2 -15 -8 11.93
    2 -15 -8 12.33
    2 -15 -7 7.9
    2 -15 -7 9.65
    2 -15 -6 24.38
    2 -15 -6 24.73
    2 -15 -5 0.21
    2 -15 -5 0.34
    2 -15 -4 24.65
    -2 -15 3 2.3
    -2 -15 3 2.01
    2 -15 -3 2.11
    2 -15 -3 2.35
    -2 -15 3 2.47
    2 -15 -2 18.08
    2 -15 -2 18.13
    -2 -15 2 18.31
    -2 -15 2 18.35
    -2 -15 1 -0.02
    -2 -15 1 0.94
    -2 -15 0 -0.2
    -2 -15 0 -0.36
    -2 15 0 0.79
    -2 -15 0 0.06
    -2 -15 -1 22.68
    -2 15 -1 21.16
    -2 -15 -1 19.98
    -2 -15 -1 21.03
    -2 -15 -2 -0.2
    -2 -15 -2 0.14
    -2 -15 -2 -0.05
    -2 15 -2 -0.1
    -2 -15 -3 10.22
    -2 15 -3 9.27
    -2 -15 -3 9.15
    -2 -15 -4 2.1
    -2 -15 -4 2.29
    -2 15 -4 2.32
    -2 15 -5 -0.16
    -2 -15 -5 0.14
    -2 -15 -5 0.19
    -2 15 -6 -0.24
    -2 -15 -6 0.37
    -2 -15 -6 -0.03
    -2 -15 -7 3.36
    -2 15 -7 2.32
    -2 -15 -7 3.05
    -2 15 -8 6.11
    -2 -15 -8 6.35
    -2 -15 -9 0.42
    -2 -15 -9 0.59
    -2 -15 -10 0.26
    -2 -15 -11 0.27
    -2 -15 -12 0.95
    -2 -15 -13 1.04
    2 16 -13 0.19
    2 16 -12 0.13
    2 -16 -11 -0.14
    2 -16 -11 0.06
    2 -16 -10 15.19
    2 -16 -10 14.65
    2 -16 -9 2.08
    2 -16 -9 1.33
    2 -16 -8 8.8
    2 -16 -8 10.12
    2 -16 -7 0.48
    2 -16 -7 1.04
    2 -16 -6 0.28
    2 -16 -6 0.08
    2 -16 -5 0.87
    2 -16 -5 0.72
    2 -16 -4 2.03
    2 -16 -3 12.62
    -2 -16 3 14.21
    2 -16 -2 0.16
    -2 -16 2 0.85
    2 -16 -1 2.9
    -2 -16 1 2.41
    -2 -16 0 2.21
    -2 -16 -1 0.41
    -2 -16 -1 0.7
    -2 16 -2 14.98
    -2 -16 -2 15.97
    -2 -16 -2 17.62
    -2 -16 -3 1.88
    -2 -16 -3 1.15
    -2 16 -3 1.2
    -2 -16 -4 11.69
    -2 16 -4 11.96
    -2 -16 -4 12.09
    -2 16 -5 5.11
    -2 -16 -5 5.82
    -2 -16 -5 4.87
    -2 -16 -6 0.69
    -2 16 -6 0.68
    -2 -16 -6 0.86
    -2 -16 -7 8.15
    -2 16 -7 6.7
    -2 -16 -8 -0.33
    -2 16 -8 0.04
    -2 -16 -8 0.39
    -2 -16 -9 9.84
    -2 -16 -9 12.2
    -2 -16 -10 -0.32
    -2 -16 -11 0
    -2 -16 -12 0.01
    2 17 -12 2.61
    2 -17 -11 0.21
    2 -17 -10 1.12
    2 -17 -10 1.91
    2 -17 -9 5.26
    2 -17 -9 5.93
    2 -17 -8 7.37
    2 -17 -8 6.26
    2 -17 -7 0.25
    2 -17 -7 0.26
    2 -17 -6 21.27
    2 -17 -6 20.89
    2 -17 -5 0.37
    2 -17 -5 0.05
    2 -17 -4 7.6
    2 -17 -4 5.83
    2 -17 -3 1.07
    -2 -17 3 1.92
    2 -17 -2 33.4
    -2 -17 2 34.14
    2 -17 -1 32.35
    -2 -17 1 31.65
    -2 -17 0 0.9
    -2 -17 -1 1.71
    -2 -17 -2 3.07
    -2 17 -2 1.66
    -2 -17 -2 2.43
    -2 -17 -2 1.78
    -2 -17 -3 0.59
    -2 -17 -3 0.06
    -2 -17 -3 0.23
    -2 17 -3 0.24
    -2 -17 -4 5.2
    -2 17 -4 5.52
    -2 -17 -4 5.76
    -2 -17 -5 0.65
    -2 17 -5 0.7
    -2 -17 -5 0.64
    -2 17 -6 6.73
    -2 -17 -6 7.77
    -2 -17 -7 0.02
    -2 17 -7 -0.01
    -2 -17 -8 3.45
    -2 -17 -8 3.45
    -2 -17 -9 0.09
    -2 -17 -9 -0.01
    -2 -17 -10 2.17
    -2 -17 -11 -0.09
    -2 -17 -12 -0.01
    2 18 -12 0.61
    2 -18 -11 0.13
    2 -18 -10 1.15
    2 -18 -10 0.96
    2 -18 -9 3.82
    2 -18 -9 3.35
    2 -18 -8 -0.14
    2 -18 -8 0.3
    2 -18 -7 5.55
    2 -18 -7 6.78
    2 -18 -6 0.92
    2 -18 -6 0.95
    2 -18 -5 2.4
    2 -18 -5 2.72
    2 -18 -4 1.59
    2 -18 -4 1.46
    2 -18 -3 23.03
    2 -18 -2 0.29
    -2 -18 2 0.2
    -2 -18 1 0.94
    2 -18 -1 0.98
    -2 -18 0 3.44
    -2 -18 -1 0.49
    -2 18 -1 0.09
    -2 -18 -1 -0.05
    -2 -18 -2 2.58
    -2 18 -2 2.24
    -2 -18 -2 2.67
    -2 -18 -3 0.17
    -2 18 -3 -0.02
    -2 -18 -3 -0.06
    -2 -18 -4 2.9
    -2 -18 -4 3
    -2 18 -4 3.05
    -2 -18 -5 5.48
    -2 18 -5 4.38
    -2 -18 -5 5.5
    -2 -18 -6 0.82
    -2 18 -6 0.37
    -2 -18 -6 0.45
    -2 -18 -7 0.37
    -2 -18 -7 0.87
    -2 -18 -8 2.34
    -2 -18 -8 1.98
    -2 -18 -9 4.36
    -2 -18 -9 5.36
    -2 -18 -10 0.71
    -2 -18 -11 0.47
    2 19 -11 2.16
    2 -19 -10 0.67
    2 -19 -9 1.35
    2 -19 -9 1.67
    2 -19 -8 2.58
    2 -19 -8 2.54
    2 -19 -7 1.55
    2 -19 -7 1.59
    2 -19 -6 10.15
    2 -19 -6 11.04
    2 -19 -5 3.18
    2 -19 -5 3.88
    2 -19 -4 0
    2 -19 -4 0.32
    2 -19 -3 0.97
    2 -19 -3 1.81
    -2 -19 2 19.79
    2 -19 -2 18.29
    2 -19 -1 18.23
    -2 -19 1 21.65
    -2 -19 0 0.81
    -2 -19 0 0.78
    -2 -19 -1 1.79
    -2 -19 -1 2.82
    -2 19 -1 1.84
    -2 19 -2 0.22
    -2 -19 -2 -0.27
    -2 -19 -2 0.16
    -2 -19 -3 2.39
    -2 19 -3 2.17
    -2 -19 -3 2.66
    -2 -19 -4 0.3
    -2 19 -4 0.26
    -2 -19 -4 0.19
    -2 -19 -5 4.23
    -2 19 -5 2.97
    -2 -19 -5 4.32
    -2 -19 -6 3.45
    -2 -19 -6 3.77
    -2 -19 -7 1.31
    -2 -19 -7 1.17
    -2 -19 -8 1.02
    -2 -19 -8 0.92
    -2 -19 -9 0.5
    -2 -19 -9 0.81
    -2 -19 -10 0.04
    2 -20 -10 1.25
    2 -20 -9 0.05
    2 -20 -9 0.05
    2 -20 -8 5.36
    2 -20 -8 4.76
    2 -20 -7 -0.34
    2 -20 -7 0.28
    2 -20 -6 2.65
    2 -20 -6 2.65
    2 -20 -5 0.6
    2 -20 -5 0.46
    2 -20 -4 7.11
    2 -20 -4 6.24
    2 -20 -3 3.27
    2 -20 -3 2.63
    -2 -20 2 4.34
    2 -20 -2 4.31
    -2 -20 1 0.72
    2 -20 -1 0.2
    2 -20 -1 0.24
    -2 -20 1 0.52
    -2 -20 0 1.98
    -2 -20 0 2.11
    -2 20 0 1.64
    -2 -20 -1 7.61
    -2 20 -1 6.03
    -2 -20 -1 6.38
    -2 20 -2 3.46
    -2 -20 -2 4.6
    -2 -20 -2 4.13
    -2 -20 -3 2.31
    -2 -20 -3 2.75
    -2 20 -3 2.22
    -2 -20 -4 -0.11
    -2 -20 -4 -0.19
    -2 20 -4 0.11
    -2 -20 -5 0.34
    -2 -20 -5 0.09
    -2 20 -5 0.05
    -2 -20 -6 -0.07
    -2 -20 -6 0.03
    -2 -20 -7 0.1
    -2 -20 -7 0.01
    -2 -20 -8 0.05
    -2 -20 -8 -0.04
    -2 -20 -9 -0.25
    -2 -20 -9 -0.01
    2 -21 -9 1.08
    2 -21 -8 0.74
    2 -21 -8 0.77
    2 -21 -7 0.78
    2 -21 -7 0.06
    2 -21 -6 0.13
    2 -21 -6 0.01
    2 -21 -6 -0.29
    2 -21 -5 2.68
    2 -21 -5 3.15
    2 -21 -5 3.14
    2 -21 -4 3.93
    2 -21 -4 3.73
    2 -21 -4 4.74
    2 -21 -3 0.47
    2 -21 -3 0.39
    -2 -21 3 0.65
    2 -21 -3 0.82
    2 -21 -2 14.52
    2 -21 -2 13.15
    2 -21 -2 13.17
    -2 -21 2 14.05
    -2 -21 2 14.7
    2 -21 -1 1.95
    -2 -21 1 2.37
    -2 21 1 2.13
    -2 -21 1 2.05
    -2 -21 0 -0.19
    -2 -21 0 0.23
    -2 21 0 0.45
    -2 -21 -1 1.69
    -2 21 -1 1.72
    -2 -21 -1 2.45
    -2 -21 -2 -0.24
    -2 21 -2 -0.07
    -2 -21 -2 0.05
    -2 -21 -3 2.33
    -2 -21 -3 2.28
    -2 21 -3 2.21
    -2 -21 -4 0.21
    -2 21 -4 0.35
    -2 -21 -4 0.27
    -2 -21 -5 0.03
    -2 -21 -5 0.03
    -2 -21 -6 2.1
    -2 -21 -6 2.5
    -2 -21 -7 0.37
    -2 -21 -7 1.05
    -2 -21 -8 0.86
    -2 -21 -8 1.02
    2 -22 -8 0.01
    2 -22 -7 0.07
    2 -22 -7 0.09
    2 -22 -6 0.32
    2 -22 -6 0.21
    2 -22 -5 2.28
    2 -22 -5 2.44
    2 -22 -4 0.72
    2 -22 -4 0.9
    2 -22 -3 0.13
    -2 -22 3 0.36
    -2 22 3 0.52
    2 -22 -3 0.38
    -2 -22 2 0.36
    2 -22 -2 0.44
    2 -22 -2 -0.07
    -2 22 2 0.3
    -2 -22 1 0.23
    -2 -22 1 0.48
    2 -22 -1 0.34
    -2 22 1 0.16
    -2 -22 0 0.61
    -2 -22 0 0.48
    -2 22 0 0.42
    -2 -22 -1 2.46
    -2 22 -1 2.21
    -2 -22 -1 2.69
    -2 22 -2 -0.05
    -2 -22 -2 -0.09
    -2 -22 -2 -0.05
    -2 -22 -3 0.21
    -2 -22 -3 0.48
    -2 -22 -4 7.14
    -2 -22 -4 8.25
    -2 -22 -5 0.21
    -2 -22 -5 0.24
    -2 -22 -6 1.05
    -2 -22 -6 1.06
    -2 -22 -7 1.52
    -2 -22 -7 1.95
    2 -23 -6 3.17
    -2 23 6 3.42
    2 -23 -6 3.02
    2 -23 -5 3.41
    2 -23 -5 3.67
    -2 23 5 3.49
    2 -23 -4 5.68
    -2 23 4 4.73
    2 -23 -4 4.28
    2 -23 -3 0.02
    -2 23 3 -0.03
    2 -23 -3 0.08
    2 -23 -2 0.36
    -2 -23 2 0.03
    -2 23 2 0.47
    2 -23 -2 0.5
    -2 -23 1 0.23
    -2 23 1 0.3
    2 -23 -1 0.57
    -2 -23 1 0.45
    -2 23 0 4.16
    -2 -23 0 4.3
    2 -23 0 4.86
    -2 -23 0 4.54
    -2 23 -1 -0.14
    -2 -23 -1 -0.01
    2 -23 1 0
    -2 -23 -1 -0.2
    -2 -23 -2 -0.21
    -2 -23 -2 0.11
    -2 -23 -3 1.43
    -2 -23 -3 2.15
    -2 -23 -4 0.63
    -2 -23 -4 1.06
    -2 -23 -5 0.47
    -2 -23 -5 0.49
    2 -24 -4 0.21
    2 -24 -3 0.23
    2 -24 -2 0.54
    2 -24 -1 1.14
    2 -24 0 1.8
    -2 -24 0 1.09
    -2 -24 0 1.52
    2 -24 1 0.39
    -2 -24 -1 0.24
    -2 -24 -1 0.19
    2 -24 2 0.14
    -2 -24 -2 0.05
    -2 -24 -2 0.17
    2 -24 3 0.56
    -2 -24 -3 0.52
    3 0 -17 2.01
    3 0 -16 -0.2
    3 0 -15 0.03
    3 0 -15 -0.23
    3 0 -14 -0.09
    3 0 -14 -0.05
    3 0 -13 2.13
    3 0 -13 1.54
    3 0 -12 0
    3 0 -12 -0.24
    3 0 -11 18.92
    -3 0 11 16.19
    3 0 -11 15.52
    3 0 -11 18.3
    3 0 -10 0.35
    3 0 -10 0.27
    -3 0 10 0.38
    -3 0 9 2.85
    3 0 -9 1.93
    3 0 -9 3.56
    -3 0 8 0.45
    3 0 -8 0.25
    3 0 -8 -0.1
    -3 0 7 8.39
    3 0 -7 7.72
    -3 0 7 6.49
    -3 0 6 0.07
    -3 0 6 -0.29
    3 0 -6 -0.04
    3 0 -5 86.57
    -3 0 5 81.71
    -3 0 5 85.93
    -3 0 4 0.24
    -3 0 4 -0.32
    3 0 -4 0.03
    -3 0 3 210.53
    3 0 -3 206.15
    3 0 -2 0.67
    -3 0 2 0.02
    -3 0 1 2711.02
    -3 0 1 2784.7
    -3 0 0 0.23
    -3 0 -1 111.77
    -3 0 -1 114.85
    -3 0 -1 107.56
    -3 0 -2 0.03
    -3 0 -2 -0.06
    -3 0 -2 -0.15
    -3 0 -2 -0.13
    -3 0 -2 0.23
    -3 0 -3 0.36
    -3 0 -3 0.34
    -3 0 -3 0.56
    -3 0 -3 0.61
    -3 0 -3 0.23
    -3 0 -4 -0.01
    -3 0 -4 0.08
    -3 0 -4 -0.09
    -3 0 -4 0.02
    -3 0 -4 -0.29
    -3 0 -5 274.2
    -3 0 -5 267.41
    -3 0 -5 296.19
    -3 0 -5 282.65
    -3 0 -5 259.84
    -3 0 -6 0.54
    -3 0 -6 -0.09
    3 0 6 0.12
    -3 0 -6 0.49
    -3 0 -7 489.62
    -3 0 -7 492.14
    -3 0 -7 504.98
    -3 0 -8 -0.09
    -3 0 -8 -0.19
    -3 0 -9 4.77
    -3 0 -9 3.06
    -3 0 -10 0.18
    -3 0 -10 0.25
    -3 0 -10 0.24
    -3 0 -10 -0.25
    -3 0 -10 -0.03
    -3 0 -11 1.98
    -3 0 -11 2.17
    -3 0 -11 2.8
    -3 0 -12 -0.1
    -3 0 -12 -0.21
    -3 0 -12 -0.35
    -3 0 -13 12.51
    -3 0 -13 13.95
    -3 0 -14 0.34
    -3 0 -14 0.14
    -3 0 -16 0.24
    3 -1 -17 0.03
    3 -1 -16 -0.12
    3 1 -16 0.09
    3 1 -15 0.85
    3 -1 -15 0.89
    3 1 -15 0.62
    3 -1 -15 0.45
    3 -1 -14 0.08
    3 -1 -14 0.22
    3 1 -14 -0.22
    3 1 -14 -0.14
    3 1 -13 -0.28
    3 1 -13 0.34
    3 -1 -13 -0.02
    3 -1 -13 -0.04
    3 -1 -12 1.05
    3 1 -12 1.72
    3 1 -12 1.18
    3 -1 -12 1.89
    3 -1 -11 38.18
    -3 -1 11 36.71
    3 1 -11 39.76
    3 1 -11 36.79
    -3 1 11 32.89
    3 -1 -11 39.25
    -3 1 10 65.15
    3 1 -10 53.64
    3 -1 -10 55.17
    3 1 -10 60.24
    -3 -1 10 64.18
    3 1 -9 3.72
    -3 1 9 4.27
    3 -1 -9 5.44
    -3 -1 9 5.16
    3 -1 -9 3.72
    3 1 -9 4.58
    -3 1 8 88.54
    -3 -1 8 79.14
    3 -1 -8 75.66
    3 1 -8 71.34
    3 -1 -8 83.26
    3 1 -8 78.9
    -3 -1 7 25.8
    -3 1 7 29.9
    3 -1 -7 28.87
    3 1 -7 32.16
    -3 1 7 22.95
    -3 -1 7 25.93
    3 1 -6 174.84
    -3 1 6 180.67
    -3 -1 6 157.44
    -3 1 6 147.39
    3 -1 -6 166.99
    -3 -1 6 166.89
    -3 1 5 101
    -3 1 5 104.94
    3 -1 -5 102.68
    3 1 -5 112.38
    -3 -1 5 114.19
    -3 -1 5 98.31
    -3 1 4 83.53
    3 1 -4 79.42
    -3 -1 4 87.68
    -3 1 4 84.77
    3 -1 -4 79.69
    -3 -1 3 0.12
    3 -1 -3 0.29
    -3 1 3 0.08
    3 1 -3 0.26
    -3 -1 3 0.45
    -3 -1 2 30.57
    -3 -1 2 31.34
    -3 1 1 2045.36
    -3 -1 1 2082.41
    -3 -1 1 2019.46
    -3 1 0 65.59
    -3 1 0 78.34
    -3 1 0 64.95
    -3 -1 0 79.14
    -3 -1 -1 11.24
    -3 1 -1 12.14
    -3 1 -1 11.76
    -3 1 -1 11.54
    -3 1 -1 10.13
    -3 -1 -1 12.3
    -3 1 -2 60.54
    -3 -1 -2 69.91
    -3 1 -2 66.54
    -3 -1 -2 67.21
    -3 1 -2 66.81
    -3 1 -2 61.91
    -3 -1 -2 62
    -3 1 -2 73.38
    -3 1 -2 59.28
    -3 -1 -2 69.02
    -3 -1 -3 231.92
    -3 -1 -3 236.84
    -3 1 -3 238.34
    -3 1 -3 250.98
    -3 -1 -3 246.73
    -3 1 -3 240.55
    -3 -1 -3 231.7
    -3 -1 -3 244.92
    -3 1 -3 233.62
    -3 1 -3 221.85
    -3 -1 -3 227.94
    -3 1 -4 1.19
    -3 -1 -4 1.96
    -3 -1 -4 3.22
    -3 1 -4 1.38
    -3 1 -4 2.13
    -3 1 -4 2.06
    -3 1 -4 1.92
    -3 -1 -4 2.03
    -3 -1 -4 2.02
    -3 -1 -4 2.35
    -3 -1 -5 344.28
    -3 -1 -5 314.42
    -3 1 -5 350.82
    -3 1 -5 325.61
    -3 1 -5 321.52
    -3 -1 -5 307.04
    -3 -1 -5 316.05
    -3 1 -5 322.05
    -3 1 -6 275.39
    -3 -1 -6 270.83
    -3 1 -6 269.54
    -3 1 -6 273.06
    -3 -1 -6 277.13
    -3 -1 -6 268.34
    -3 -1 -6 272.69
    3 1 6 288.3
    -3 1 -6 270.59
    -3 -1 -7 15.46
    -3 -1 -7 14.38
    -3 1 -7 12.32
    -3 -1 -7 13.35
    -3 1 -7 12.6
    3 -1 8 31.34
    -3 1 -8 27.18
    -3 1 -8 28.83
    -3 -1 -8 28.87
    -3 -1 -8 28.66
    -3 1 -9 45.38
    -3 -1 -9 41.71
    -3 -1 -9 43.11
    -3 1 -9 43.86
    -3 -1 -10 118.11
    -3 -1 -10 82.54
    -3 1 -10 122.31
    -3 1 -10 123.65
    -3 -1 -10 94.82
    -3 1 -10 112.34
    -3 1 -10 99.5
    -3 -1 -10 107.65
    -3 1 -11 -0.03
    -3 -1 -11 0.17
    -3 -1 -11 0.02
    -3 1 -11 0.31
    -3 -1 -11 0.44
    -3 1 -11 0.36
    -3 1 -12 1.5
    -3 -1 -12 1.18
    -3 -1 -12 1.86
    -3 -1 -12 1.99
    -3 1 -12 1.63
    -3 1 -12 1.26
    -3 1 -13 5.85
    -3 -1 -13 5.58
    -3 -1 -13 7.34
    -3 1 -13 6.32
    -3 -1 -14 3.22
    -3 1 -14 3.29
    -3 -1 -14 3.54
    -3 -1 -15 -0.04
    -3 -1 -15 -0.2
    -3 -1 -16 9.55
    -3 1 -16 9.08
    3 -2 -17 0.02
    3 -2 -16 1.33
    3 2 -15 0.05
    3 2 -15 -0.18
    3 -2 -15 -0.43
    3 2 -14 4.79
    3 -2 -14 4.87
    3 2 -14 3.73
    3 -2 -14 3.44
    3 -2 -13 1.9
    3 2 -13 2.7
    3 -2 -13 2.38
    3 2 -13 1.21
    3 -2 -12 11.48
    3 2 -12 12.84
    3 2 -12 12.65
    3 -2 -12 13.33
    3 -2 -11 1.33
    3 2 -11 1.25
    -3 2 11 1.56
    3 2 -11 1.27
    3 -2 -11 0.72
    -3 -2 11 0.62
    3 -2 -11 0
    -3 2 10 9.64
    -3 -2 10 8.18
    3 -2 -10 7.16
    3 2 -10 8.15
    3 -2 -9 30.3
    3 2 -9 27
    3 -2 -9 28.24
    -3 -2 9 29.4
    3 2 -9 30.73
    -3 2 9 30.07
    -3 2 8 4.29
    3 -2 -8 3.41
    3 2 -8 3.31
    3 2 -8 3.84
    3 -2 -8 4.16
    -3 -2 8 3.63
    -3 2 7 6.49
    3 -2 -7 6.31
    -3 -2 7 5.83
    -3 -2 7 5.65
    3 2 -7 7.16
    -3 2 6 327.55
    -3 -2 6 297.75
    -3 2 6 300.73
    -3 -2 6 352.21
    3 -2 -6 291.97
    3 2 -6 321.19
    -3 2 5 24.31
    -3 -2 5 25.45
    3 -2 -5 23.09
    -3 -2 5 26.09
    -3 2 5 23.21
    3 2 -5 27.34
    -3 2 4 47.77
    3 -2 -4 43.87
    -3 -2 4 48.85
    -3 2 4 46.91
    -3 -2 4 48.03
    -3 -2 4 41.44
    -3 -2 3 171.44
    -3 -2 3 183.07
    -3 2 3 171.17
    -3 -2 3 185.16
    -3 -2 2 317.71
    -3 -2 2 378.82
    -3 -2 1 269.56
    -3 -2 1 262.43
    -3 2 0 1216.96
    -3 2 0 1271.84
    -3 -2 0 1251.07
    -3 -2 0 1267.61
    -3 -2 -1 235.74
    -3 2 -1 250.86
    -3 2 -1 248.5
    -3 2 -1 245.86
    -3 -2 -2 268.61
    -3 -2 -2 254.81
    -3 2 -2 264.36
    -3 -2 -2 263.75
    -3 2 -2 243.78
    -3 2 -2 252.06
    -3 -2 -3 6.78
    -3 -2 -3 7.09
    -3 -2 -3 8.68
    -3 -2 -3 6.8
    -3 2 -3 7.46
    -3 2 -3 7.36
    -3 2 -3 6.8
    -3 -2 -3 7.44
    -3 2 -3 7.77
    -3 -2 -4 33.06
    -3 2 -4 34.76
    -3 -2 -4 31.24
    -3 2 -4 34.13
    -3 2 -4 34.67
    -3 -2 -4 30.16
    -3 -2 -4 34.77
    -3 2 -4 35.88
    -3 2 -5 56.9
    -3 2 -5 58.02
    -3 2 -5 61.48
    -3 -2 -5 57.17
    3 2 5 58
    -3 -2 -5 52.49
    -3 -2 -5 53.2
    -3 2 -5 56.53
    -3 -2 -5 54.56
    -3 2 -6 113.66
    -3 2 -6 113.9
    -3 2 -6 113.25
    -3 -2 -6 110.89
    -3 -2 -6 109.57
    -3 -2 -6 112.44
    -3 -2 -6 107.53
    -3 2 -6 114.5
    -3 -2 -7 0.59
    -3 -2 -7 -0.18
    -3 2 -7 0.53
    -3 -2 -7 -0.33
    3 -2 7 0.16
    -3 2 -7 0.54
    3 -2 8 -0.3
    -3 2 -8 -0.18
    -3 -2 -8 -0.05
    -3 -2 -8 -0.41
    -3 2 -8 -0.1
    -3 -2 -9 45.46
    -3 2 -9 39.13
    -3 -2 -9 42.89
    -3 -2 -10 12.3
    -3 2 -10 12.59
    -3 -2 -10 11.6
    -3 2 -10 13.06
    -3 2 -10 11.72
    -3 -2 -11 17.82
    -3 -2 -11 16.58
    -3 2 -11 18.45
    -3 2 -11 14.56
    -3 2 -11 17.44
    -3 2 -12 7.67
    -3 -2 -12 6.79
    -3 -2 -12 6.58
    -3 2 -12 7.24
    -3 -2 -13 0.78
    -3 2 -13 1
    -3 2 -13 0.92
    -3 -2 -13 0.56
    -3 -2 -14 2.89
    -3 -2 -14 2.8
    -3 -2 -15 0.3
    -3 -2 -15 1.04
    -3 -2 -15 0.81
    -3 2 -16 0.77
    -3 -2 -16 0.82
    3 -3 -17 2.44
    3 -3 -16 0.88
    3 3 -15 1.05
    3 -3 -15 1.25
    3 -3 -14 0.63
    3 3 -14 0.54
    3 -3 -14 0.63
    3 -3 -13 3.87
    3 -3 -13 2.4
    3 3 -13 3.49
    3 -3 -12 4.56
    3 3 -12 5.03
    3 -3 -12 4.27
    3 -3 -11 1
    3 -3 -11 1.14
    3 3 -11 1.8
    3 -3 -11 0.56
    3 3 -11 1.31
    -3 3 10 0.96
    -3 -3 10 0.25
    3 -3 -10 0.54
    3 3 -10 0.6
    3 3 -9 9.41
    3 -3 -9 7.39
    -3 -3 9 9.92
    -3 3 9 9.43
    3 -3 -9 8.15
    -3 3 8 51.9
    3 -3 -8 48.19
    3 -3 -8 49.15
    3 3 -8 46.73
    -3 -3 8 50.19
    3 3 -8 52.15
    -3 3 7 1.24
    -3 -3 7 0.96
    -3 -3 7 0.75
    3 -3 -7 0.63
    3 3 -7 1.59
    -3 -3 6 136.95
    3 3 -6 140.47
    -3 -3 6 140.53
    -3 3 6 137.86
    -3 -3 5 176.14
    -3 3 5 165.98
    -3 -3 5 172.33
    -3 3 4 30.96
    -3 3 4 33.37
    -3 -3 4 30.74
    -3 -3 4 30.44
    -3 -3 4 25.89
    -3 3 3 378.06
    -3 -3 3 399.24
    -3 -3 3 387.79
    -3 -3 3 382.19
    -3 3 3 373.14
    -3 -3 2 253.99
    -3 -3 2 240.32
    -3 3 1 1106.12
    -3 -3 1 1060.91
    -3 -3 1 1089.35
    -3 -3 0 985.82
    -3 3 0 954.13
    -3 3 0 990.09
    -3 -3 0 946.21
    -3 3 -1 1387.11
    -3 3 -1 1396.51
    -3 -3 -1 1360.07
    -3 -3 -1 1400.84
    -3 3 -1 1385.22
    -3 3 -2 0.28
    -3 3 -2 0.62
    -3 -3 -2 0.02
    -3 -3 -2 0.03
    -3 -3 -2 -0.25
    -3 3 -2 0.33
    -3 -3 -2 -0.22
    -3 -3 -3 136.04
    3 3 3 125.31
    -3 -3 -3 133.88
    -3 3 -3 141.02
    -3 3 -3 144.9
    -3 -3 -3 133.48
    -3 3 -3 135.42
    -3 -3 -3 140.9
    -3 -3 -4 30.65
    -3 -3 -4 32.64
    -3 3 -4 36.74
    -3 -3 -4 33.18
    -3 3 -4 33.52
    -3 3 -4 34.58
    -3 3 -4 35.37
    -3 -3 -4 33.89
    -3 3 -5 67.3
    -3 -3 -5 61.03
    -3 3 -5 65.23
    -3 3 -5 73.68
    -3 -3 -5 61.74
    -3 3 -5 65.68
    -3 -3 -5 67.03
    -3 -3 -5 59.92
    -3 3 -6 242.4
    -3 3 -6 249.45
    -3 -3 -6 239.04
    -3 -3 -6 236.9
    -3 3 -6 250.54
    -3 -3 -6 242.22
    -3 -3 -6 242.79
    -3 -3 -7 5.85
    -3 3 -7 5.81
    -3 3 -7 6.21
    -3 -3 -7 5.81
    -3 -3 -7 6.86
    -3 3 -7 4.92
    -3 3 -8 21.53
    3 -3 8 26.01
    -3 -3 -8 22.7
    -3 -3 -8 22.02
    3 -3 9 3.77
    -3 -3 -9 2.58
    -3 3 -9 2.98
    -3 3 -10 2.67
    -3 -3 -10 1.76
    -3 3 -10 1.86
    -3 -3 -10 2.55
    -3 3 -11 3.88
    -3 -3 -11 3.81
    -3 3 -11 3.99
    -3 -3 -11 3.57
    -3 3 -12 15.48
    -3 -3 -12 14.93
    -3 -3 -12 15.94
    -3 -3 -13 18.18
    -3 -3 -13 20.47
    -3 -3 -14 -0.05
    -3 -3 -14 0.41
    -3 -3 -15 1.99
    -3 -3 -15 1.36
    -3 -3 -15 1.74
    -3 3 -16 0.07
    -3 -3 -16 -0.07
    3 -4 -17 0.33
    3 -4 -16 2.75
    3 4 -15 0.33
    3 -4 -15 -0.11
    3 -4 -14 13.02
    3 4 -14 13.76
    3 -4 -14 14.67
    3 -4 -13 26.56
    3 4 -13 25.5
    3 -4 -12 5.16
    3 4 -12 5.73
    3 -4 -12 5.56
    3 -4 -11 11.95
    3 4 -11 13
    3 4 -11 10.5
    3 -4 -11 10.96
    -3 -4 10 6.29
    3 -4 -10 5.16
    3 4 -10 6.97
    -3 4 10 5.72
    -3 4 9 9.5
    -3 -4 9 7.42
    3 4 -9 8.07
    3 -4 -9 6.39
    -3 4 8 46.91
    3 -4 -8 41.32
    -3 -4 8 45.35
    3 4 -8 51.16
    3 4 -7 2.85
    -3 -4 7 2.7
    3 4 -7 3.24
    -3 -4 7 2.66
    -3 4 7 3.09
    -3 -4 6 55.26
    -3 4 6 60.75
    3 4 -6 58.42
    -3 -4 6 59.01
    -3 4 5 33.83
    3 4 -5 36.48
    -3 -4 5 36.81
    -3 -4 5 33.93
    -3 -4 4 2.79
    -3 -4 4 1.75
    -3 -4 4 2.79
    -3 -4 3 19.17
    -3 -4 3 18.59
    -3 -4 3 18.63
    -3 4 3 18.16
    -3 -4 2 0.81
    -3 -4 2 0.26
    -3 4 1 371.4
    -3 -4 1 374.94
    -3 -4 1 357.77
    -3 -4 0 53.55
    -3 -4 0 50.56
    -3 4 0 49.71
    -3 -4 -1 175.29
    -3 4 -1 167.96
    -3 -4 -1 172.38
    -3 -4 -1 158.18
    -3 4 -1 169.19
    -3 4 -1 166.3
    -3 -4 -2 68.1
    -3 4 -2 61.76
    -3 -4 -2 71.08
    -3 4 -2 69.95
    -3 -4 -2 61.68
    -3 4 -2 64.32
    -3 -4 -2 66.69
    -3 -4 -3 1.61
    -3 4 -3 1.26
    -3 4 -3 1.57
    -3 -4 -3 2.07
    -3 4 -3 1.34
    -3 -4 -3 1.74
    -3 -4 -3 1.53
    -3 4 -4 0.94
    -3 -4 -4 0.77
    -3 -4 -4 0.6
    -3 4 -4 0.14
    -3 -4 -4 0.91
    -3 4 -4 0.16
    -3 -4 -4 0.47
    -3 4 -5 107.17
    -3 4 -5 109.04
    -3 -4 -5 104.71
    -3 -4 -5 108.08
    -3 -4 -5 107.15
    -3 4 -6 100.86
    -3 -4 -6 95.68
    -3 4 -6 98.59
    -3 -4 -6 96.11
    -3 -4 -6 93.35
    -3 4 -6 95.97
    -3 -4 -7 13.12
    -3 4 -7 14.33
    -3 4 -7 12.78
    -3 -4 -7 13.11
    -3 -4 -8 15.29
    -3 4 -8 14.97
    3 -4 8 16.72
    -3 4 -9 4.93
    -3 -4 -9 6.18
    3 -4 9 7.11
    -3 4 -10 1.18
    -3 -4 -10 1.3
    -3 4 -10 0.48
    -3 4 -10 1.25
    -3 -4 -10 1.14
    -3 4 -11 0.76
    -3 -4 -11 1.13
    -3 4 -11 0.96
    -3 -4 -11 0.94
    -3 -4 -12 14.94
    -3 4 -12 15.38
    -3 -4 -12 12.88
    -3 -4 -13 4.95
    -3 -4 -13 5.19
    -3 -4 -14 4.07
    -3 -4 -14 3.59
    -3 -4 -15 0.1
    -3 -4 -15 -0.17
    -3 -4 -15 0.24
    -3 -4 -16 0.85
    3 -5 -17 0.7
    3 -5 -16 0.37
    3 5 -15 2.11
    3 -5 -15 1.97
    3 5 -14 0.87
    3 -5 -14 1.38
    3 5 -13 7.62
    3 -5 -13 8.54
    3 5 -12 1.45
    3 -5 -12 0.86
    3 -5 -12 1.09
    3 -5 -11 42.37
    3 5 -11 46.09
    -3 -5 10 0.18
    3 -5 -10 0.02
    3 5 -10 0.07
    -3 -5 9 3.14
    3 5 -9 3
    -3 5 9 2.19
    3 -5 -9 2.8
    -3 -5 8 5.19
    3 -5 -8 5.28
    3 5 -8 5.11
    -3 5 8 5.36
    -3 5 7 25.32
    -3 -5 7 26.23
    3 5 -7 26.94
    -3 -5 7 25.66
    3 -5 -7 25.2
    -3 5 6 112.37
    -3 -5 6 113.5
    3 5 -6 103.75
    -3 -5 6 104.42
    -3 5 5 202.77
    -3 -5 5 201.93
    -3 -5 5 200.71
    -3 -5 4 161.58
    -3 -5 4 146.95
    -3 -5 4 137.94
    -3 5 4 174.3
    -3 -5 3 246.49
    -3 -5 3 251.88
    -3 -5 3 243.3
    -3 -5 2 101.54
    -3 -5 2 93.81
    -3 -5 2 100.46
    -3 -5 1 12.59
    -3 -5 1 11.44
    -3 5 1 11.18
    -3 -5 1 13.17
    -3 -5 0 203.28
    -3 5 0 212.45
    -3 -5 0 204.97
    -3 -5 -1 120.36
    -3 5 -1 121.33
    -3 -5 -1 116.02
    -3 -5 -1 125.17
    -3 5 -1 120.25
    -3 -5 -2 25.2
    -3 5 -2 29.01
    -3 5 -2 32.67
    -3 5 -2 31.41
    -3 -5 -2 31.31
    -3 -5 -2 30
    -3 -5 -2 30.08
    -3 -5 -3 575.51
    -3 -5 -3 526.67
    -3 -5 -3 529.29
    -3 -5 -3 576.95
    -3 5 -3 554
    -3 5 -3 581.45
    -3 5 -3 540.65
    -3 5 -4 1.12
    -3 5 -4 0.56
    -3 -5 -4 1
    -3 -5 -4 1.29
    -3 -5 -4 2.08
    -3 -5 -4 1.1
    -3 -5 -5 36.07
    -3 5 -5 36.67
    -3 5 -5 37.27
    -3 -5 -5 34.39
    -3 -5 -5 32.58
    -3 -5 -6 2.82
    -3 -5 -6 3.79
    -3 5 -6 2.91
    -3 -5 -6 3.57
    -3 5 -6 3.12
    -3 -5 -7 34.99
    -3 5 -7 35.72
    -3 5 -7 32.91
    -3 -5 -7 36.63
    3 -5 8 15.21
    -3 -5 -8 9.92
    -3 5 -8 10.67
    -3 5 -8 10.66
    -3 -5 -9 20.61
    -3 5 -9 21.4
    -3 -5 -10 0.14
    -3 5 -10 -0.21
    -3 5 -10 0.09
    -3 -5 -10 -0.24
    -3 -5 -11 8.89
    -3 -5 -11 8.59
    -3 5 -11 10.27
    -3 -5 -12 10.33
    -3 -5 -12 12.23
    -3 5 -12 13.04
    -3 -5 -13 14.7
    -3 -5 -13 14.06
    -3 -5 -14 0.37
    -3 -5 -14 1.04
    -3 -5 -14 0.88
    -3 -5 -15 1.84
    -3 5 -15 1.36
    -3 -5 -15 1.67
    -3 -5 -15 1.71
    -3 -5 -16 0.66
    3 -6 -17 -0.07
    3 -6 -16 0.23
    3 6 -15 1.83
    3 -6 -15 1.14
    3 6 -14 6.52
    3 -6 -14 6.1
    3 6 -13 -0.13
    3 -6 -13 0.13
    3 -6 -12 7.11
    3 -6 -12 7.25
    3 6 -12 8.09
    3 6 -11 2.89
    3 -6 -11 3.21
    3 -6 -11 2.31
    3 -6 -10 15.64
    3 6 -10 13.06
    3 -6 -10 12.29
    -3 -6 10 14.07
    3 6 -9 1.66
    -3 -6 9 0.98
    3 -6 -9 0.4
    3 -6 -8 3.14
    -3 6 8 2.39
    -3 -6 8 2.42
    3 6 -8 2.99
    -3 6 7 3.11
    -3 -6 7 2.85
    -3 -6 7 2.49
    3 6 -7 3.04
    3 -6 -7 2.72
    -3 -6 6 30.94
    -3 -6 6 28.51
    3 6 -6 27.32
    -3 6 6 28.33
    -3 -6 5 31.81
    -3 -6 5 36.37
    -3 6 5 37.28
    -3 -6 4 2.35
    -3 -6 4 2.26
    -3 -6 4 2.36
    -3 -6 3 0.77
    -3 -6 3 0.76
    -3 -6 3 1.02
    -3 -6 2 40.32
    -3 -6 2 36.83
    -3 -6 2 40.06
    -3 -6 1 107.5
    -3 -6 1 103.15
    -3 6 1 91.6
    -3 -6 1 96.78
    -3 -6 0 123.61
    -3 6 0 118.43
    -3 -6 0 115.77
    -3 -6 -1 51.49
    -3 -6 -1 48.34
    -3 -6 -1 49.4
    -3 6 -1 49.97
    -3 6 -2 26.71
    -3 6 -2 25.66
    -3 -6 -2 28.49
    -3 -6 -2 28.94
    -3 -6 -2 24.81
    -3 -6 -2 26.04
    -3 -6 -3 74.8
    -3 -6 -3 79.77
    -3 6 -3 75.8
    -3 -6 -3 79.31
    -3 6 -3 76.38
    -3 -6 -3 83.23
    -3 -6 -4 35.88
    -3 6 -4 30.21
    -3 -6 -4 34.52
    -3 -6 -4 32
    -3 6 -4 31.13
    -3 -6 -4 31.33
    -3 -6 -5 76.29
    -3 6 -5 77.76
    -3 -6 -5 83.45
    -3 6 -5 82.75
    -3 -6 -5 85.11
    -3 6 -6 19.34
    -3 -6 -6 19.62
    -3 6 -6 21.22
    -3 -6 -6 20.01
    -3 -6 -6 18.78
    -3 -6 -7 34.55
    -3 6 -7 31.73
    -3 6 -7 35.68
    -3 -6 -7 34.84
    3 -6 8 2.73
    -3 6 -8 2.61
    -3 -6 -8 2.07
    -3 6 -8 2.84
    -3 6 -9 101.14
    -3 6 -9 96.96
    -3 -6 -9 85.08
    -3 -6 -9 96.99
    -3 -6 -9 96.09
    3 -6 9 107.88
    -3 6 -9 79.31
    -3 6 -10 0.73
    -3 6 -10 0.22
    -3 -6 -10 0.17
    -3 -6 -10 0.13
    -3 -6 -11 0.54
    -3 6 -11 0.13
    -3 6 -11 0.6
    -3 -6 -11 0.04
    -3 -6 -12 2.57
    -3 6 -12 2.73
    -3 -6 -12 1.63
    -3 -6 -13 1.38
    -3 -6 -13 2.1
    -3 -6 -13 1.23
    -3 -6 -14 2.32
    -3 -6 -14 2.14
    -3 -6 -14 2.06
    -3 -6 -15 0.89
    -3 -6 -15 1.17
    -3 -6 -15 1.14
    -3 -6 -16 3.56
    3 -7 -17 0.12
    3 -7 -16 -0.1
    3 7 -15 0.05
    3 -7 -15 -0.23
    3 7 -14 0.19
    3 -7 -14 0.34
    3 7 -13 0.76
    3 -7 -13 0.53
    3 7 -12 -0.23
    3 -7 -12 -0.15
    3 -7 -11 7.77
    3 -7 -11 6.89
    3 7 -10 3.04
    3 -7 -10 3.49
    3 -7 -10 3.1
    3 7 -9 2.33
    -3 -7 9 1.94
    3 -7 -9 1.61
    3 7 -8 47.65
    -3 -7 8 53.38
    3 -7 -8 50.85
    -3 -7 7 0.7
    3 -7 -7 -0.3
    3 7 -7 0.52
    -3 -7 7 0.99
    3 -7 -6 1.76
    3 7 -6 1.11
    -3 -7 6 1.44
    -3 -7 6 1.15
    -3 -7 5 0.96
    -3 -7 5 0.36
    -3 -7 4 368.09
    -3 -7 4 385.8
    -3 -7 3 220.68
    -3 -7 3 226.58
    -3 -7 3 214.05
    -3 -7 2 32.53
    -3 -7 2 28.59
    3 7 -2 28.06
    -3 -7 2 26.54
    3 7 -1 241.29
    -3 7 1 241.19
    -3 -7 1 265.63
    -3 -7 1 273.82
    -3 7 0 15.25
    -3 -7 0 17.22
    -3 -7 0 18.12
    -3 -7 -1 7
    -3 -7 -1 6.89
    -3 -7 -1 6.48
    -3 7 -1 6.37
    -3 -7 -2 82.18
    -3 7 -2 75.92
    -3 -7 -2 72.39
    -3 -7 -2 71.26
    -3 -7 -2 72.44
    -3 -7 -3 35.27
    -3 -7 -3 33.96
    -3 7 -3 31.51
    -3 -7 -3 31.55
    -3 -7 -3 34.34
    -3 7 -3 32.39
    -3 -7 -4 30.71
    -3 7 -4 33.38
    -3 -7 -4 36.71
    -3 7 -4 29.94
    -3 -7 -4 35.16
    -3 -7 -4 33.2
    -3 -7 -5 81.32
    -3 -7 -5 91.3
    -3 7 -5 84.58
    -3 -7 -5 84.47
    -3 7 -5 79.99
    -3 -7 -6 13.89
    -3 -7 -6 12.88
    -3 7 -6 13.6
    -3 -7 -6 12.04
    -3 7 -6 13.53
    -3 7 -7 8.22
    -3 -7 -7 9.25
    -3 7 -7 8.56
    -3 7 -8 30.39
    -3 7 -8 35.36
    -3 -7 -8 36.38
    -3 7 -9 21.6
    -3 -7 -9 20.72
    -3 -7 -9 23.18
    -3 7 -9 22.09
    -3 -7 -10 118.49
    -3 7 -10 109.87
    -3 7 -10 115.85
    -3 -7 -10 106.06
    -3 -7 -11 4.17
    -3 7 -11 3.99
    -3 7 -11 3.47
    -3 -7 -11 3.41
    -3 7 -12 0.26
    -3 -7 -12 0
    -3 -7 -12 -0.08
    -3 -7 -12 -0.18
    -3 -7 -13 4.32
    -3 -7 -13 4.69
    -3 -7 -13 3.87
    -3 -7 -14 7.08
    -3 -7 -14 6.06
    -3 -7 -14 7.63
    -3 -7 -15 0
    -3 -7 -15 0.06
    3 -8 -16 0.31
    3 8 -15 2.29
    3 -8 -15 2.24
    3 8 -14 2.43
    3 -8 -14 3.34
    3 8 -13 0.88
    3 -8 -13 0.52
    3 8 -12 2.04
    3 -8 -12 2.01
    3 -8 -11 40.49
    3 -8 -10 4.18
    3 -8 -9 37.9
    3 8 -9 38.24
    -3 -8 9 43.05
    -3 -8 8 7.03
    3 8 -8 5.5
    3 -8 -8 7.29
    3 8 -7 3.09
    -3 -8 7 4.03
    -3 -8 7 3.82
    3 -8 -7 3.9
    3 -8 -6 94.95
    3 8 -6 86.14
    -3 -8 6 88.85
    -3 -8 6 95.44
    -3 -8 5 5.87
    -3 -8 5 4.98
    3 -8 -5 5.65
    -3 -8 4 45.2
    -3 -8 4 41.6
    -3 -8 4 38.59
    -3 -8 3 280.36
    -3 -8 3 269.3
    3 8 -3 267.51
    3 8 -2 55.32
    -3 8 2 61.25
    -3 -8 2 60.67
    -3 -8 2 64.06
    3 8 -1 0.71
    -3 -8 1 0.92
    -3 8 1 1.83
    -3 -8 1 1.01
    -3 -8 1 0.54
    -3 -8 0 1.8
    -3 8 0 1.96
    -3 -8 0 2.35
    -3 -8 -1 181.17
    -3 -8 -1 167.6
    -3 8 -1 169.65
    -3 -8 -1 181.39
    -3 -8 -1 167.98
    -3 -8 -2 131.09
    -3 -8 -2 122.33
    -3 -8 -2 119.95
    -3 -8 -2 132.42
    -3 8 -2 127.96
    -3 -8 -3 3.82
    -3 -8 -3 4.17
    -3 8 -3 3.81
    -3 -8 -3 3.12
    -3 -8 -3 3.79
    -3 8 -3 3.19
    -3 -8 -4 5.67
    -3 -8 -4 4.25
    -3 -8 -4 4.89
    -3 -8 -4 4.38
    -3 8 -4 5.62
    -3 8 -4 4.71
    -3 -8 -5 1.85
    -3 8 -5 0.91
    -3 8 -5 0.7
    -3 -8 -5 0.38
    -3 -8 -5 1.05
    -3 -8 -6 11.51
    -3 -8 -6 10.98
    -3 8 -6 10.35
    -3 8 -6 11.55
    -3 -8 -7 7.39
    -3 8 -7 5.5
    -3 8 -7 5.99
    3 -8 8 17.65
    -3 -8 -8 15.92
    -3 8 -8 14.56
    -3 8 -8 14.84
    -3 -8 -9 16.1
    -3 8 -9 14.67
    -3 8 -9 14.07
    -3 -8 -9 14.87
    -3 8 -10 2.04
    -3 8 -10 2.53
    -3 -8 -10 2.43
    -3 -8 -10 2.39
    -3 -8 -11 5.69
    -3 -8 -11 5.6
    -3 8 -11 6.29
    -3 8 -11 4.98
    -3 -8 -11 5.08
    -3 8 -12 3.64
    -3 -8 -12 2.96
    -3 -8 -12 2.65
    -3 -8 -12 2.28
    -3 -8 -13 2.72
    -3 -8 -13 3.53
    -3 -8 -13 3.22
    -3 -8 -14 0.17
    -3 -8 -14 0.47
    -3 -8 -14 0.01
    -3 -8 -15 0.36
    -3 -8 -15 0.2
    3 -9 -16 0.28
    3 9 -15 0.75
    3 -9 -15 1.12
    3 9 -14 0.96
    3 -9 -14 0.98
    3 9 -13 0.97
    3 -9 -13 0.66
    3 9 -12 11.01
    3 -9 -12 11.13
    3 -9 -11 10.33
    3 -9 -10 4.42
    3 -9 -9 20.93
    -3 -9 9 23.01
    3 9 -9 20.4
    3 -9 -9 21.71
    3 -9 -9 21.81
    3 -9 -8 44.8
    -3 -9 8 46.63
    3 9 -8 41.14
    -3 -9 7 25.99
    3 -9 -7 21.85
    -3 -9 7 23.44
    3 9 -7 21.18
    -3 -9 6 26.38
    3 -9 -6 26.43
    -3 -9 6 24.32
    -3 -9 5 70.81
    3 -9 -5 70.54
    -3 -9 5 79.18
    -3 -9 4 92.73
    -3 -9 4 89.17
    3 -9 -4 102.64
    -3 -9 4 90.34
    3 9 -3 17.91
    -3 -9 3 21.04
    -3 -9 3 19.43
    -3 -9 3 17.36
    -3 -9 2 162.66
    -3 -9 2 165.85
    -3 -9 2 175.24
    -3 9 2 172.78
    -3 9 1 4.79
    -3 -9 1 4.98
    -3 -9 1 5.07
    -3 -9 0 42.96
    -3 -9 0 48.61
    -3 9 0 45.26
    -3 -9 -1 180.18
    -3 9 -1 187.25
    -3 -9 -1 182.77
    -3 -9 -1 176.3
    -3 -9 -2 1.81
    -3 -9 -2 1.64
    -3 -9 -2 1.33
    -3 9 -2 1.53
    -3 -9 -2 2.94
    -3 -9 -3 11.34
    -3 9 -3 11.7
    -3 -9 -3 11.32
    -3 9 -3 11.33
    -3 -9 -3 11.14
    -3 -9 -3 12.05
    -3 -9 -4 83.53
    -3 9 -4 82.18
    -3 -9 -4 82.59
    -3 -9 -4 88.96
    -3 9 -4 79.92
    -3 -9 -5 45.46
    -3 -9 -5 39.97
    -3 9 -5 38.81
    -3 9 -5 37.44
    -3 9 -6 0.64
    -3 -9 -6 0.28
    -3 9 -6 0.33
    -3 -9 -6 0.81
    -3 9 -7 6.77
    -3 -9 -7 6.72
    -3 9 -7 6.56
    -3 -9 -8 42.69
    -3 9 -8 41.74
    -3 9 -8 35.63
    -3 -9 -8 42.48
    -3 -9 -8 38.43
    -3 9 -8 34.17
    -3 -9 -8 44.08
    -3 9 -8 45.14
    -3 -9 -9 0.34
    -3 -9 -9 -0.08
    -3 9 -9 0.39
    -3 -9 -9 0.24
    -3 9 -9 0.17
    -3 -9 -10 12.76
    -3 9 -10 13.41
    -3 -9 -10 11.19
    -3 -9 -10 12.28
    -3 9 -10 11.62
    -3 -9 -11 0.16
    -3 -9 -11 0.11
    -3 9 -11 0.43
    -3 9 -11 0.24
    -3 -9 -11 -0.11
    -3 -9 -12 4.12
    -3 -9 -12 5.54
    -3 -9 -12 4.46
    -3 -9 -13 2.53
    -3 -9 -13 2.48
    -3 -9 -13 3.15
    -3 -9 -14 0.69
    -3 -9 -14 0.43
    -3 -9 -14 0.44
    -3 -9 -15 1.91
    -3 -9 -15 2.11
    3 -10 -16 1.93
    3 -10 -15 0.07
    3 10 -15 0.14
    3 -10 -14 5.48
    3 10 -14 5.38
    3 10 -13 2.11
    3 -10 -13 1.61
    3 10 -12 0.1
    3 -10 -12 -0.07
    3 -10 -11 0.92
    3 -10 -10 7.03
    3 -10 -9 6.1
    3 -10 -9 4.76
    -3 -10 8 8.04
    3 -10 -8 8.1
    3 10 -8 6.78
    -3 -10 7 9.87
    -3 -10 7 10.43
    3 -10 -7 9.43
    3 10 -7 10.01
    -3 -10 6 5.92
    -3 -10 6 6.31
    3 -10 -6 6.14
    3 -10 -5 29.31
    -3 -10 5 32.06
    -3 -10 5 28.31
    -3 -10 4 18.28
    3 -10 -4 17.84
    -3 -10 4 17.84
    -3 -10 4 21.48
    -3 10 3 22.67
    -3 -10 3 20.14
    3 10 -3 20.74
    3 -10 -3 22.1
    -3 -10 3 23.42
    -3 -10 3 23
    -3 -10 2 155.58
    -3 10 2 139.62
    -3 -10 2 154.95
    -3 -10 1 45.53
    -3 -10 1 43.04
    -3 10 1 40.58
    -3 -10 0 67.07
    -3 10 0 70.27
    -3 -10 0 73.56
    -3 -10 -1 73.8
    -3 10 -1 69.85
    -3 -10 -1 68.68
    -3 -10 -1 71.65
    -3 -10 -2 216.99
    -3 -10 -2 195.3
    -3 10 -2 201.62
    -3 -10 -2 201.13
    -3 -10 -3 12.6
    -3 10 -3 10.66
    -3 -10 -3 11.82
    -3 -10 -3 11.98
    -3 10 -3 12.63
    -3 -10 -4 51.04
    -3 -10 -4 48.91
    -3 10 -4 50.66
    -3 -10 -4 49.49
    -3 10 -4 46.1
    -3 -10 -5 1.33
    -3 -10 -5 1.34
    -3 10 -5 1.88
    -3 10 -5 2.81
    -3 -10 -6 4.98
    -3 10 -6 6.25
    -3 -10 -6 6.83
    -3 10 -6 5.1
    -3 -10 -7 7.53
    -3 10 -7 7.74
    -3 10 -7 7.25
    -3 -10 -7 8.28
    -3 10 -8 0.13
    -3 -10 -8 0.11
    -3 -10 -8 0.1
    -3 10 -8 0.29
    -3 -10 -8 0.27
    -3 -10 -9 10.38
    -3 10 -9 10.56
    -3 -10 -9 9.78
    -3 -10 -9 9.14
    -3 10 -9 8.21
    -3 10 -10 0.8
    -3 -10 -10 1.23
    -3 -10 -10 1.35
    -3 10 -10 1.23
    -3 -10 -10 1.18
    -3 -10 -11 1.23
    -3 10 -11 2.42
    -3 10 -11 1.27
    -3 -10 -11 1.39
    -3 -10 -11 1.39
    -3 -10 -12 19.57
    -3 -10 -12 18.25
    -3 -10 -13 0.34
    -3 -10 -13 0.34
    -3 -10 -13 0.08
    -3 -10 -14 10.97
    -3 -10 -14 8.22
    -3 -10 -15 0.04
    3 11 -15 2.29
    3 -11 -15 3.15
    3 11 -14 0.12
    3 -11 -14 0.55
    3 11 -13 0.17
    3 -11 -13 0.05
    3 -11 -12 0.12
    3 -11 -11 15.38
    3 -11 -10 2.47
    3 -11 -10 2.98
    3 -11 -9 6.11
    3 -11 -8 7.31
    3 -11 -8 8.37
    3 -11 -7 13.23
    -3 -11 7 14.47
    3 11 -7 13.45
    -3 -11 6 0.02
    -3 -11 6 -0.42
    3 -11 -6 -0.05
    -3 -11 5 163.52
    3 -11 -5 188.27
    3 -11 -5 172.84
    -3 11 5 175.65
    -3 -11 5 187.66
    -3 -11 4 2.68
    3 -11 -4 4.6
    -3 11 4 5.12
    -3 -11 4 3.87
    -3 -11 4 4.21
    -3 -11 3 2.1
    -3 11 3 3.18
    -3 -11 3 2.42
    -3 11 2 34.61
    -3 -11 2 36.31
    -3 -11 2 35.49
    -3 -11 1 49.77
    -3 11 1 45.77
    -3 -11 1 48.73
    -3 11 0 19.2
    -3 -11 0 20.43
    -3 -11 0 16.29
    -3 11 -1 53.39
    -3 -11 -1 56.75
    -3 -11 -1 49.03
    -3 -11 -2 1.09
    -3 11 -2 0.3
    -3 -11 -2 -0.1
    -3 -11 -3 10.01
    -3 11 -3 9.93
    -3 -11 -3 11.35
    -3 -11 -3 10.71
    -3 11 -3 11.06
    -3 11 -4 6.86
    -3 11 -4 5.58
    -3 -11 -4 6.46
    -3 -11 -4 7.33
    -3 -11 -4 6.88
    -3 -11 -5 47.4
    -3 11 -5 47.39
    -3 11 -5 50.87
    -3 -11 -5 53.66
    -3 11 -6 5.7
    -3 -11 -6 6.64
    -3 -11 -6 5.18
    -3 11 -6 5.77
    -3 -11 -7 12.7
    -3 -11 -7 11.71
    -3 11 -7 12.86
    -3 11 -7 10.26
    -3 11 -8 14.01
    -3 -11 -8 14.63
    -3 11 -8 15.56
    -3 -11 -8 14.51
    -3 -11 -9 2.98
    -3 11 -9 3.31
    -3 -11 -9 2.92
    -3 11 -9 2.61
    -3 -11 -10 8.66
    -3 11 -10 10.13
    -3 -11 -10 8.63
    -3 11 -10 7.93
    -3 -11 -11 2.81
    -3 -11 -11 2.8
    -3 11 -11 2.41
    -3 -11 -11 2.51
    -3 -11 -12 3.03
    -3 -11 -12 3.43
    -3 -11 -12 3.63
    -3 -11 -13 0.19
    -3 -11 -14 0.77
    3 12 -15 0.15
    3 -12 -15 0.1
    3 12 -14 0.1
    3 -12 -14 0.37
    3 12 -13 2.12
    3 -12 -13 1.88
    3 -12 -12 0.29
    3 -12 -11 1.2
    3 -12 -10 2.46
    3 -12 -9 0.88
    3 -12 -9 0.88
    3 -12 -8 0.03
    3 -12 -8 -0.01
    -3 -12 7 15.06
    3 -12 -7 17.07
    3 -12 -7 14.8
    3 12 -7 16.92
    3 -12 -7 20.51
    -3 -12 6 35.15
    3 -12 -6 37.55
    -3 12 6 34.74
    -3 -12 6 40.31
    -3 -12 5 0.55
    3 -12 -5 -0.07
    -3 12 5 0.86
    -3 12 4 13.56
    -3 -12 4 13.05
    -3 -12 4 12.87
    -3 -12 3 7.08
    -3 -12 3 4.42
    -3 12 3 4.13
    -3 -12 2 5.57
    -3 12 2 4.84
    -3 -12 2 6.46
    -3 -12 1 14.41
    -3 12 1 14.2
    -3 -12 1 15.65
    -3 -12 0 3.67
    -3 -12 0 1.97
    -3 12 0 3.17
    -3 -12 -1 1.99
    -3 12 -1 1.69
    -3 -12 -1 2.02
    -3 -12 -2 1.23
    -3 12 -2 0.74
    -3 -12 -2 1.21
    -3 12 -3 67.75
    -3 -12 -3 66.1
    -3 12 -3 62.44
    -3 -12 -3 64.33
    -3 -12 -4 7.4
    -3 12 -4 9.48
    -3 12 -4 8.64
    -3 -12 -5 1.89
    -3 -12 -5 1.15
    -3 12 -5 0.94
    -3 12 -5 1.74
    -3 12 -6 0.47
    -3 -12 -6 0.97
    -3 -12 -6 1.6
    -3 -12 -6 0.87
    -3 12 -6 0.98
    -3 -12 -6 1.07
    -3 12 -7 7.54
    -3 -12 -7 9.02
    -3 12 -7 8.36
    -3 12 -8 4.67
    -3 -12 -8 4.35
    -3 12 -8 3.69
    -3 -12 -9 28.72
    -3 12 -9 24.64
    -3 -12 -9 29.01
    -3 -12 -10 9.81
    -3 12 -10 8.74
    -3 -12 -10 8.5
    -3 12 -11 0.68
    -3 -12 -11 0.33
    -3 -12 -11 0.94
    -3 -12 -12 9.16
    -3 -12 -12 9.02
    -3 -12 -13 3.39
    -3 -12 -14 0.11
    3 13 -14 0.22
    3 13 -13 2.74
    3 -13 -13 2.16
    3 -13 -11 0.4
    3 -13 -10 3.41
    3 -13 -9 4.4
    3 -13 -9 8.04
    3 -13 -8 0.34
    3 -13 -8 -0.03
    3 -13 -7 2.18
    3 -13 -7 2.4
    3 -13 -6 5.35
    3 -13 -6 5.38
    3 -13 -5 92.54
    -3 -13 5 90.2
    -3 -13 4 0.22
    -3 13 4 0.56
    -3 -13 4 1.01
    -3 -13 3 0.84
    -3 13 3 0.9
    -3 -13 3 0.76
    -3 13 2 61.81
    -3 -13 2 59.76
    -3 -13 2 60.26
    -3 -13 1 49.07
    -3 -13 1 52.84
    -3 13 1 53.5
    -3 -13 0 2.34
    -3 13 0 3.61
    -3 -13 0 2.78
    -3 -13 -1 25.57
    -3 -13 -1 26.39
    -3 13 -1 24.02
    -3 -13 -2 20.92
    -3 13 -2 17.22
    -3 -13 -2 16.34
    -3 -13 -3 0.17
    -3 13 -3 0.71
    -3 -13 -3 0.89
    -3 13 -3 0.56
    -3 -13 -4 2.91
    -3 13 -4 3.25
    -3 13 -4 3.2
    -3 -13 -5 2.1
    -3 -13 -5 2.41
    -3 13 -5 2.83
    -3 -13 -5 2.62
    -3 13 -5 1.35
    -3 -13 -6 0.35
    -3 -13 -6 0.51
    -3 13 -6 -0.1
    -3 13 -7 5.1
    -3 -13 -7 7.36
    -3 -13 -8 2.83
    -3 13 -8 3.45
    -3 13 -8 2.43
    -3 -13 -9 5.38
    -3 13 -9 4.64
    -3 -13 -10 6.91
    -3 13 -10 5.06
    -3 -13 -11 0.36
    -3 13 -11 0.54
    -3 -13 -12 1.14
    -3 -13 -13 0.04
    3 14 -14 -0.01
    3 14 -13 0.31
    3 -14 -11 6.72
    3 -14 -10 1.37
    3 -14 -10 1.92
    3 -14 -9 6.62
    3 -14 -9 10.13
    3 -14 -8 0.81
    3 -14 -8 0.13
    3 -14 -7 0.79
    3 -14 -7 0.36
    3 -14 -6 9.78
    3 -14 -6 11.1
    3 -14 -5 17.81
    3 -14 -5 13.97
    3 -14 -4 5.73
    3 -14 -4 4.32
    -3 -14 4 4.26
    -3 -14 4 7.56
    -3 14 3 27.93
    -3 -14 3 29.95
    -3 -14 3 31.58
    -3 -14 2 14.41
    -3 -14 2 14.25
    -3 14 2 16.34
    -3 14 1 46.41
    -3 -14 1 45.74
    -3 -14 1 42.67
    -3 -14 0 36.47
    -3 14 0 35.98
    -3 -14 0 36.33
    -3 -14 -1 6.52
    -3 14 -1 7.35
    -3 -14 -1 7.72
    -3 -14 -2 2.88
    -3 14 -2 3.17
    -3 -14 -2 2.79
    -3 -14 -3 20.37
    -3 14 -3 22.51
    -3 -14 -3 20.84
    -3 14 -3 20.86
    -3 -14 -3 18.58
    -3 -14 -3 20.29
    -3 14 -3 17.67
    -3 14 -4 0.21
    -3 -14 -4 0.13
    -3 14 -4 0.04
    -3 -14 -4 0.26
    -3 14 -5 45.49
    -3 -14 -5 48.58
    -3 -14 -5 47.68
    -3 14 -6 5.32
    -3 -14 -6 5.53
    -3 14 -7 2.19
    -3 -14 -7 2.6
    -3 -14 -7 2.28
    -3 -14 -8 0.05
    -3 -14 -8 0.14
    -3 14 -8 0.15
    -3 -14 -9 1.77
    -3 14 -9 1.32
    -3 -14 -10 0.19
    -3 14 -10 0.15
    -3 -14 -11 1.87
    -3 14 -11 1.61
    -3 -14 -12 0.22
    -3 -14 -13 0.09
    3 15 -13 0.51
    3 15 -12 0.92
    3 -15 -11 1.32
    3 -15 -10 28.16
    3 -15 -10 29.87
    3 -15 -9 1.86
    3 -15 -9 2.42
    3 -15 -8 0.28
    3 -15 -8 0.25
    3 -15 -7 11.07
    3 -15 -7 11.38
    3 -15 -6 0.21
    3 -15 -6 -0.22
    3 -15 -5 22.34
    3 -15 -5 20.75
    3 -15 -4 22.26
    -3 -15 4 22.1
    3 -15 -3 8.17
    -3 -15 3 9.27
    -3 -15 2 3.83
    -3 -15 2 2.24
    -3 15 2 3.57
    3 -15 -2 3.19
    -3 -15 1 7.53
    -3 -15 1 8.5
    -3 15 1 6.61
    3 -15 -1 7.85
    -3 -15 1 6.68
    -3 15 0 62.74
    -3 -15 0 65.25
    -3 -15 0 61.09
    -3 -15 0 57.89
    -3 -15 -1 3.03
    -3 -15 -1 4.38
    -3 15 -1 2.04
    -3 -15 -1 2.99
    -3 -15 -2 1.09
    -3 -15 -2 0.76
    -3 15 -2 1.23
    -3 15 -3 6.02
    -3 -15 -3 6.03
    -3 -15 -3 6.07
    -3 15 -4 7.58
    -3 -15 -4 7.79
    -3 -15 -4 7.65
    -3 -15 -5 0.11
    -3 15 -5 0
    -3 -15 -5 0.33
    -3 -15 -6 3.52
    -3 -15 -6 3.1
    -3 15 -6 3.6
    -3 -15 -7 0.23
    -3 15 -7 0.16
    -3 -15 -8 0.15
    -3 15 -8 0.04
    -3 -15 -8 -0.06
    -3 -15 -9 0.86
    -3 15 -9 1.33
    -3 -15 -10 0.92
    -3 15 -10 0.77
    -3 -15 -11 0.15
    -3 -15 -12 0.51
    -3 -15 -13 0.34
    3 16 -13 0.24
    3 16 -12 0.13
    3 -16 -11 1.67
    3 -16 -10 0.18
    3 -16 -10 0.36
    3 -16 -9 6.98
    3 -16 -9 8.52
    3 -16 -8 0.21
    3 -16 -8 -0.13
    3 -16 -7 2.23
    3 -16 -7 2.32
    3 -16 -6 1.24
    3 -16 -6 1.83
    3 -16 -5 0.15
    3 -16 -5 -0.26
    3 -16 -4 5.4
    -3 -16 4 4.82
    3 -16 -3 31.56
    -3 -16 3 33.96
    3 -16 -2 15.65
    -3 -16 2 17.9
    -3 -16 1 5.72
    3 -16 -1 4.5
    -3 -16 0 24.3
    -3 -16 -1 13.7
    -3 -16 -1 12.6
    -3 16 -2 30.43
    -3 -16 -2 29.97
    -3 -16 -2 31.92
    -3 -16 -3 3.11
    -3 -16 -3 3.22
    -3 16 -3 3.46
    -3 16 -4 2.37
    -3 -16 -4 2.93
    -3 -16 -4 2.62
    -3 16 -5 2.64
    -3 -16 -5 3.17
    -3 -16 -5 3.62
    -3 16 -6 0.18
    -3 -16 -6 0.46
    -3 -16 -6 -0.36
    -3 -16 -7 1.65
    -3 16 -7 1.29
    -3 -16 -7 1.53
    -3 -16 -8 2.54
    -3 -16 -8 4.04
    -3 16 -8 3.72
    -3 -16 -9 0.78
    -3 16 -9 0.23
    -3 -16 -10 1.29
    -3 -16 -11 0.28
    -3 -16 -12 0.22
    3 17 -12 0.2
    3 -17 -11 2.49
    3 -17 -10 3.78
    3 -17 -10 4.01
    3 -17 -9 2.23
    3 -17 -9 2.87
    3 -17 -8 0.75
    3 -17 -8 0.54
    3 -17 -7 10.42
    3 -17 -7 11.67
    3 -17 -6 0.41
    3 -17 -6 0.36
    3 -17 -5 7.05
    3 -17 -5 5.85
    3 -17 -4 -0.11
    3 -17 -3 13.67
    -3 -17 3 14.57
    -3 -17 2 62.82
    3 -17 -2 54.6
    -3 -17 1 0.77
    3 -17 -1 1.08
    -3 -17 0 14.76
    -3 -17 0 16.07
    -3 -17 -1 2.98
    -3 -17 -1 2.99
    -3 17 -1 2.21
    -3 -17 -2 0.07
    -3 -17 -2 0.32
    -3 17 -2 0.55
    -3 -17 -3 1.82
    -3 -17 -3 2.16
    -3 17 -3 1.79
    -3 -17 -4 0.47
    -3 17 -4 0.68
    -3 -17 -4 0.18
    -3 17 -5 3.5
    -3 -17 -5 4.36
    -3 -17 -5 4.31
    -3 17 -6 0.43
    -3 -17 -6 0.3
    -3 -17 -6 0.44
    -3 -17 -7 0
    -3 -17 -7 0.27
    -3 17 -7 0.33
    -3 -17 -8 1.53
    -3 -17 -8 1.76
    -3 17 -8 1.4
    -3 17 -9 0.06
    -3 -17 -9 0.31
    -3 -17 -10 0.07
    -3 -17 -11 0.93
    3 18 -12 0.68
    3 -18 -10 0.95
    3 -18 -10 0.9
    3 -18 -9 1.35
    3 -18 -9 1.23
    3 -18 -8 0.21
    3 -18 -8 0
    3 -18 -7 4.09
    3 -18 -7 3.82
    3 -18 -6 1.66
    3 -18 -6 1.73
    3 -18 -5 0.43
    3 -18 -5 0.42
    3 -18 -4 30.58
    3 -18 -4 28.66
    3 -18 -3 2.44
    -3 -18 3 2.58
    3 -18 -2 0.03
    -3 -18 2 0.13
    -3 -18 1 8.03
    3 -18 -1 7.16
    -3 -18 0 0.11
    -3 -18 0 -0.24
    -3 -18 -1 -0.13
    -3 18 -1 0.02
    -3 -18 -1 -0.02
    -3 -18 -2 5.18
    -3 18 -2 4.5
    -3 -18 -2 5.27
    -3 -18 -3 1.33
    -3 18 -3 1.25
    -3 -18 -3 1.2
    -3 -18 -4 4.44
    -3 18 -4 4.41
    -3 -18 -4 4.3
    -3 -18 -5 -0.16
    -3 18 -5 -0.21
    -3 -18 -5 -0.26
    -3 18 -6 2.02
    -3 -18 -6 2.24
    -3 -18 -6 2.16
    -3 -18 -7 -0.03
    -3 -18 -7 -0.13
    -3 18 -7 -0.13
    -3 -18 -8 0.63
    -3 18 -8 0.82
    -3 -18 -8 0.9
    -3 -18 -9 1.25
    -3 -18 -10 0.46
    -3 -18 -11 0.27
    3 -19 -11 1.54
    3 19 -11 1.39
    3 -19 -10 0.89
    3 -19 -10 1.13
    3 -19 -9 3.15
    3 -19 -9 2.82
    3 -19 -8 0.45
    3 -19 -8 0.54
    3 -19 -7 11.72
    3 -19 -7 10.87
    3 -19 -6 1
    3 -19 -6 1
    3 -19 -5 -0.03
    3 -19 -5 -0.01
    3 -19 -4 0.22
    3 -19 -4 0.13
    3 -19 -3 19.37
    -3 -19 3 21.65
    3 -19 -2 4.68
    -3 -19 2 4.77
    -3 -19 1 1.04
    -3 -19 1 0.8
    3 -19 -1 0.65
    -3 19 0 4.75
    -3 -19 0 4.23
    -3 -19 0 5.95
    -3 -19 -1 3.7
    -3 -19 -1 3.96
    -3 19 -1 3.83
    -3 -19 -2 0.37
    -3 19 -2 0.98
    -3 -19 -2 0.24
    -3 19 -3 1.57
    -3 -19 -3 1.27
    -3 -19 -3 1.86
    -3 -19 -4 3.79
    -3 -19 -4 3.2
    -3 19 -4 2.56
    -3 -19 -5 1.9
    -3 -19 -5 1.49
    -3 19 -5 1.52
    -3 19 -6 2.94
    -3 -19 -6 3.32
    -3 -19 -6 3.74
    -3 -19 -7 0.37
    -3 19 -7 0.2
    -3 -19 -7 0.41
    -3 -19 -8 0.38
    -3 -19 -8 0.66
    -3 -19 -9 -0.09
    -3 -19 -10 1.1
    3 -20 -10 3.07
    3 -20 -9 3.95
    3 -20 -9 4.89
    3 -20 -8 0.83
    3 -20 -8 0.31
    3 -20 -7 2.17
    3 -20 -7 1.77
    3 -20 -6 1.55
    3 -20 -6 1.65
    3 -20 -5 0.19
    3 -20 -5 0.19
    3 -20 -4 0.62
    3 -20 -4 0.64
    3 -20 -3 6.6
    3 -20 -3 5.85
    -3 -20 3 5.63
    3 -20 -2 0.89
    -3 -20 2 0.84
    -3 -20 2 1.04
    -3 -20 1 9.18
    -3 20 1 9.97
    -3 -20 1 9.97
    -3 -20 0 4.05
    -3 20 0 4.34
    -3 -20 0 4.34
    -3 20 -1 5.45
    -3 -20 -1 5.69
    -3 -20 -1 6.18
    -3 -20 -2 6.55
    -3 20 -2 6.47
    -3 -20 -2 7.66
    -3 -20 -3 2.25
    -3 20 -3 2.12
    -3 -20 -3 2.02
    -3 -20 -4 0.29
    -3 20 -4 0.78
    -3 -20 -4 0.33
    -3 -20 -5 1.34
    -3 -20 -5 0.56
    -3 20 -5 0.69
    -3 -20 -6 0.61
    -3 -20 -6 0.88
    -3 20 -6 0.74
    -3 -20 -7 -0.14
    -3 -20 -7 0.17
    -3 -20 -8 0.75
    -3 -20 -8 0.54
    -3 -20 -9 -0.11
    3 -21 -9 -0.03
    3 -21 -8 1.74
    3 -21 -8 1.31
    3 -21 -7 1.17
    3 -21 -7 1.59
    3 -21 -6 0.36
    3 -21 -6 0.65
    3 -21 -5 11.67
    3 -21 -5 11.09
    3 -21 -4 0.56
    3 -21 -4 0.3
    3 -21 -3 1.43
    3 -21 -3 1.66
    3 -21 -3 1.12
    -3 -21 2 1.18
    -3 21 2 1.03
    3 -21 -2 0.98
    3 -21 -2 0.79
    -3 -21 2 1.28
    3 -21 -2 0.7
    -3 -21 1 0.2
    -3 -21 1 0.42
    -3 21 1 0.24
    -3 21 0 1.97
    -3 -21 0 2.16
    -3 -21 0 2.34
    -3 -21 -1 0.23
    -3 -21 -1 1.06
    -3 21 -1 0.81
    -3 -21 -2 4.22
    -3 -21 -2 4.04
    -3 21 -2 3.44
    -3 -21 -3 0.36
    -3 -21 -3 0.79
    -3 21 -3 0.62
    -3 -21 -4 2.43
    -3 21 -4 1.59
    -3 -21 -4 2.65
    -3 -21 -5 2.28
    -3 21 -5 1.58
    -3 -21 -5 2.68
    -3 -21 -6 0.86
    -3 -21 -6 0.94
    -3 -21 -7 1.61
    -3 -21 -7 1.92
    -3 -21 -8 0.21
    3 -22 -8 -0.01
    3 -22 -7 0.57
    3 -22 -7 0.69
    3 -22 -6 1.36
    3 -22 -6 0.84
    3 -22 -5 0.16
    3 -22 -5 0.39
    3 -22 -4 0.59
    -3 22 4 0.34
    3 -22 -4 0.17
    3 -22 -3 1.6
    3 -22 -3 2.89
    -3 22 3 2.65
    3 -22 -2 2.33
    3 -22 -2 2.53
    -3 -22 2 2.97
    -3 22 2 2.82
    -3 -22 1 0.57
    -3 -22 1 0.69
    3 -22 -1 0.85
    -3 22 1 0.6
    -3 -22 0 0.09
    -3 -22 0 -0.05
    -3 22 0 0.21
    -3 -22 -1 1.45
    -3 -22 -1 2.01
    -3 22 -1 1.43
    -3 -22 -2 -0.36
    -3 22 -2 0.08
    -3 -22 -2 0.3
    -3 -22 -3 4.13
    -3 22 -3 3.21
    -3 -22 -3 4.49
    -3 -22 -4 0.13
    -3 22 -4 0.18
    -3 -22 -4 0.11
    -3 -22 -5 0.11
    -3 -22 -5 0.25
    -3 -22 -6 0.69
    -3 -22 -6 0.49
    3 -23 -6 0.16
    -3 23 6 0.17
    3 -23 -5 -0.07
    3 -23 -5 0.13
    3 -23 -4 1.11
    -3 23 4 1.27
    3 -23 -4 1.38
    3 -23 -3 0.07
    3 -23 -3 -0.05
    -3 23 3 0.04
    3 -23 -2 -0.3
    -3 23 2 -0.23
    3 -23 -1 0.56
    -3 23 1 0.45
    -3 -23 1 0.17
    -3 -23 0 0.57
    3 -23 0 0.77
    -3 -23 0 0.48
    -3 23 0 0.48
    -3 -23 -1 0.08
    3 -23 1 -0.13
    -3 23 -1 -0.14
    -3 23 -2 -0.05
    -3 -23 -2 0
    -3 -23 -2 -0.02
    -3 -23 -3 0.04
    -3 -23 -3 -0.09
    -3 23 -3 -0.08
    -3 -23 -4 0.47
    -3 -23 -4 0.31
    -3 -23 -5 0.62
    3 -24 -3 -0.13
    -3 24 2 0.37
    3 -24 -2 0.54
    3 -24 -1 0.63
    -3 24 1 0.3
    3 -24 0 -0.07
    3 -24 1 0.04
    -3 -24 -1 0.12
    -3 -24 -2 0.03
    3 -24 2 0.04
    4 0 -17 -0.05
    4 0 -16 0
    4 0 -16 -0.3
    4 0 -15 -0.19
    4 0 -15 0.08
    4 0 -14 39.93
    4 0 -14 42.3
    4 0 -13 -0.28
    4 0 -13 0.04
    4 0 -12 47.51
    4 0 -12 46.44
    4 0 -11 0
    -4 0 11 0.22
    4 0 -11 -0.28
    4 0 -11 -0.46
    4 0 -10 3.32
    -4 0 10 2.97
    4 0 -9 0.45
    -4 0 9 -0.23
    -4 0 8 87.88
    -4 0 8 105.59
    -4 0 7 -0.24
    4 0 -7 0.3
    -4 0 7 0.58
    -4 0 6 40.32
    4 0 -6 39.13
    -4 0 6 38.52
    -4 0 5 -0.12
    -4 0 5 0.17
    4 0 -5 0.02
    -4 0 4 207.76
    -4 0 4 199.48
    -4 0 3 0.33
    -4 0 3 -0.24
    4 0 -3 -0.06
    -4 0 3 0.09
    -4 0 2 24.79
    -4 0 2 25.39
    -4 0 1 0.14
    -4 0 1 0.03
    -4 0 1 -0.13
    -4 0 0 78.12
    -4 0 0 84.25
    -4 0 0 81.35
    -4 0 -1 0.36
    -4 0 -1 0.13
    -4 0 -1 0.04
    -4 0 -1 0.06
    -4 0 -2 607.73
    -4 0 -2 546.63
    -4 0 -2 640.91
    -4 0 -2 621.89
    -4 0 -2 574.82
    -4 0 -3 0.02
    -4 0 -3 0.18
    -4 0 -3 -0.01
    -4 0 -3 0.11
    -4 0 -3 0.02
    -4 0 -3 0.3
    -4 0 -4 3.15
    -4 0 -4 3.74
    -4 0 -4 4.27
    -4 0 -4 3.94
    -4 0 -4 4.31
    -4 0 -5 0.69
    -4 0 -5 -0.23
    -4 0 -5 -0.19
    -4 0 -5 -0.03
    -4 0 -5 -0.07
    -4 0 -6 236.17
    -4 0 -6 242.64
    -4 0 -6 233.2
    -4 0 -7 0.61
    -4 0 -7 0.19
    -4 0 -7 0.16
    -4 0 -8 -0.12
    -4 0 -8 0.61
    -4 0 -9 -0.14
    -4 0 -9 0.22
    -4 0 -10 56.63
    -4 0 -10 56.03
    -4 0 -10 55.24
    -4 0 -11 -0.12
    -4 0 -11 -0.1
    -4 0 -11 0.15
    -4 0 -12 13.25
    -4 0 -12 14.12
    -4 0 -13 0.08
    -4 0 -13 0.38
    -4 0 -14 5.26
    -4 0 -15 0.21
    -4 0 -16 3.69
    4 -1 -17 0.67
    4 -1 -16 -0.05
    4 1 -16 0.03
    4 1 -16 -0.24
    4 -1 -16 -0.33
    4 -1 -15 3.3
    4 1 -15 2.75
    4 1 -15 2.91
    4 -1 -15 3.26
    4 -1 -14 4.16
    4 1 -14 4.13
    4 1 -14 5.45
    4 -1 -14 4.83
    4 -1 -13 7.86
    4 1 -13 8.06
    4 -1 -13 7.42
    4 1 -13 8.8
    4 1 -12 -0.24
    4 -1 -12 0.61
    4 1 -12 0.15
    4 -1 -12 -0.41
    4 1 -11 1.04
    4 -1 -11 1.04
    4 -1 -11 0.87
    4 1 -11 0.6
    4 -1 -11 0.78
    -4 1 11 1.41
    4 1 -10 4.52
    -4 1 10 5.45
    -4 -1 10 6.06
    4 -1 -10 5.52
    -4 1 9 22.18
    -4 -1 9 22.24
    4 1 -9 20.16
    4 -1 -9 20.66
    -4 1 8 4.78
    -4 1 8 6.18
    -4 -1 8 5.95
    4 1 -8 7.72
    -4 -1 8 6.62
    -4 1 7 80.44
    -4 -1 7 82.71
    4 1 -7 75.88
    -4 -1 7 78.49
    4 -1 -7 68.15
    -4 1 7 70.28
    -4 -1 6 11.26
    -4 1 6 10.8
    4 1 -6 11.93
    -4 -1 6 11.85
    -4 1 6 10.58
    4 -1 -6 11.06
    -4 -1 5 3.43
    -4 1 5 2.55
    -4 -1 5 2.35
    4 -1 -5 2.57
    4 1 -5 3.25
    -4 1 5 3.04
    -4 -1 4 11.49
    4 1 -4 13.35
    -4 1 4 13.47
    -4 1 4 12.77
    -4 -1 4 15.21
    -4 -1 4 14.01
    4 -1 -4 11.59
    -4 1 3 24.39
    -4 1 3 26.25
    -4 -1 3 26.88
    -4 -1 3 26.33
    4 1 -3 24.54
    -4 -1 3 26.74
    -4 1 2 4.4
    -4 -1 2 3.09
    -4 -1 2 3.36
    -4 -1 1 190.38
    -4 -1 1 190.23
    -4 1 1 197.61
    -4 1 1 194.5
    -4 1 0 3.97
    -4 1 0 3.59
    -4 1 0 3.25
    -4 -1 0 3.78
    -4 -1 0 3.64
    -4 1 -1 0.23
    -4 -1 -1 0.31
    -4 1 -1 0.17
    -4 -1 -1 0.36
    -4 -1 -1 0.31
    -4 1 -1 0.4
    -4 1 -1 0.47
    -4 1 -2 1.01
    -4 -1 -2 1.24
    -4 1 -2 1.27
    -4 -1 -2 1.41
    -4 1 -2 0.86
    -4 -1 -2 1.27
    -4 -1 -2 1.59
    -4 1 -2 1.4
    -4 1 -2 1.7
    -4 -1 -2 1.52
    -4 -1 -2 1.38
    -4 1 -3 25.41
    -4 -1 -3 24.48
    -4 -1 -3 18.8
    -4 1 -3 28.52
    -4 -1 -3 26.69
    -4 -1 -3 17.53
    -4 1 -3 30.52
    -4 -1 -3 23.95
    -4 -1 -3 25.96
    -4 1 -3 24.9
    -4 1 -4 0.37
    -4 -1 -4 0.22
    -4 1 -4 -0.03
    -4 1 -4 0.19
    -4 -1 -4 0.22
    -4 -1 -4 -0.15
    -4 1 -4 0.12
    -4 -1 -4 -0.21
    -4 1 -4 0.04
    -4 -1 -4 0.29
    -4 -1 -5 407.45
    -4 1 -5 438.87
    -4 -1 -5 417.28
    -4 1 -5 468.21
    -4 -1 -5 412.79
    -4 -1 -5 442.79
    -4 1 -5 446.75
    -4 1 -5 426.54
    -4 -1 -6 58.48
    -4 1 -6 60.97
    -4 1 -6 63.21
    -4 1 -6 64.46
    -4 -1 -6 59.46
    -4 -1 -6 61.3
    -4 1 -6 60.33
    -4 -1 -6 65.01
    -4 1 -7 29.86
    4 -1 7 34.59
    -4 -1 -7 30.72
    -4 -1 -7 30.64
    -4 1 -7 34.13
    -4 -1 -7 28.33
    -4 1 -7 30.45
    -4 1 -8 38.33
    -4 -1 -8 38.19
    -4 1 -8 36.33
    -4 -1 -8 36.93
    -4 1 -9 4.94
    -4 -1 -9 3.84
    -4 -1 -9 5.21
    -4 1 -9 4.49
    -4 -1 -10 4.62
    -4 1 -10 4.53
    -4 -1 -10 4.87
    -4 1 -10 4.7
    -4 1 -10 4.27
    -4 -1 -10 4.93
    -4 1 -11 15.82
    -4 1 -11 15.34
    -4 1 -11 15.15
    -4 -1 -11 14.5
    -4 -1 -11 13.93
    -4 -1 -12 0.07
    -4 1 -12 0.29
    -4 1 -12 0.53
    -4 -1 -12 0.76
    -4 1 -12 0.7
    -4 -1 -13 3.37
    -4 -1 -13 3.8
    -4 1 -13 3.86
    -4 1 -13 3.56
    -4 -1 -14 0.71
    -4 1 -14 1.02
    -4 -1 -14 1.3
    -4 1 -15 7.25
    -4 -1 -15 7.12
    -4 1 -16 0.08
    -4 -1 -16 0.21
    4 -2 -17 -0.05
    4 -2 -16 -0.15
    4 2 -16 0.05
    4 -2 -15 0.64
    4 2 -15 0.33
    4 2 -15 0.27
    4 -2 -15 0.62
    4 -2 -14 2.64
    4 2 -14 2.85
    4 2 -14 2.65
    4 -2 -14 2.83
    4 2 -13 4.82
    4 2 -13 5.35
    4 -2 -13 5.56
    4 -2 -13 5.46
    4 -2 -12 0.88
    4 2 -12 1.23
    4 -2 -12 0.41
    4 2 -12 0.63
    -4 2 11 16.59
    4 -2 -11 18.23
    4 2 -11 17.4
    4 -2 -11 15.55
    4 -2 -11 16.72
    4 2 -11 17.52
    -4 2 10 0.93
    -4 -2 10 0.28
    4 -2 -10 0.39
    -4 2 9 22.63
    -4 -2 9 26.41
    4 2 -9 22.16
    4 -2 -9 24.11
    -4 2 8 26.23
    -4 -2 8 24.03
    4 2 -8 26.84
    -4 -2 8 27.78
    -4 -2 7 0.66
    -4 2 7 -0.36
    -4 2 7 0.5
    4 2 -7 -0.08
    -4 2 6 5.29
    -4 -2 6 5.53
    -4 -2 6 5.71
    -4 2 6 5.34
    4 2 -6 4.74
    4 -2 -6 4.44
    -4 2 5 10.93
    4 -2 -5 7.82
    -4 2 5 8.74
    -4 -2 5 9.9
    4 2 -5 10.09
    -4 -2 5 12.36
    4 2 -4 276.66
    -4 2 4 243.62
    -4 -2 4 278.4
    -4 -2 4 258.42
    -4 2 4 242.21
    -4 -2 4 250.4
    -4 2 3 498.15
    -4 2 3 478.69
    -4 -2 3 478.08
    -4 -2 3 474.68
    -4 -2 2 120.22
    -4 2 2 121.94
    -4 2 2 117.66
    -4 -2 2 122.7
    -4 -2 2 125.17
    -4 -2 1 94.56
    -4 -2 1 101.66
    -4 -2 1 96.76
    -4 2 0 0.17
    -4 2 0 0.08
    -4 2 0 0.06
    -4 -2 0 0.11
    -4 2 0 0.25
    -4 -2 -1 317.86
    -4 2 -1 324.62
    -4 -2 -1 271.52
    -4 -2 -1 328.67
    -4 2 -1 300.59
    -4 2 -1 290.38
    -4 -2 -1 301.78
    -4 2 -1 308.69
    -4 -2 -2 454.28
    -4 -2 -2 442.83
    -4 2 -2 443.87
    -4 2 -2 470.37
    -4 2 -2 472.6
    -4 -2 -2 441.14
    -4 -2 -2 437.9
    -4 -2 -3 164.87
    -4 2 -3 176.82
    -4 -2 -3 168.95
    -4 -2 -3 168.06
    -4 2 -3 176.66
    -4 2 -3 160.57
    -4 -2 -3 164.43
    -4 2 -4 4.22
    -4 -2 -4 3.12
    -4 2 -4 2.88
    -4 -2 -4 3.01
    -4 2 -4 3.03
    -4 -2 -4 3.2
    -4 -2 -4 3.25
    -4 2 -5 46.35
    -4 -2 -5 47.9
    -4 2 -5 47.12
    -4 2 -5 45.66
    -4 -2 -5 44.12
    -4 2 -5 44.13
    -4 -2 -5 44.71
    -4 -2 -5 46.3
    -4 -2 -6 2.13
    -4 2 -6 3.63
    -4 2 -6 3.07
    -4 -2 -6 2.47
    -4 -2 -6 3.17
    -4 2 -6 3.51
    -4 -2 -6 2.4
    -4 2 -6 3.4
    -4 2 -7 53.37
    -4 -2 -7 50.62
    -4 2 -7 52.59
    -4 -2 -7 53.4
    -4 -2 -7 53.1
    -4 2 -7 55.18
    -4 -2 -7 48.23
    -4 2 -8 24.48
    -4 -2 -8 22.73
    -4 -2 -8 24.44
    -4 -2 -8 27.26
    -4 2 -8 25.65
    -4 2 -9 91.36
    -4 -2 -9 82.44
    -4 -2 -9 90.69
    -4 -2 -10 61.09
    -4 2 -10 62.58
    -4 -2 -10 60.17
    -4 2 -10 62.44
    -4 2 -10 65.55
    -4 2 -11 2.75
    -4 -2 -11 2.79
    -4 2 -11 3.23
    -4 -2 -11 3.18
    -4 2 -11 1.64
    -4 2 -12 21.93
    -4 -2 -12 19.98
    -4 2 -12 20.58
    -4 -2 -12 20.07
    -4 -2 -13 0.2
    -4 -2 -13 1.54
    -4 -2 -14 4.45
    -4 2 -14 4.07
    -4 -2 -14 5.03
    -4 -2 -14 5.57
    -4 -2 -15 -0.08
    -4 2 -15 -0.07
    -4 -2 -16 0.61
    4 -3 -17 0.89
    4 3 -16 0.45
    4 -3 -16 0.37
    4 -3 -15 0.53
    4 3 -15 0.55
    4 -3 -15 0.55
    4 3 -14 3.31
    4 -3 -14 2.32
    4 -3 -14 3.24
    4 -3 -13 0.49
    4 3 -13 0.61
    4 -3 -13 0.72
    4 3 -13 1.03
    4 3 -12 30.29
    4 -3 -12 28.53
    4 3 -12 30.66
    4 -3 -12 29.53
    4 -3 -11 25.66
    4 3 -11 26.65
    4 3 -11 24.12
    4 -3 -11 25.43
    -4 -3 10 9.79
    -4 3 10 7.98
    4 -3 -10 7.24
    4 -3 -9 2.86
    -4 3 9 3.35
    4 3 -9 2.47
    -4 -3 9 3.25
    -4 3 8 12.12
    -4 -3 8 10.07
    4 3 -8 12.6
    -4 -3 8 13.34
    -4 -3 7 18.68
    -4 3 7 22.99
    4 3 -7 22.1
    -4 -3 7 22.15
    -4 -3 6 0.47
    -4 -3 6 1.1
    -4 3 6 0.18
    4 3 -6 0.84
    -4 3 5 104.39
    -4 -3 5 90.25
    4 3 -5 104.11
    -4 -3 5 95.02
    -4 3 5 96.8
    -4 -3 4 31.11
    -4 3 4 30.67
    -4 -3 4 33.46
    -4 3 4 29.6
    -4 -3 4 33.78
    -4 3 3 7.12
    -4 3 3 7.25
    -4 -3 3 5.4
    -4 -3 3 6.86
    -4 -3 3 7.69
    -4 3 2 334.05
    -4 -3 2 355.47
    -4 -3 2 341.39
    -4 -3 2 359.81
    -4 3 1 111.49
    -4 3 1 114.96
    -4 -3 1 100.48
    -4 -3 1 120.88
    -4 -3 1 106.69
    -4 3 0 1226.21
    -4 -3 0 1217.23
    -4 3 0 1234.73
    -4 3 0 1217.15
    -4 -3 -1 -0.1
    -4 -3 -1 0.09
    -4 -3 -1 0.01
    -4 3 -1 0.19
    -4 3 -1 0
    -4 3 -1 0.17
    -4 3 -2 348.12
    -4 -3 -2 324.46
    -4 -3 -2 326.9
    -4 -3 -2 329.26
    -4 3 -2 329.43
    -4 -3 -2 342.01
    -4 3 -2 325.35
    -4 3 -3 5.6
    -4 -3 -3 5.55
    -4 3 -3 5.99
    -4 -3 -3 3.92
    -4 -3 -3 3.95
    -4 3 -3 4.66
    -4 -3 -3 4.43
    -4 -3 -4 45.39
    -4 3 -4 50.05
    -4 3 -4 50.42
    -4 3 -4 50.19
    -4 -3 -4 44.28
    -4 -3 -4 45.19
    -4 -3 -5 19.52
    -4 3 -5 21.7
    -4 3 -5 21.78
    -4 -3 -5 19.23
    -4 -3 -5 21.61
    -4 3 -5 24.94
    -4 3 -6 14.74
    -4 -3 -6 12.28
    -4 3 -6 15.99
    -4 3 -6 14.25
    -4 -3 -6 13.17
    -4 -3 -6 13.98
    -4 3 -7 2.67
    -4 -3 -7 2.15
    -4 3 -7 2.77
    -4 -3 -7 2.2
    -4 3 -7 3.35
    -4 -3 -7 2.47
    4 -3 8 42.8
    -4 -3 -8 34.85
    -4 3 -8 35.49
    -4 -3 -8 34.83
    -4 3 -9 14.05
    -4 3 -9 13.64
    -4 -3 -9 12.7
    -4 -3 -9 10.71
    -4 3 -9 13.24
    -4 3 -9 11.24
    -4 -3 -9 13.54
    -4 -3 -10 15.81
    -4 3 -10 17.09
    -4 3 -10 18.88
    -4 -3 -10 17.89
    -4 3 -11 2.94
    -4 3 -11 1.72
    -4 -3 -11 1.6
    -4 -3 -11 2.61
    -4 -3 -12 5.51
    -4 3 -12 5.5
    -4 -3 -12 6.21
    -4 -3 -13 0.77
    -4 3 -13 1.52
    -4 -3 -13 1.5
    -4 -3 -14 0.52
    -4 -3 -14 0.06
    -4 3 -14 0.17
    -4 -3 -14 0.67
    -4 -3 -15 0.08
    -4 3 -15 0.18
    -4 -3 -16 0.04
    4 -4 -17 0.91
    4 -4 -16 -0.21
    4 4 -16 0.17
    4 4 -15 0.11
    4 -4 -15 0.39
    4 -4 -14 6.5
    4 4 -14 6.97
    4 -4 -14 6.39
    4 -4 -13 -0.12
    4 4 -13 0.07
    4 -4 -13 -0.02
    4 -4 -12 1.74
    4 4 -12 1.8
    4 -4 -12 2.13
    4 -4 -11 37.24
    4 4 -11 39.42
    4 -4 -11 36.41
    -4 4 10 0.21
    4 -4 -10 0.61
    -4 -4 10 -0.06
    4 4 -9 41.96
    4 -4 -9 42.9
    -4 -4 9 44.33
    -4 4 9 42.29
    -4 4 8 0.06
    -4 -4 8 -0.41
    4 4 -8 0.25
    -4 -4 7 15.86
    -4 4 7 16.01
    4 4 -7 14.9
    -4 -4 7 15.54
    -4 4 6 34.98
    4 4 -6 35.74
    -4 -4 6 30.31
    -4 -4 6 33.66
    -4 -4 5 8.15
    4 4 -5 12.03
    -4 4 5 11.36
    -4 -4 5 7.62
    -4 4 4 73.56
    -4 -4 4 73.04
    -4 -4 4 74.41
    -4 -4 4 75.49
    -4 -4 3 107.25
    -4 -4 3 98.9
    -4 4 2 124.44
    -4 -4 2 126.52
    -4 -4 2 123.95
    -4 -4 2 127.17
    -4 -4 1 12.24
    -4 4 1 11.55
    -4 -4 1 13.71
    -4 -4 1 11.72
    -4 -4 0 130.51
    -4 -4 0 126.03
    -4 -4 0 136.14
    -4 4 0 136.17
    -4 4 0 128.53
    -4 4 0 136.7
    -4 4 -1 738.58
    -4 -4 -1 793.82
    -4 -4 -1 756.68
    -4 4 -1 753.85
    -4 -4 -1 800.31
    -4 4 -1 758.03
    -4 4 -2 1.29
    -4 -4 -2 1.25
    -4 -4 -2 1.08
    -4 -4 -2 1.44
    -4 -4 -2 2.5
    -4 4 -2 1.95
    -4 4 -2 1.62
    -4 4 -3 461.96
    -4 -4 -3 426.57
    -4 -4 -3 444.35
    -4 4 -3 440.65
    -4 -4 -3 448.42
    -4 4 -3 448.12
    -4 4 -4 109.7
    -4 -4 -4 105.95
    -4 4 -4 112.14
    -4 4 -4 118.42
    -4 -4 -4 102.01
    -4 -4 -4 108.37
    -4 4 -5 59.57
    -4 -4 -5 59.25
    -4 4 -5 54.78
    -4 -4 -5 58.49
    -4 -4 -5 56.83
    -4 4 -5 67.48
    -4 -4 -6 0.47
    -4 -4 -6 0.71
    -4 4 -6 0.12
    -4 4 -6 0.47
    -4 -4 -6 0.49
    -4 4 -7 75.72
    -4 -4 -7 72.63
    -4 4 -7 80.24
    -4 -4 -7 76.14
    -4 -4 -7 69.86
    -4 -4 -8 5.43
    -4 4 -8 7.76
    4 -4 8 8.54
    -4 -4 -8 6.28
    -4 -4 -9 55.04
    -4 4 -9 61.65
    -4 4 -9 77.57
    -4 -4 -9 65.94
    -4 4 -9 73.57
    -4 4 -9 72.25
    -4 -4 -9 67.46
    -4 -4 -10 3.91
    -4 -4 -10 4.08
    -4 4 -10 3.69
    -4 4 -10 5.36
    -4 4 -10 4.07
    -4 -4 -11 16.63
    -4 4 -11 17.57
    -4 4 -12 2.77
    -4 -4 -12 2.47
    -4 -4 -12 2.53
    -4 -4 -13 11.21
    -4 -4 -13 12.3
    -4 4 -13 13.6
    -4 -4 -14 0.06
    -4 -4 -14 -0.15
    -4 -4 -14 0.33
    -4 4 -14 0.3
    -4 -4 -15 0.43
    -4 -4 -15 0.08
    -4 4 -15 0.06
    -4 -4 -16 0.96
    4 -5 -17 -0.01
    4 5 -16 1.13
    4 -5 -16 1.21
    4 5 -15 0.87
    4 -5 -15 0.96
    4 -5 -14 1.7
    4 -5 -14 1.21
    4 5 -14 1.72
    4 5 -13 6.27
    4 -5 -13 5.88
    4 -5 -13 5.21
    4 -5 -12 23.8
    4 -5 -12 25.77
    4 5 -12 24.64
    4 -5 -11 5.13
    4 -5 -11 3.96
    4 5 -11 5.15
    -4 5 10 22.14
    -4 -5 10 25.99
    4 -5 -10 27.1
    4 5 -10 27.09
    4 -5 -10 23.75
    4 -5 -10 24.32
    -4 5 9 24.32
    -4 -5 9 27.61
    4 -5 -9 24.21
    4 5 -9 23.52
    -4 -5 8 2.57
    -4 5 8 2.92
    4 -5 -8 2.89
    4 5 -8 3.37
    -4 -5 7 7.75
    -4 5 7 7.43
    -4 -5 7 10.1
    4 5 -7 8.1
    4 5 -6 25.15
    -4 -5 6 22.94
    -4 -5 6 25.21
    -4 5 6 22.02
    -4 5 5 48.36
    -4 -5 5 43.46
    -4 -5 5 46.3
    -4 -5 4 89.42
    -4 -5 4 94.47
    -4 -5 4 94.61
    -4 -5 3 231.7
    -4 -5 3 233.17
    -4 -5 2 6.65
    -4 -5 2 5.36
    -4 -5 2 5.48
    -4 5 2 5.82
    -4 -5 1 196.59
    -4 -5 1 196.26
    -4 -5 1 198.26
    -4 -5 0 246.95
    -4 5 0 243.3
    -4 5 0 254.41
    -4 5 0 240.26
    -4 5 -1 95.52
    -4 -5 -1 100.55
    -4 -5 -1 93.65
    -4 -5 -1 94.96
    -4 5 -1 94.88
    -4 5 -1 98.45
    -4 -5 -1 94.82
    -4 5 -2 143.92
    -4 -5 -2 145.39
    -4 -5 -2 134.73
    -4 5 -2 139.91
    -4 -5 -2 148.39
    -4 5 -2 142.85
    -4 -5 -2 145.24
    -4 -5 -3 15.14
    -4 -5 -3 14.54
    -4 5 -3 13.53
    -4 5 -3 16.01
    -4 -5 -3 10.42
    -4 5 -3 15.31
    -4 -5 -3 14.76
    -4 5 -4 4.93
    -4 5 -4 4.75
    -4 -5 -4 3.53
    -4 5 -4 4.58
    -4 -5 -4 4.39
    -4 -5 -4 3.58
    -4 5 -5 12.9
    -4 -5 -5 13.65
    -4 -5 -5 12.65
    -4 5 -5 12.24
    -4 -5 -5 11.95
    -4 -5 -6 12.31
    -4 5 -6 13.51
    -4 5 -6 14.43
    -4 -5 -6 11.69
    -4 -5 -6 13.07
    -4 -5 -7 29.82
    -4 5 -7 34.84
    -4 5 -7 34.97
    -4 -5 -7 32.39
    -4 -5 -8 5
    4 -5 8 4.73
    -4 -5 -8 3.57
    -4 5 -8 3.7
    -4 5 -8 4.26
    -4 5 -9 8.85
    -4 -5 -9 6.21
    4 -5 9 6.12
    -4 -5 -9 6.16
    -4 5 -9 7.45
    -4 5 -9 6.81
    -4 5 -9 5.88
    -4 5 -10 1.8
    -4 5 -10 2.08
    -4 -5 -10 1.87
    -4 -5 -10 1.81
    -4 -5 -11 1.01
    -4 5 -11 0.86
    -4 -5 -11 1.31
    -4 5 -12 32.49
    -4 -5 -12 29.2
    -4 -5 -12 30.06
    -4 -5 -12 27.25
    -4 -5 -13 2.55
    -4 -5 -13 3.45
    -4 -5 -13 3.49
    -4 -5 -14 -0.01
    -4 -5 -14 0.24
    -4 -5 -14 -0.08
    -4 -5 -15 0.43
    -4 -5 -15 0.4
    4 -6 -17 -0.02
    4 -6 -16 3.5
    4 6 -16 2.66
    4 6 -15 0.29
    4 -6 -15 0.35
    4 6 -14 0.32
    4 -6 -14 -0.03
    4 -6 -13 0.43
    4 6 -13 0.9
    4 -6 -13 0.8
    4 -6 -12 3.9
    4 -6 -12 3.44
    4 6 -12 4.58
    4 -6 -11 30.18
    4 6 -11 30.2
    4 -6 -11 27.43
    -4 -6 10 10.63
    4 -6 -10 12.83
    4 -6 -10 10.78
    4 -6 -10 11.21
    -4 -6 9 17.05
    4 -6 -9 19.49
    4 6 -9 19.9
    -4 6 9 19.12
    -4 6 8 0.45
    4 -6 -8 1.41
    -4 -6 8 0.58
    4 6 -8 1.29
    -4 6 7 17.62
    -4 -6 7 18.77
    -4 -6 7 18.35
    4 6 -7 16.88
    -4 6 6 594.29
    4 6 -6 624
    -4 -6 6 588.21
    -4 -6 6 619.12
    -4 -6 5 32.26
    -4 -6 5 37.4
    -4 -6 4 13.04
    -4 -6 4 15.15
    -4 -6 3 145.85
    -4 -6 3 139.65
    -4 -6 3 142.74
    -4 -6 2 18.38
    -4 -6 2 18.62
    -4 -6 2 16.71
    -4 6 1 107.04
    -4 -6 1 108.35
    -4 6 0 2.8
    -4 -6 0 4.43
    -4 -6 0 3.28
    -4 6 0 3.38
    -4 6 -1 0.24
    -4 -6 -1 0.08
    -4 -6 -1 0.62
    -4 -6 -1 0.08
    -4 6 -1 0
    -4 -6 -1 0.03
    -4 -6 -2 62.22
    -4 -6 -2 66.75
    -4 -6 -2 60.32
    -4 6 -2 64.57
    -4 6 -2 61.45
    -4 6 -2 64.59
    -4 -6 -2 64.13
    -4 -6 -3 151.3
    -4 -6 -3 168.08
    -4 -6 -3 156.16
    -4 -6 -3 167.95
    -4 6 -3 170.1
    -4 6 -3 163.76
    -4 6 -3 172.68
    -4 -6 -4 129.08
    -4 -6 -4 129.21
    -4 6 -4 132.02
    -4 -6 -4 136.12
    -4 -6 -5 58.93
    -4 -6 -5 65.01
    -4 6 -5 62.35
    -4 -6 -5 64.54
    -4 6 -5 65.99
    -4 -6 -6 35.93
    -4 6 -6 35.94
    -4 -6 -6 36.01
    -4 6 -6 39.56
    -4 -6 -6 35.88
    -4 6 -7 15.45
    -4 -6 -7 15.99
    -4 6 -7 17.53
    -4 -6 -7 17.6
    -4 6 -8 26.62
    -4 -6 -8 29.12
    -4 -6 -8 28.25
    -4 6 -8 28.15
    -4 -6 -9 17.68
    -4 6 -9 17.66
    -4 6 -9 18.3
    -4 -6 -9 17.71
    -4 -6 -10 1.72
    -4 6 -10 1.61
    -4 6 -10 1.8
    -4 -6 -10 1.75
    -4 -6 -11 21.04
    -4 6 -11 20.97
    -4 -6 -11 19.65
    -4 -6 -11 19.03
    -4 -6 -12 3.93
    -4 -6 -12 3.46
    -4 6 -12 4.04
    -4 -6 -12 3.67
    -4 -6 -13 7.18
    -4 -6 -13 6.92
    -4 -6 -13 5.78
    -4 -6 -14 5.69
    -4 -6 -14 6.85
    -4 -6 -15 2.28
    -4 -6 -15 1.78
    4 7 -16 0.08
    4 -7 -16 -0.04
    4 7 -15 3.42
    4 -7 -15 3.98
    4 7 -14 -0.23
    4 -7 -14 -0.37
    4 7 -13 1.47
    4 -7 -13 1.62
    4 7 -12 0.71
    4 -7 -12 0.49
    4 -7 -11 1.41
    4 -7 -11 1.25
    4 7 -11 1.28
    4 -7 -10 7.87
    4 -7 -10 8.08
    -4 -7 9 3.56
    4 -7 -9 5.45
    4 7 -9 4.77
    4 7 -8 32.48
    -4 -7 8 30.81
    4 -7 -8 28.49
    4 7 -7 54.89
    -4 -7 7 55.24
    4 -7 -7 58.97
    -4 -7 7 54.11
    -4 -7 6 7.61
    -4 -7 6 7.37
    4 7 -6 6.99
    -4 -7 5 123.17
    -4 -7 5 151.85
    -4 -7 4 283.55
    -4 -7 4 290.82
    -4 -7 3 38.29
    -4 -7 3 38.09
    -4 -7 3 35.94
    -4 -7 2 0.25
    -4 -7 2 0.07
    -4 -7 2 0.36
    -4 -7 1 118.68
    -4 -7 1 110.51
    -4 7 1 111.64
    -4 7 0 49.87
    -4 -7 0 54.92
    -4 -7 0 55.81
    -4 -7 -1 87.55
    -4 -7 -1 86.46
    -4 -7 -1 85.7
    -4 -7 -1 88.83
    -4 7 -1 84.19
    -4 7 -2 45.09
    -4 -7 -2 50.62
    -4 -7 -2 44.41
    -4 7 -2 50.57
    -4 -7 -2 47.68
    -4 -7 -2 48.71
    -4 -7 -3 22.72
    -4 -7 -3 21.83
    -4 7 -3 21.41
    -4 7 -3 21.02
    -4 -7 -3 21.22
    -4 -7 -3 20.15
    -4 -7 -4 8.43
    -4 7 -4 9.46
    -4 -7 -4 7.51
    -4 7 -4 9.43
    -4 -7 -4 7.4
    -4 -7 -5 70.71
    -4 7 -5 63.39
    -4 -7 -5 63.02
    -4 -7 -5 66.01
    -4 7 -5 63.2
    -4 -7 -6 2.47
    -4 -7 -6 2.39
    -4 7 -6 2.18
    -4 7 -6 2.29
    -4 -7 -6 2.57
    -4 7 -7 32.39
    -4 7 -7 32.04
    -4 -7 -7 32.76
    -4 -7 -7 33.06
    -4 7 -8 28
    -4 7 -8 32.23
    -4 -7 -8 29.13
    -4 -7 -8 25.26
    -4 7 -8 25.76
    -4 7 -8 25
    -4 -7 -8 31.72
    -4 -7 -9 50.76
    -4 7 -9 51.66
    -4 7 -9 52.8
    -4 -7 -9 50.06
    -4 -7 -10 4.71
    -4 7 -10 5.23
    -4 7 -10 5.4
    -4 -7 -10 4.32
    -4 -7 -10 5.49
    -4 7 -11 8.29
    -4 -7 -11 8.13
    -4 7 -11 7.11
    -4 -7 -11 7.07
    -4 -7 -11 6.07
    -4 -7 -12 20.58
    -4 -7 -12 20.31
    -4 7 -12 22.9
    -4 -7 -12 20.85
    -4 -7 -13 7.09
    -4 -7 -13 7.62
    -4 -7 -13 6.88
    -4 -7 -14 0.92
    -4 -7 -14 0.6
    -4 -7 -15 0.94
    -4 -7 -15 0.69
    4 8 -16 0.76
    4 -8 -16 0.97
    4 8 -15 0.31
    4 -8 -15 -0.05
    4 8 -14 -0.07
    4 -8 -14 -0.27
    4 8 -13 0.13
    4 -8 -13 0.09
    4 -8 -12 10.65
    4 8 -12 11.31
    4 -8 -11 1.66
    4 -8 -10 0.65
    4 8 -9 -0.25
    -4 -8 9 -0.19
    4 -8 -9 -0.11
    4 -8 -9 0.24
    4 -8 -9 -0.24
    -4 -8 8 4.22
    4 8 -8 4.18
    4 -8 -8 3.91
    -4 -8 7 32.99
    4 -8 -7 34.12
    4 8 -7 31.58
    -4 -8 7 35.86
    -4 -8 6 48.15
    4 8 -6 42.55
    -4 -8 6 42.08
    -4 -8 5 4.92
    -4 -8 5 5.68
    -4 -8 4 313.04
    -4 -8 4 320.93
    -4 -8 3 39.44
    -4 -8 3 38.93
    -4 -8 3 39.27
    -4 -8 2 58.56
    -4 -8 2 64.22
    -4 8 2 59.26
    -4 -8 2 66.25
    -4 8 1 243.39
    -4 -8 1 241.22
    -4 -8 0 434.41
    -4 -8 0 419.38
    -4 -8 -1 27.93
    -4 8 -1 24.38
    -4 -8 -1 24.84
    -4 -8 -1 25.18
    -4 -8 -2 9.01
    -4 -8 -2 10.14
    -4 -8 -2 10.08
    -4 8 -2 10.55
    -4 8 -2 9.6
    -4 -8 -2 9.62
    -4 -8 -3 3.2
    -4 -8 -3 2.94
    -4 -8 -3 3.24
    -4 8 -3 1.94
    -4 8 -3 2.94
    -4 -8 -3 3.17
    -4 8 -4 6.92
    -4 -8 -4 8.19
    -4 8 -4 8.64
    -4 -8 -4 7.49
    -4 -8 -4 8.81
    -4 -8 -5 -0.13
    -4 -8 -5 0.26
    -4 8 -5 0.35
    -4 -8 -5 -0.06
    -4 8 -5 0.65
    -4 8 -6 7.52
    -4 -8 -6 6.95
    -4 8 -6 6.96
    -4 -8 -6 6.47
    -4 -8 -7 18.35
    -4 8 -7 16.59
    -4 8 -7 16.42
    -4 -8 -8 9.3
    -4 8 -8 10.97
    -4 -8 -8 11.23
    -4 8 -8 9.62
    -4 -8 -8 8.99
    -4 8 -9 0.12
    -4 -8 -9 0.17
    -4 8 -9 -0.02
    -4 -8 -9 -0.09
    -4 -8 -9 0.21
    -4 8 -10 3.38
    -4 8 -10 3.23
    -4 -8 -10 3.35
    -4 -8 -10 4
    -4 -8 -10 3.71
    -4 -8 -11 2.93
    -4 8 -11 2.96
    -4 -8 -11 3.07
    -4 -8 -11 2.83
    -4 8 -11 3.77
    -4 -8 -12 17.52
    -4 -8 -12 17.08
    -4 8 -12 18.5
    -4 -8 -12 15.85
    -4 -8 -13 1.01
    -4 -8 -13 0.75
    -4 -8 -13 0.9
    -4 -8 -14 4.72
    -4 -8 -14 5.12
    -4 -8 -15 0.18
    -4 -8 -15 0.19
    4 9 -16 0.67
    4 -9 -16 0.91
    4 9 -15 0.39
    4 -9 -15 0.54
    4 9 -14 0.23
    4 -9 -14 0
    4 9 -13 1.52
    4 -9 -13 1.62
    4 9 -12 1.75
    4 -9 -12 1.9
    4 -9 -11 0.51
    4 -9 -10 21.47
    4 9 -9 6.38
    4 -9 -9 7.58
    4 -9 -9 8.21
    4 9 -8 4.08
    -4 -9 8 3.6
    4 -9 -8 3.77
    -4 -9 7 31.95
    4 -9 -7 34.52
    4 9 -7 29.86
    -4 -9 7 33.94
    4 -9 -6 2.46
    -4 -9 6 2.7
    -4 -9 6 2.63
    -4 -9 5 -0.01
    -4 -9 5 0.45
    -4 -9 4 58.9
    -4 -9 4 58.92
    -4 -9 3 62.69
    -4 9 3 78.02
    -4 -9 3 66.02
    -4 -9 3 80.53
    -4 -9 2 43.69
    -4 9 2 41.18
    -4 -9 2 43.36
    -4 9 1 33.52
    -4 -9 1 33.84
    -4 -9 1 37.34
    -4 -9 0 5.69
    -4 9 0 5.77
    -4 -9 0 5.08
    -4 -9 -1 5.79
    -4 9 -1 5.21
    -4 -9 -1 4.96
    -4 -9 -1 5.55
    -4 -9 -2 97.21
    -4 -9 -2 97.24
    -4 9 -2 93.5
    -4 9 -2 87.46
    -4 -9 -2 90.15
    -4 -9 -2 91.88
    -4 -9 -3 2.28
    -4 -9 -3 2.75
    -4 9 -3 2.87
    -4 -9 -3 2.19
    -4 -9 -3 2.34
    -4 9 -3 3.33
    -4 -9 -4 6.07
    -4 -9 -4 6.72
    -4 -9 -4 5.07
    -4 9 -4 4.82
    -4 9 -4 4.88
    -4 -9 -5 71.5
    -4 9 -5 68.54
    -4 -9 -5 62.99
    -4 9 -5 67.61
    -4 -9 -6 1.1
    -4 9 -6 1.83
    -4 9 -6 1.37
    -4 -9 -6 1.53
    -4 9 -7 0.1
    -4 -9 -7 -0.06
    -4 -9 -7 0.49
    -4 9 -7 0.26
    -4 9 -7 0.06
    -4 -9 -8 -0.21
    -4 -9 -8 0.07
    -4 9 -8 0.24
    -4 9 -8 0.04
    -4 -9 -8 0.1
    -4 -9 -9 0.2
    -4 -9 -9 0.52
    -4 9 -9 0.12
    -4 9 -9 0.12
    -4 -9 -9 0.16
    -4 9 -10 0.56
    -4 -9 -10 0.33
    -4 9 -10 0.62
    -4 -9 -10 0.18
    -4 -9 -10 1.05
    -4 -9 -11 4.1
    -4 -9 -11 4.63
    -4 9 -11 4.23
    -4 9 -11 4.05
    -4 -9 -11 4
    -4 -9 -12 -0.14
    -4 -9 -12 0.34
    -4 -9 -12 0.03
    -4 -9 -13 2.59
    -4 -9 -13 2.11
    -4 -9 -14 4.15
    -4 -9 -14 3.91
    4 10 -15 -0.17
    4 -10 -15 0.17
    4 10 -14 0.43
    4 -10 -14 0.37
    4 10 -13 0.42
    4 -10 -13 0.01
    4 -10 -12 12.68
    4 10 -12 11.07
    4 -10 -11 40.8
    4 -10 -10 1.34
    4 -10 -10 1.92
    4 -10 -9 -0.11
    4 -10 -9 -0.04
    4 -10 -8 0.37
    -4 -10 8 0.22
    4 10 -8 0.39
    4 -10 -8 0.26
    -4 -10 7 3.5
    -4 -10 7 3.12
    4 10 -7 3.55
    4 -10 -7 3.98
    -4 -10 6 0.2
    -4 -10 6 0.75
    4 -10 -6 0.89
    4 -10 -5 5.25
    -4 -10 5 5.42
    -4 -10 5 6.14
    -4 -10 4 2.77
    -4 -10 4 3.46
    -4 10 3 126.95
    -4 -10 3 129.13
    -4 -10 3 139.22
    -4 -10 2 16.81
    -4 10 2 13.77
    -4 -10 2 14.41
    -4 10 1 87.99
    -4 -10 1 89.63
    -4 -10 1 93.69
    -4 10 0 20.98
    -4 -10 0 20.04
    -4 -10 0 19.6
    -4 -10 -1 28.69
    -4 10 -1 28.31
    -4 -10 -1 26.01
    -4 -10 -1 29.2
    -4 -10 -2 64.63
    -4 -10 -2 67.85
    -4 10 -2 60.44
    -4 -10 -2 67.18
    -4 -10 -2 65.12
    -4 10 -2 59.42
    -4 -10 -3 15.1
    -4 -10 -3 11.92
    -4 -10 -3 13.49
    -4 10 -3 12.82
    -4 10 -3 12.23
    -4 -10 -4 3.74
    -4 -10 -4 4.91
    -4 10 -4 3.99
    -4 10 -4 3.8
    -4 -10 -5 4.17
    -4 -10 -5 5.85
    -4 10 -5 4.99
    -4 10 -5 5.47
    -4 -10 -6 1.06
    -4 -10 -6 0.83
    -4 10 -6 0.1
    -4 10 -6 0.53
    -4 10 -7 1.52
    -4 -10 -7 1.84
    -4 -10 -7 1.88
    -4 10 -7 1.92
    -4 10 -7 2.73
    -4 -10 -7 1.93
    -4 10 -8 0.05
    -4 10 -8 0.52
    -4 -10 -8 0.39
    -4 -10 -8 0.26
    -4 -10 -8 0.41
    -4 -10 -9 0.4
    -4 -10 -9 -0.17
    -4 10 -9 0.11
    -4 10 -9 0.27
    -4 -10 -9 -0.05
    -4 -10 -10 -0.2
    -4 10 -10 0.24
    -4 -10 -10 0.29
    -4 10 -10 0.61
    -4 -10 -10 0.17
    -4 10 -11 2.96
    -4 -10 -11 3.08
    -4 10 -11 3.95
    -4 -10 -11 2.91
    -4 -10 -11 3.2
    -4 -10 -12 6.21
    -4 -10 -12 6.06
    -4 -10 -12 6.47
    -4 -10 -13 3.93
    -4 -10 -13 5.33
    -4 -10 -14 2.51
    -4 -10 -14 2.68
    4 11 -15 -0.09
    4 -11 -15 0.12
    4 -11 -14 0.47
    4 11 -14 0.73
    4 11 -13 0.17
    4 -11 -13 -0.08
    4 11 -12 8.39
    4 -11 -12 8.64
    4 -11 -11 1
    4 -11 -10 18.24
    4 -11 -10 16.55
    4 -11 -9 7.08
    4 -11 -8 0.24
    -4 -11 7 1.02
    -4 -11 7 1.23
    4 -11 -7 1.46
    4 11 -7 1.03
    4 -11 -7 2.26
    -4 -11 6 1.97
    -4 -11 6 1.74
    4 -11 -5 5.51
    -4 -11 5 5.84
    -4 11 5 7.84
    4 -11 -4 70.9
    -4 11 4 76.78
    -4 -11 4 73
    -4 -11 4 79.88
    -4 -11 3 28.4
    -4 11 3 26.26
    -4 -11 3 25.38
    -4 11 2 3.37
    -4 -11 2 3.98
    -4 -11 2 5.24
    -4 -11 1 5.34
    -4 11 1 5.71
    -4 -11 1 7
    -4 -11 0 1.09
    -4 11 0 2.07
    -4 -11 0 1.56
    -4 -11 -1 97.3
    -4 11 -1 91.9
    -4 -11 -1 87.02
    -4 -11 -2 88.58
    -4 11 -2 85.68
    -4 -11 -2 85.17
    -4 11 -2 81.69
    -4 11 -3 2.38
    -4 -11 -3 2.09
    -4 11 -3 1.95
    -4 -11 -3 3.12
    -4 -11 -3 3.15
    -4 11 -4 1.28
    -4 -11 -4 1.82
    -4 -11 -4 1.21
    -4 11 -4 1.64
    -4 -11 -5 27.83
    -4 -11 -5 25.96
    -4 11 -5 26.87
    -4 11 -5 23.17
    -4 -11 -6 1.29
    -4 -11 -6 1.49
    -4 11 -6 0.95
    -4 11 -6 1.57
    -4 11 -6 1.21
    -4 11 -6 2.19
    -4 -11 -6 1.22
    -4 -11 -7 10.61
    -4 11 -7 10.78
    -4 11 -7 11.38
    -4 -11 -8 20.68
    -4 11 -8 23.18
    -4 -11 -8 20.69
    -4 -11 -8 23.55
    -4 -11 -9 23.64
    -4 -11 -9 23.68
    -4 11 -9 25.22
    -4 11 -9 22.43
    -4 -11 -9 22.09
    -4 -11 -10 0.4
    -4 11 -10 1.49
    -4 -11 -10 0.74
    -4 11 -10 0.69
    -4 -11 -10 0.6
    -4 -11 -11 2.6
    -4 -11 -11 2.82
    -4 11 -11 3.75
    -4 -11 -11 3.33
    -4 11 -11 3.19
    -4 -11 -12 1.19
    -4 -11 -12 1.67
    -4 -11 -13 -0.08
    -4 -11 -13 0.14
    -4 -11 -14 1.97
    4 12 -15 0.02
    4 12 -14 1.08
    4 -12 -14 0.66
    4 12 -13 0.09
    4 -12 -13 -0.15
    4 12 -12 0.39
    4 -12 -12 0.55
    4 -12 -11 8.72
    4 -12 -11 8.62
    4 -12 -10 5.28
    4 -12 -9 2.6
    4 -12 -8 4.86
    4 -12 -7 2.1
    4 -12 -7 4.34
    -4 12 6 25.54
    4 -12 -6 28.21
    -4 -12 6 27.15
    -4 -12 5 0.94
    -4 12 5 1.14
    -4 -12 4 2.58
    -4 -12 4 1.89
    -4 12 4 2.29
    -4 -12 3 0.51
    -4 12 3 0.21
    -4 -12 2 29.63
    -4 12 2 30.72
    -4 -12 2 30.73
    -4 -12 1 1.18
    -4 12 1 0.19
    -4 -12 1 0.18
    -4 12 0 3.29
    -4 -12 0 3.75
    -4 -12 0 3.3
    -4 12 -1 3.58
    -4 -12 -1 2.75
    -4 -12 -1 3.93
    -4 -12 -2 11.9
    -4 -12 -2 11.21
    -4 12 -2 11.74
    -4 12 -3 6.21
    -4 -12 -3 5.68
    -4 -12 -3 6.78
    -4 12 -3 5.12
    -4 -12 -4 0.46
    -4 12 -4 0.33
    -4 -12 -5 0.18
    -4 -12 -5 0.72
    -4 -12 -5 0.03
    -4 12 -5 0.26
    -4 12 -5 0.63
    -4 12 -5 0.17
    -4 -12 -6 2.37
    -4 -12 -6 1.83
    -4 12 -6 2.19
    -4 -12 -7 30.26
    -4 12 -7 31.99
    -4 12 -7 30.41
    -4 -12 -8 5.69
    -4 12 -8 4.9
    -4 12 -8 4.3
    -4 -12 -9 0.03
    -4 12 -9 0.45
    -4 12 -9 0.29
    -4 -12 -9 0.08
    -4 -12 -10 0.08
    -4 12 -10 0.58
    -4 -12 -11 14.03
    -4 12 -11 13.35
    -4 -12 -12 0.48
    -4 -12 -13 3.1
    -4 -12 -14 -0.1
    4 13 -14 1.04
    4 13 -13 1.78
    4 13 -12 0.08
    4 -13 -11 3.38
    4 -13 -10 23.69
    4 -13 -9 1.87
    4 -13 -8 14.89
    4 -13 -7 1.75
    4 -13 -6 45.11
    4 -13 -6 47.77
    -4 13 5 17.06
    -4 -13 5 20.57
    4 -13 -5 19.97
    -4 -13 4 1.39
    -4 13 4 0.48
    -4 13 3 23.59
    -4 -13 3 20.67
    -4 -13 3 22.31
    -4 13 2 13.81
    -4 -13 2 11.9
    -4 -13 2 11.09
    -4 13 1 -0.26
    -4 -13 1 0.01
    -4 -13 1 0.05
    -4 -13 0 31.09
    -4 13 0 33.73
    -4 -13 0 33.17
    -4 -13 -1 10.83
    -4 13 -1 9.84
    -4 -13 -1 9.17
    -4 13 -2 0.4
    -4 -13 -2 0.23
    -4 -13 -2 0.03
    -4 13 -3 4.68
    -4 13 -3 2.86
    -4 -13 -3 3.16
    -4 -13 -3 3.48
    -4 -13 -4 -0.01
    -4 -13 -4 -0.18
    -4 -13 -4 -0.17
    -4 13 -4 -0.09
    -4 -13 -5 2.38
    -4 -13 -5 2.14
    -4 13 -5 2.39
    -4 -13 -6 0.27
    -4 -13 -6 0.04
    -4 13 -6 0.08
    -4 13 -7 0.13
    -4 -13 -7 0.46
    -4 -13 -8 1.83
    -4 13 -8 1.17
    -4 13 -8 1.09
    -4 -13 -9 0.64
    -4 13 -9 1.02
    -4 13 -9 1.09
    -4 -13 -10 7.23
    -4 13 -10 5.46
    -4 -13 -11 0.46
    -4 13 -11 0.45
    -4 -13 -12 0.13
    -4 -13 -13 11.12
    4 14 -14 1.39
    4 14 -13 4.29
    4 14 -12 1.84
    4 -14 -11 1.97
    4 -14 -10 14.84
    4 -14 -9 0.4
    4 -14 -8 0.62
    4 -14 -7 -0.05
    4 -14 -7 0.2
    4 -14 -6 22.72
    4 -14 -6 24.3
    -4 -14 5 1.46
    4 -14 -5 1.3
    -4 -14 4 86.33
    4 -14 -4 81.46
    -4 14 3 1.11
    -4 -14 3 2.23
    4 -14 -3 1.28
    -4 -14 3 1.2
    -4 -14 3 0.7
    -4 14 2 0.23
    -4 -14 2 -0.05
    -4 -14 2 0.18
    -4 -14 2 -0.16
    -4 -14 1 15.65
    -4 14 1 16.38
    -4 -14 1 15.07
    -4 -14 0 27.04
    -4 14 0 28.04
    -4 -14 0 25.28
    -4 -14 0 26.46
    -4 -14 -1 13.14
    -4 14 -1 12.73
    -4 -14 -1 12.49
    -4 -14 -1 12.13
    -4 -14 -2 -0.05
    -4 -14 -2 0.15
    -4 -14 -2 -0.24
    -4 14 -2 -0.02
    -4 -14 -2 0.11
    -4 -14 -3 0.17
    -4 -14 -3 0.06
    -4 14 -3 0.23
    -4 14 -4 26.13
    -4 -14 -4 29.14
    -4 -14 -4 25.15
    -4 -14 -5 6.21
    -4 14 -5 7.2
    -4 -14 -5 7.79
    -4 14 -6 15.61
    -4 -14 -6 15.67
    -4 -14 -6 17.09
    -4 -14 -7 7.12
    -4 14 -7 7.65
    -4 -14 -8 3.11
    -4 14 -8 2.25
    -4 -14 -9 1.9
    -4 14 -9 2.31
    -4 14 -10 0.28
    -4 -14 -10 -0.19
    -4 -14 -11 2.54
    -4 14 -11 1.99
    -4 -14 -12 7.69
    -4 -14 -13 0.94
    4 15 -13 1.66
    4 15 -12 0.08
    4 -15 -11 0.24
    4 -15 -10 1.21
    4 -15 -9 0.07
    4 -15 -8 13.3
    4 -15 -8 14.24
    4 -15 -7 0.14
    4 -15 -7 0.61
    4 -15 -6 2.08
    4 -15 -6 1.65
    4 -15 -5 5.22
    4 -15 -5 4.71
    -4 -15 5 4.68
    -4 -15 4 0.68
    4 -15 -4 0.76
    4 -15 -3 11.11
    -4 -15 3 13.12
    4 -15 -2 20.88
    -4 -15 2 21.25
    4 -15 -1 43.76
    -4 -15 1 44.73
    -4 -15 0 0.28
    -4 -15 0 0.32
    -4 -15 -1 8.02
    -4 -15 -1 8.12
    -4 -15 -2 2.25
    -4 -15 -2 2.14
    -4 15 -2 2.06
    -4 -15 -3 25.74
    -4 15 -3 27.88
    -4 -15 -3 29.15
    -4 -15 -4 0.1
    -4 -15 -4 -0.08
    -4 15 -4 0.2
    -4 -15 -5 3.71
    -4 -15 -5 2.82
    -4 15 -5 3.66
    -4 -15 -6 7.17
    -4 -15 -6 6.35
    -4 15 -6 5.61
    -4 -15 -7 0.15
    -4 -15 -7 0.07
    -4 15 -7 0.11
    -4 -15 -8 0.65
    -4 15 -8 1
    -4 -15 -9 0.51
    -4 15 -9 0.03
    -4 -15 -10 0.09
    -4 15 -10 -0.14
    -4 -15 -11 6.85
    -4 -15 -12 1.61
    4 16 -13 0.78
    4 16 -12 0.32
    4 -16 -11 0.94
    4 -16 -10 6.88
    4 -16 -9 0.3
    4 -16 -8 0.34
    4 -16 -8 0.52
    4 -16 -7 0.02
    4 -16 -7 0.04
    4 -16 -6 4.15
    4 -16 -6 3.71
    4 -16 -5 16.58
    4 -16 -5 15.68
    4 -16 -4 -0.18
    -4 -16 4 0.13
    -4 -16 3 12.14
    4 -16 -3 11.99
    -4 -16 2 1.68
    4 -16 -2 2.11
    -4 -16 1 -0.05
    4 -16 -1 0.12
    -4 -16 0 0.4
    -4 -16 0 0.42
    -4 -16 -1 13.23
    -4 16 -1 12.88
    -4 -16 -1 13.39
    -4 -16 -2 3.07
    -4 16 -2 3.58
    -4 -16 -2 2.75
    -4 -16 -3 18.74
    -4 16 -3 18.79
    -4 -16 -3 22.22
    -4 -16 -4 7.16
    -4 16 -4 7.32
    -4 -16 -4 8.32
    -4 -16 -5 7.76
    -4 16 -5 7.88
    -4 -16 -5 8.71
    -4 -16 -6 2.25
    -4 -16 -6 2.43
    -4 16 -6 2.5
    -4 -16 -7 -0.09
    -4 16 -7 0.2
    -4 -16 -7 0.54
    -4 -16 -8 0.75
    -4 16 -8 0.63
    -4 -16 -8 0.42
    -4 -16 -9 7.2
    -4 16 -9 6.07
    -4 16 -10 1
    -4 -16 -10 1.62
    -4 -16 -11 0.37
    -4 -16 -12 1.53
    4 17 -12 0.61
    4 -17 -11 0.15
    4 -17 -10 -0.05
    4 -17 -9 1.37
    4 -17 -8 13.35
    4 -17 -8 13.64
    4 -17 -7 1.21
    4 -17 -7 0.79
    4 -17 -6 -0.25
    4 -17 -6 0
    4 -17 -5 0.77
    4 -17 -5 0.71
    -4 -17 4 1.1
    4 -17 -4 1.07
    4 -17 -3 9.96
    -4 -17 3 11.26
    4 -17 -2 -0.15
    -4 -17 2 -0.12
    -4 -17 1 3.63
    4 -17 -1 3.07
    -4 -17 0 13.55
    -4 -17 0 14.34
    -4 -17 -1 0.25
    -4 -17 -1 0.19
    -4 17 -1 0.27
    -4 -17 -2 6.19
    -4 -17 -2 6.61
    -4 17 -2 6.13
    -4 -17 -3 2.19
    -4 -17 -3 2.11
    -4 17 -3 1.65
    -4 -17 -4 2.64
    -4 -17 -4 2.59
    -4 17 -4 2.72
    -4 -17 -5 0.16
    -4 -17 -5 -0.19
    -4 17 -5 0.26
    -4 -17 -6 0.77
    -4 -17 -6 1.18
    -4 17 -6 0.58
    -4 -17 -7 0.21
    -4 -17 -7 0.17
    -4 17 -7 0.08
    -4 17 -8 5.65
    -4 -17 -8 6.84
    -4 -17 -8 6.86
    -4 -17 -9 0.26
    -4 17 -9 -0.04
    -4 17 -10 1.05
    -4 -17 -10 0.81
    -4 -17 -11 0.06
    4 18 -12 0.39
    4 18 -11 2.07
    4 -18 -11 1.91
    4 -18 -10 -0.13
    4 -18 -9 0.61
    4 -18 -8 0.34
    4 -18 -8 0.08
    4 -18 -7 0.07
    4 -18 -7 0.1
    4 -18 -6 7.01
    4 -18 -6 6.28
    4 -18 -5 0.97
    4 -18 -5 1.09
    4 -18 -4 2.41
    -4 -18 4 2.21
    4 -18 -4 2.03
    -4 -18 3 1.38
    4 -18 -3 0.53
    4 -18 -2 0.67
    -4 -18 2 1.13
    -4 -18 1 1.16
    4 -18 -1 1.28
    -4 18 0 2.65
    -4 -18 0 1.88
    -4 -18 0 2.16
    -4 -18 -1 1.38
    -4 -18 -1 1.65
    -4 18 -1 1.79
    -4 -18 -2 1.73
    -4 -18 -2 1.19
    -4 18 -2 1.37
    -4 -18 -3 1.87
    -4 18 -3 1.41
    -4 -18 -3 2.05
    -4 -18 -4 0.37
    -4 -18 -4 1.1
    -4 18 -4 0.71
    -4 -18 -5 0.89
    -4 18 -5 0.85
    -4 -18 -5 1.35
    -4 18 -6 2.31
    -4 -18 -6 2.21
    -4 -18 -6 2.71
    -4 -18 -7 0.18
    -4 18 -7 0.02
    -4 -18 -7 0.04
    -4 -18 -8 3.07
    -4 -18 -8 3
    -4 18 -8 2.21
    -4 -18 -9 3.54
    -4 18 -9 2.85
    -4 -18 -10 -0.04
    4 19 -11 1.18
    4 -19 -10 0.25
    4 -19 -9 1.29
    4 -19 -8 5.97
    4 -19 -8 6.2
    4 -19 -7 1.09
    4 -19 -7 1.01
    4 -19 -6 1.36
    4 -19 -6 1.59
    4 -19 -5 0.08
    4 -19 -5 0.04
    4 -19 -4 -0.08
    -4 -19 4 -0.13
    4 -19 -4 -0.34
    4 -19 -3 7.24
    -4 -19 3 7.79
    4 -19 -2 0.67
    -4 -19 2 0.76
    -4 -19 1 0.63
    -4 19 1 0.57
    -4 -19 0 0.8
    -4 19 0 0.51
    -4 -19 0 0.53
    -4 -19 -1 0.12
    -4 19 -1 0.27
    -4 -19 -1 0.39
    -4 -19 -2 4.43
    -4 -19 -2 4.62
    -4 19 -2 5.13
    -4 19 -3 0.11
    -4 -19 -3 0.19
    -4 -19 -3 0.07
    -4 -19 -4 0.66
    -4 -19 -4 0.51
    -4 19 -4 0.53
    -4 -19 -5 12.74
    -4 19 -5 11.95
    -4 -19 -6 0.5
    -4 19 -6 0
    -4 -19 -6 0.32
    -4 19 -7 3.79
    -4 -19 -7 4.39
    -4 -19 -8 3.01
    -4 19 -8 2.11
    -4 -19 -8 2.62
    -4 -19 -9 1.43
    4 20 -10 2.79
    4 -20 -9 1.21
    4 -20 -8 -0.03
    4 -20 -8 0
    4 -20 -7 1.22
    4 -20 -7 1.3
    4 -20 -6 -0.16
    4 -20 -6 0.01
    4 -20 -5 0.29
    4 -20 -5 0.22
    4 -20 -4 1.45
    4 -20 -4 1.66
    -4 -20 4 1.44
    4 -20 -3 0.19
    -4 -20 3 0.4
    4 -20 -3 0.33
    4 -20 -2 1.01
    -4 -20 2 1.55
    -4 20 1 -0.15
    -4 -20 1 0.46
    -4 20 0 3.03
    -4 -20 0 2.19
    -4 -20 0 3.2
    -4 -20 -1 12.05
    -4 20 -1 13.39
    -4 -20 -2 5.68
    -4 -20 -2 5.38
    -4 20 -2 5.35
    -4 20 -3 2.48
    -4 -20 -3 2.68
    -4 -20 -3 2.85
    -4 -20 -4 3.45
    -4 -20 -4 4.38
    -4 20 -4 3.89
    -4 20 -5 0.19
    -4 -20 -5 0.28
    -4 -20 -5 0.42
    -4 -20 -6 0.35
    -4 -20 -6 -0.17
    -4 20 -6 0.05
    -4 -20 -7 0.15
    -4 -20 -7 0.45
    -4 20 -7 0.37
    -4 -20 -8 0.13
    4 -21 -9 0.47
    4 -21 -8 0.7
    4 -21 -7 0.02
    4 -21 -7 0
    4 -21 -6 2.12
    4 -21 -6 1.96
    4 -21 -5 1.99
    4 -21 -5 2.69
    4 -21 -4 3.31
    4 -21 -4 2.88
    4 -21 -3 -0.11
    4 -21 -3 0.02
    -4 21 3 0.19
    4 -21 -3 0.04
    -4 -21 3 -0.18
    4 -21 -2 0.49
    -4 21 2 0.05
    -4 -21 2 0.25
    4 -21 -2 0.16
    -4 21 1 6.29
    -4 -21 1 6.95
    -4 21 0 1.03
    -4 -21 0 1.38
    -4 -21 -1 6.7
    -4 21 -1 6.84
    -4 -21 -1 8.35
    -4 -21 -2 0.71
    -4 21 -2 0.48
    -4 -21 -2 0.62
    -4 -21 -3 0.18
    -4 21 -3 -0.11
    -4 -21 -3 0.19
    -4 -21 -4 1.17
    -4 -21 -4 1.1
    -4 21 -4 0.86
    -4 -21 -5 0.72
    -4 21 -5 0.45
    -4 -21 -5 0.96
    -4 -21 -6 0.45
    -4 21 -6 0.28
    -4 -21 -6 0.42
    -4 -21 -7 0.78
    -4 -21 -7 1.11
    4 -22 -7 0.47
    -4 22 7 1.09
    4 -22 -6 2.58
    -4 22 6 3.98
    4 -22 -6 3.33
    4 -22 -6 3.48
    4 -22 -5 -0.15
    4 -22 -5 0.16
    4 -22 -5 0.26
    4 -22 -4 0.8
    4 -22 -4 1.27
    -4 22 4 1.58
    4 -22 -4 1.51
    4 -22 -3 2.41
    4 -22 -3 1.97
    4 -22 -3 2.39
    -4 22 3 2.49
    -4 -22 3 2.06
    4 -22 -2 0.8
    -4 22 2 0.66
    -4 -22 2 0.11
    4 -22 -1 0.18
    -4 22 1 0.19
    -4 -22 1 0.2
    -4 22 0 6.4
    -4 -22 0 6.14
    -4 -22 -1 1.71
    -4 22 -1 1.83
    -4 -22 -1 2.36
    -4 -22 -2 1.04
    -4 22 -2 0.85
    -4 -22 -2 1.31
    -4 -22 -3 0.2
    -4 22 -3 0
    -4 -22 -3 -0.01
    -4 -22 -4 0.83
    -4 22 -4 0.81
    -4 -22 -4 0.55
    -4 -22 -5 0.17
    -4 -22 -5 0.11
    -4 23 5 2.09
    4 -23 -4 0.15
    -4 23 4 0.15
    -4 23 3 -0.43
    4 -23 -3 -0.05
    4 -23 -2 0.13
    -4 23 2 -0.08
    -4 -23 2 -0.17
    4 -23 -1 -0.2
    -4 -23 1 -0.13
    -4 23 1 0
    -4 23 0 0.28
    4 -23 0 0.13
    -4 -23 0 -0.07
    4 -23 1 4.19
    -4 23 -1 3.54
    -4 -23 -1 4.02
    -4 23 -2 1.26
    -4 -23 -2 1.21
    -4 -23 -3 -0.24
    -4 -23 -4 1.48
    4 -24 -1 -0.34
    4 -24 0 0.66
    4 -24 1 0.62
    5 0 -17 0.11
    5 0 -16 0.11
    5 0 -16 0.02
    5 0 -15 19.09
    5 0 -15 17.85
    5 0 -14 0.47
    5 0 -14 0.06
    5 0 -13 17.45
    5 0 -13 18.05
    5 0 -12 0.11
    5 0 -12 -0.25
    5 0 -11 73.41
    5 0 -11 81.28
    -5 0 10 0.58
    5 0 -10 0.42
    -5 0 9 61.37
    -5 0 8 -0.04
    -5 0 8 0.82
    -5 0 7 0.48
    -5 0 7 0.57
    -5 0 6 0.18
    -5 0 6 -0.57
    -5 0 5 9.53
    -5 0 5 9.28
    -5 0 4 0.2
    -5 0 4 -0.52
    -5 0 3 58.72
    -5 0 3 60.49
    -5 0 3 58.16
    -5 0 2 -0.29
    -5 0 2 -0.19
    -5 0 2 -0.09
    -5 0 1 132.89
    -5 0 1 138.77
    -5 0 0 0.47
    -5 0 0 0.17
    -5 0 0 -0.28
    -5 0 0 0.23
    -5 0 -1 102.62
    -5 0 -1 115.26
    -5 0 -1 111.71
    -5 0 -1 102.07
    -5 0 -2 0.02
    -5 0 -2 -0.46
    -5 0 -2 -0.26
    -5 0 -2 0.04
    -5 0 -2 -0.19
    -5 0 -3 6.74
    -5 0 -3 10.54
    -5 0 -3 9.37
    -5 0 -3 10.53
    -5 0 -4 -0.26
    -5 0 -4 0.13
    -5 0 -4 0.23
    -5 0 -4 -0.34
    -5 0 -5 99.1
    -5 0 -5 89.52
    -5 0 -5 93.11
    -5 0 -5 96.19
    -5 0 -6 0.12
    -5 0 -6 0.14
    -5 0 -6 -0.29
    -5 0 -7 0.08
    -5 0 -7 0.93
    -5 0 -7 0.21
    -5 0 -8 -0.03
    -5 0 -8 -0.21
    -5 0 -9 -0.06
    -5 0 -9 0.34
    -5 0 -9 0.41
    -5 0 -9 0.42
    -5 0 -10 -0.33
    -5 0 -10 -0.01
    -5 0 -10 0.04
    -5 0 -11 65.01
    -5 0 -11 72.11
    -5 0 -11 71.17
    -5 0 -12 0.14
    -5 0 -12 0.27
    -5 0 -13 0.48
    -5 0 -13 0.45
    -5 0 -14 -0.05
    -5 0 -15 0.08
    5 -1 -17 0.69
    5 -1 -16 0.07
    5 1 -16 -0.07
    5 1 -16 -0.05
    5 -1 -16 0.14
    5 1 -15 2.15
    5 -1 -15 2.45
    5 1 -15 2.34
    5 -1 -15 3.05
    5 -1 -14 0.41
    5 1 -14 0.86
    5 -1 -14 0.67
    5 1 -14 0.59
    5 -1 -13 9.67
    5 1 -13 11.48
    5 1 -13 10.52
    5 -1 -13 12.01
    5 -1 -12 17.84
    5 1 -12 19.17
    5 1 -12 19.74
    5 -1 -12 18.19
    5 -1 -11 0.47
    5 1 -11 0.67
    5 -1 -11 0.03
    5 1 -11 0.42
    -5 1 10 39.04
    -5 -1 10 35.2
    5 1 -10 34.44
    5 -1 -10 36.59
    -5 -1 9 7.38
    -5 1 9 6.77
    -5 1 8 21.51
    -5 1 8 23.28
    -5 -1 8 24.05
    -5 -1 8 23.83
    -5 -1 7 6.38
    -5 -1 7 6.98
    -5 1 7 7.3
    -5 1 7 7.57
    -5 1 6 200.33
    -5 -1 6 191.04
    -5 1 6 202.23
    -5 -1 6 202.74
    -5 1 5 68.99
    -5 -1 5 73.36
    -5 1 5 74.53
    -5 -1 5 77.54
    -5 1 4 172.29
    -5 1 4 166.1
    -5 -1 4 177.4
    -5 -1 4 176.12
    -5 1 3 37.4
    -5 -1 3 37.76
    -5 -1 3 38.25
    -5 1 3 36.61
    -5 -1 3 37.9
    -5 1 2 4.5
    -5 1 2 4.29
    -5 -1 2 4.1
    -5 -1 2 3.96
    -5 -1 2 5.47
    -5 1 1 112.46
    -5 1 1 108.85
    -5 -1 1 112.79
    -5 -1 1 113.67
    -5 -1 1 103.06
    -5 1 0 0.83
    -5 -1 0 0.93
    -5 1 0 1.26
    -5 -1 0 1.57
    -5 -1 0 1.04
    -5 -1 0 1.02
    -5 1 0 1.49
    -5 -1 -1 19.22
    -5 1 -1 23.56
    -5 -1 -1 21.8
    -5 1 -1 21.1
    -5 1 -1 19.9
    -5 1 -1 19.21
    -5 -1 -1 20.59
    -5 1 -1 18.5
    -5 -1 -2 580.5
    -5 1 -2 609.32
    -5 1 -2 602.97
    -5 1 -2 606.73
    -5 1 -2 583.73
    -5 -1 -2 642.56
    -5 1 -2 559.23
    -5 -1 -2 560.44
    -5 1 -3 0.8
    -5 -1 -3 0.94
    -5 1 -3 0.88
    -5 -1 -3 1.27
    -5 1 -3 0.76
    -5 -1 -3 0.74
    -5 1 -3 1.35
    -5 -1 -4 7.1
    -5 1 -4 7.95
    -5 -1 -4 6.17
    -5 1 -4 7.91
    -5 1 -4 9.22
    -5 -1 -4 7.54
    -5 1 -4 8.51
    -5 -1 -4 6.68
    -5 -1 -5 25.6
    -5 1 -5 23.44
    -5 -1 -5 22.07
    -5 -1 -5 22.62
    -5 -1 -5 21.18
    -5 1 -5 22.92
    -5 1 -5 23.47
    -5 1 -6 0.52
    -5 -1 -6 0.43
    -5 1 -6 0.6
    -5 -1 -6 0.26
    -5 -1 -6 0.5
    -5 -1 -6 0.46
    -5 1 -6 0.87
    -5 -1 -7 0.6
    -5 1 -7 0.08
    -5 -1 -7 0.18
    -5 1 -7 0.59
    -5 -1 -7 0.98
    -5 1 -7 0.52
    -5 -1 -8 11.99
    -5 -1 -8 14.3
    -5 1 -8 11.98
    -5 -1 -8 12.4
    -5 1 -9 5.16
    -5 -1 -9 5.86
    -5 -1 -9 6.4
    -5 -1 -9 7.15
    -5 1 -9 6.7
    -5 1 -9 6.34
    -5 -1 -9 7.06
    -5 1 -10 23.85
    -5 -1 -10 22.26
    -5 1 -10 26.21
    -5 1 -10 25.97
    -5 -1 -10 23.6
    -5 1 -11 1
    -5 -1 -11 0.67
    -5 -1 -11 0.99
    -5 1 -11 1.22
    -5 1 -11 1.82
    -5 -1 -11 1.74
    -5 -1 -12 18.6
    -5 1 -12 18.83
    -5 -1 -12 17.68
    -5 1 -12 19.81
    -5 -1 -13 10.33
    -5 -1 -13 11.32
    -5 1 -13 9.94
    -5 -1 -14 5.56
    -5 1 -14 4.74
    -5 -1 -15 0.35
    -5 1 -15 0.32
    5 2 -17 0.08
    5 -2 -17 -0.01
    5 2 -16 0.89
    5 -2 -16 0.89
    5 -2 -15 0.91
    5 2 -15 0.29
    5 2 -15 0.86
    5 -2 -15 1.14
    5 -2 -14 -0.34
    5 2 -14 0.17
    5 -2 -14 0.27
    5 2 -14 0.52
    5 2 -13 26.53
    5 -2 -13 26.28
    5 2 -13 26.3
    5 -2 -13 25.29
    5 2 -12 27.13
    5 -2 -12 26.15
    5 2 -12 25.41
    5 -2 -12 25.72
    5 -2 -11 0.61
    5 2 -11 -0.14
    5 -2 -11 0.12
    5 2 -11 0.06
    -5 2 10 0.43
    -5 -2 10 0.34
    5 -2 -10 0.31
    -5 -2 9 7.74
    -5 2 9 6.35
    -5 2 8 1.81
    -5 -2 8 2.07
    -5 -2 8 2.1
    -5 2 7 1.6
    -5 2 7 0.72
    -5 -2 7 0.53
    -5 -2 7 1.01
    -5 -2 6 255.54
    -5 2 6 240.74
    -5 2 6 241.7
    -5 -2 6 262.5
    -5 2 5 203.43
    -5 -2 5 209.23
    -5 2 5 211.65
    5 2 -4 142.33
    -5 2 4 154.39
    -5 -2 4 152.73
    -5 2 4 145.24
    -5 -2 4 145.58
    -5 -2 4 140.63
    -5 2 3 108.46
    -5 -2 3 112.87
    -5 -2 3 106.53
    -5 2 3 101.14
    -5 -2 3 112.23
    -5 -2 2 24.84
    -5 2 2 26.51
    -5 -2 2 28.6
    -5 -2 2 26.17
    -5 2 1 1024.58
    -5 2 1 1024.27
    -5 -2 1 995.65
    -5 -2 1 995.84
    -5 -2 0 18.51
    -5 2 0 17.9
    -5 2 0 18.5
    -5 -2 0 17.21
    -5 2 0 16.86
    -5 -2 -1 75.87
    -5 2 -1 81.57
    -5 2 -1 77.86
    -5 -2 -1 74.82
    -5 -2 -1 83.77
    -5 2 -1 72.63
    -5 2 -2 25.43
    -5 -2 -2 28.31
    -5 2 -2 28.03
    -5 -2 -2 25.43
    -5 2 -2 24.68
    -5 -2 -2 26.55
    -5 -2 -3 20.04
    -5 -2 -3 18.09
    -5 2 -3 20.06
    -5 -2 -3 21.19
    -5 -2 -3 19.07
    -5 2 -3 20.49
    -5 2 -3 22.33
    -5 2 -4 74.4
    -5 -2 -4 75.16
    -5 2 -4 77.48
    -5 2 -4 73.95
    -5 -2 -4 73.34
    -5 -2 -4 67.08
    -5 2 -5 2.6
    -5 -2 -5 3
    -5 -2 -5 2.38
    -5 2 -5 2.38
    -5 2 -5 2.46
    -5 -2 -5 2.74
    -5 2 -6 25.22
    -5 -2 -6 26.71
    -5 2 -6 26.52
    -5 2 -6 24.68
    -5 -2 -6 26.06
    -5 -2 -6 25.03
    -5 -2 -7 6.5
    -5 -2 -7 5.17
    -5 2 -7 6.04
    -5 2 -7 6.58
    -5 -2 -7 6.05
    -5 2 -8 52.82
    -5 -2 -8 48.43
    -5 -2 -8 49.49
    -5 2 -9 5.93
    -5 2 -9 5.8
    -5 2 -9 4.68
    -5 -2 -9 4.5
    -5 2 -9 6.07
    -5 -2 -9 5.6
    -5 2 -10 0.98
    -5 -2 -10 0.64
    -5 2 -10 1.1
    -5 2 -10 0.96
    -5 -2 -10 0.94
    -5 -2 -11 37.12
    -5 2 -11 36.16
    -5 2 -11 37.06
    -5 -2 -12 8.26
    -5 2 -12 9.04
    -5 -2 -12 8.63
    -5 2 -12 8.11
    -5 -2 -12 7.39
    -5 -2 -13 0.5
    -5 2 -13 0.46
    -5 -2 -13 0.14
    -5 2 -14 2.1
    -5 -2 -14 2.68
    -5 -2 -14 1.98
    -5 2 -15 0.27
    -5 -2 -15 0.34
    5 -3 -17 0.09
    5 3 -16 0.18
    5 -3 -16 -0.12
    5 -3 -15 5.06
    5 3 -15 5.53
    5 -3 -15 5.68
    5 -3 -14 0.89
    5 3 -14 0.95
    5 -3 -14 1.61
    5 -3 -13 5.93
    5 3 -13 5.69
    5 3 -13 5.21
    5 -3 -13 5.82
    5 -3 -12 30.43
    5 3 -12 28.02
    5 -3 -12 26.2
    5 -3 -11 2.2
    5 3 -11 1.6
    5 3 -11 1.74
    5 -3 -11 1.58
    5 -3 -10 1.88
    -5 3 10 2.54
    -5 -3 10 1.63
    5 3 -10 2.01
    5 -3 -10 2.36
    -5 3 9 7.32
    -5 -3 9 6.17
    -5 3 8 5.88
    -5 -3 8 5.57
    -5 -3 8 6.88
    -5 -3 7 0.31
    -5 3 7 0.67
    -5 -3 7 0.98
    -5 -3 6 175.38
    -5 -3 6 176.62
    -5 3 6 169.88
    -5 3 6 165.02
    -5 3 5 240.85
    5 3 -5 250.09
    -5 -3 5 244.52
    -5 3 5 246.85
    -5 -3 5 253.77
    -5 3 4 1.68
    -5 -3 4 2.6
    -5 -3 4 0.75
    -5 3 4 0.91
    -5 -3 4 1.41
    -5 -3 3 878.13
    -5 3 3 834.94
    -5 3 3 828.64
    -5 -3 3 873.25
    -5 -3 3 859.05
    -5 -3 2 43.08
    -5 3 2 45.18
    -5 -3 2 39.43
    -5 -3 2 46.27
    -5 -3 1 125.29
    -5 -3 1 115.6
    -5 3 1 118.08
    -5 3 1 122.94
    -5 -3 1 120.86
    -5 -3 0 10.3
    -5 3 0 10.07
    -5 3 0 10.03
    -5 3 0 11.09
    -5 -3 0 12.61
    -5 -3 -1 25.58
    -5 -3 -1 21.61
    -5 3 -1 22.37
    -5 3 -1 25.11
    -5 -3 -1 26.53
    -5 -3 -2 19.25
    -5 -3 -2 19.27
    -5 3 -2 18.29
    -5 -3 -2 20.72
    -5 3 -2 18.51
    -5 -3 -3 5.05
    -5 -3 -3 5.46
    -5 3 -3 5.86
    -5 -3 -3 5.6
    -5 -3 -3 5.92
    -5 3 -3 5.87
    -5 3 -3 5.32
    -5 3 -4 12.42
    -5 -3 -4 10.91
    -5 3 -4 10.43
    -5 -3 -4 11.2
    -5 3 -4 11.12
    -5 -3 -4 11.49
    -5 -3 -5 55.2
    -5 3 -5 54.35
    -5 3 -5 51.55
    -5 3 -5 53.81
    -5 -3 -5 47.72
    -5 -3 -5 49.23
    -5 3 -6 17.15
    -5 -3 -6 16.02
    -5 3 -6 14.81
    -5 3 -6 16.45
    -5 -3 -6 15.83
    -5 -3 -6 14.37
    -5 3 -7 57.39
    -5 -3 -7 57.41
    -5 -3 -7 66.13
    -5 -3 -7 63.75
    -5 -3 -8 39.48
    -5 3 -8 41.01
    -5 -3 -8 40.61
    -5 3 -9 26.87
    -5 -3 -9 24.94
    -5 3 -9 30.63
    -5 3 -9 30.15
    -5 -3 -9 29.69
    -5 3 -10 0.82
    -5 -3 -10 0.64
    -5 3 -10 1.1
    -5 -3 -10 0.76
    -5 3 -11 19.66
    -5 -3 -11 16.94
    -5 3 -11 18.46
    -5 -3 -11 20.01
    -5 -3 -12 5.17
    -5 -3 -12 4.37
    -5 3 -12 4.61
    -5 -3 -12 4.05
    -5 3 -13 8.38
    -5 -3 -13 9.54
    -5 -3 -13 9.02
    -5 -3 -14 0.77
    -5 -3 -14 0.59
    -5 3 -14 0.53
    -5 3 -15 0.15
    -5 -3 -15 0.35
    5 -4 -17 0.49
    5 4 -16 0.13
    5 -4 -16 -0.33
    5 4 -15 0.46
    5 -4 -15 0.71
    5 -4 -14 -0.14
    5 4 -14 0.17
    5 -4 -14 0.06
    5 -4 -13 4.81
    5 4 -13 5.41
    5 -4 -13 4.82
    5 -4 -12 6.38
    5 -4 -12 7.22
    5 4 -12 6.67
    5 -4 -11 43.77
    5 4 -11 43.91
    5 -4 -11 41.27
    -5 4 10 19.07
    5 -4 -10 21.63
    5 -4 -10 23.87
    5 4 -10 24.37
    -5 -4 10 19.41
    5 -4 -10 20.75
    5 -4 -9 3.28
    -5 4 9 2.51
    -5 -4 9 2.32
    -5 4 8 5.07
    -5 -4 8 4.22
    -5 -4 8 3.43
    -5 4 7 -0.35
    -5 -4 7 0.52
    -5 -4 7 0.75
    -5 -4 6 4.36
    -5 -4 6 5.55
    -5 4 6 6.77
    5 4 -6 4.54
    -5 4 5 100.07
    -5 -4 5 99.17
    5 4 -5 101.15
    -5 -4 5 97.83
    -5 4 4 331.15
    -5 -4 4 312.76
    -5 -4 4 330.22
    -5 -4 3 1.88
    -5 -4 3 2.14
    -5 -4 3 1.34
    -5 -4 2 0.59
    -5 4 2 0.69
    -5 -4 2 1.14
    -5 -4 2 0.65
    -5 -4 1 0.73
    -5 4 1 0.91
    -5 -4 1 1.87
    -5 -4 1 0.94
    -5 4 0 4.12
    -5 4 0 3.51
    -5 -4 0 4.82
    -5 -4 0 2.88
    -5 -4 -1 8.82
    -5 4 -1 6.29
    -5 -4 -1 10.38
    -5 -4 -1 9.04
    -5 4 -1 9.91
    -5 4 -1 9.09
    -5 -4 -2 136.77
    -5 4 -2 140.95
    -5 4 -2 139.52
    -5 -4 -2 137.76
    -5 -4 -2 152.43
    -5 -4 -3 60.58
    -5 -4 -3 64.78
    -5 4 -3 61.21
    -5 4 -3 56.86
    -5 -4 -3 58.76
    -5 4 -3 63.05
    -5 -4 -3 60.43
    -5 -4 -4 218.4
    -5 4 -4 222.41
    -5 -4 -4 227.38
    -5 4 -4 221.57
    -5 4 -4 235.96
    -5 -4 -4 211.25
    -5 4 -5 17.57
    -5 -4 -5 16.17
    -5 4 -5 16.19
    -5 4 -5 19.03
    -5 -4 -5 16.63
    -5 -4 -5 16.79
    -5 -4 -6 1.39
    -5 -4 -6 1.36
    -5 4 -6 1.19
    -5 -4 -6 1.26
    -5 4 -6 1.29
    -5 4 -7 17.93
    -5 -4 -7 15.63
    -5 4 -7 18.71
    -5 -4 -7 18.11
    -5 -4 -7 16.94
    -5 -4 -8 34.33
    -5 -4 -8 36.37
    -5 4 -8 35.92
    -5 4 -9 1.93
    -5 -4 -9 1.67
    -5 4 -9 1.88
    -5 4 -9 2.06
    -5 -4 -9 1.96
    -5 4 -10 26.53
    -5 -4 -10 23.36
    -5 4 -10 22.28
    -5 4 -10 22.89
    -5 -4 -10 22.05
    -5 -4 -11 13.88
    -5 -4 -11 11.76
    -5 4 -11 14.15
    -5 -4 -11 11.02
    -5 -4 -12 1.29
    -5 4 -12 1.24
    -5 4 -12 0.61
    -5 -4 -12 0.79
    -5 -4 -12 1.3
    -5 -4 -13 0.69
    -5 -4 -13 0.37
    -5 4 -13 0.69
    -5 -4 -14 2.8
    -5 -4 -14 2.76
    -5 4 -14 1.96
    -5 -4 -15 -0.12
    5 -5 -17 0.12
    5 5 -16 0.19
    5 -5 -16 -0.07
    5 5 -15 1.44
    5 -5 -15 1.1
    5 -5 -14 0.31
    5 -5 -14 -0.13
    5 5 -14 0.25
    5 -5 -13 7.69
    5 5 -13 7.57
    5 -5 -13 7.78
    5 -5 -12 29.38
    5 -5 -12 34.05
    5 5 -12 33.37
    5 -5 -11 7.62
    5 5 -11 7.73
    5 -5 -11 7.43
    -5 5 10 2.86
    5 -5 -10 2.96
    5 5 -10 2.5
    5 -5 -10 2.88
    -5 5 9 6.06
    -5 -5 9 8.06
    5 -5 -9 7.06
    -5 5 8 21.19
    -5 -5 8 22.46
    -5 -5 8 23.51
    -5 5 7 4.24
    -5 -5 7 4.24
    -5 -5 7 5.4
    5 5 -7 4.25
    -5 5 6 36.09
    5 5 -6 30.99
    -5 -5 6 29.03
    -5 -5 6 30.57
    -5 -5 5 21.51
    -5 -5 5 21.45
    -5 5 5 21.54
    -5 -5 4 135.5
    -5 -5 4 141.36
    -5 -5 3 3.69
    -5 -5 3 3.14
    -5 -5 3 3.13
    -5 -5 2 145.57
    -5 -5 2 139.07
    -5 5 2 143.66
    -5 -5 2 132.12
    -5 -5 1 125.93
    -5 5 1 119.8
    -5 5 1 123.05
    -5 -5 1 125.02
    -5 -5 0 65.42
    -5 5 0 60.63
    -5 -5 0 66.3
    -5 5 0 62.43
    -5 -5 -1 39.85
    -5 5 -1 38.85
    -5 5 -1 40.78
    -5 -5 -1 42.92
    -5 5 -1 38.2
    -5 -5 -1 42.47
    -5 5 -2 17.32
    -5 -5 -2 20.06
    -5 5 -2 16.46
    -5 5 -2 17.19
    -5 -5 -2 16.63
    -5 -5 -2 16.85
    -5 5 -3 0.8
    -5 -5 -3 0.94
    -5 -5 -3 0.62
    -5 -5 -3 1.16
    -5 5 -3 0.31
    -5 5 -3 0.61
    -5 -5 -3 0.78
    -5 -5 -4 9.38
    -5 -5 -4 9.59
    -5 5 -4 9.98
    -5 5 -4 9.89
    -5 5 -4 10.9
    -5 -5 -4 11.06
    -5 -5 -5 9.41
    -5 5 -5 9.01
    -5 5 -5 8.25
    -5 -5 -5 8.95
    -5 5 -5 9.85
    -5 -5 -5 8.05
    -5 -5 -6 1.3
    -5 -5 -6 1.94
    -5 5 -6 1.83
    -5 5 -6 0.76
    -5 -5 -6 2.05
    -5 5 -7 30.77
    -5 -5 -7 32.77
    -5 -5 -7 25.04
    -5 -5 -7 29.4
    -5 5 -7 30.09
    -5 -5 -8 0.74
    -5 5 -8 1.38
    -5 -5 -8 0.93
    -5 5 -8 1.32
    -5 -5 -8 0.63
    -5 5 -8 0.96
    -5 5 -8 1.41
    -5 5 -8 1.11
    -5 -5 -8 1.23
    -5 -5 -8 0.96
    -5 -5 -9 26.53
    -5 5 -9 30.92
    -5 -5 -9 28.39
    -5 5 -9 29.01
    -5 -5 -9 27.38
    -5 -5 -10 0.59
    -5 5 -10 0.56
    -5 5 -10 0.62
    -5 -5 -10 0.32
    -5 -5 -10 0.77
    -5 -5 -11 2.02
    -5 5 -11 1.96
    -5 -5 -11 1.57
    -5 -5 -11 2.56
    -5 -5 -12 6.16
    -5 5 -12 6.61
    -5 -5 -12 4.63
    -5 -5 -12 5.89
    -5 -5 -13 1.96
    -5 -5 -13 2.59
    -5 -5 -14 0.35
    -5 -5 -14 0.22
    -5 -5 -15 0.2
    5 -6 -17 0.31
    5 6 -16 0.08
    5 -6 -16 0.02
    5 6 -15 0.27
    5 -6 -15 0
    5 6 -14 0.2
    5 -6 -14 0.23
    5 -6 -13 0.18
    5 6 -13 0.77
    5 -6 -13 0.87
    5 -6 -12 3.53
    5 6 -12 2.81
    5 -6 -12 1.66
    5 -6 -11 22.53
    5 6 -11 22.58
    5 -6 -11 20.47
    5 6 -10 20.27
    5 -6 -10 20.38
    5 -6 -9 5.86
    -5 6 9 5.32
    -5 -6 9 5.99
    -5 6 8 30.6
    -5 -6 8 28.4
    -5 -6 8 31.97
    5 6 -7 72.35
    -5 6 7 72.83
    -5 -6 7 68.55
    -5 -6 7 68.77
    -5 -6 6 16.79
    5 6 -6 17.16
    -5 -6 6 17.31
    -5 -6 5 8.51
    -5 -6 5 7.14
    -5 -6 4 31.46
    -5 -6 4 26.6
    -5 -6 4 27.87
    -5 -6 3 15.63
    -5 -6 3 13.56
    -5 -6 3 16.82
    -5 -6 2 57.59
    -5 -6 2 59.25
    -5 -6 2 57.29
    -5 -6 1 5.21
    -5 6 1 5.61
    -5 -6 1 6.64
    -5 6 0 106.59
    -5 -6 0 110.6
    -5 6 0 104.81
    -5 -6 -1 108.36
    -5 -6 -1 103.46
    -5 6 -1 104.7
    -5 -6 -1 106.5
    -5 6 -1 94.57
    -5 6 -2 4.88
    -5 -6 -2 4.72
    -5 -6 -2 5.05
    -5 -6 -2 5.24
    -5 6 -2 4.57
    -5 6 -2 4.79
    -5 -6 -3 10.77
    -5 -6 -3 11.89
    -5 6 -3 11.47
    -5 6 -3 12.5
    -5 6 -3 9.8
    -5 -6 -3 10.68
    -5 -6 -3 13.2
    -5 -6 -4 161.57
    -5 -6 -4 165.81
    -5 6 -4 167.78
    -5 6 -4 152.53
    -5 -6 -4 157.77
    -5 -6 -5 18.19
    -5 6 -5 17.95
    -5 -6 -5 20.75
    -5 6 -5 19.59
    -5 -6 -5 18.7
    -5 6 -6 83.38
    -5 -6 -6 84.21
    -5 6 -6 78.44
    -5 -6 -6 81.1
    -5 -6 -6 75.38
    -5 -6 -7 21.19
    -5 6 -7 17.46
    -5 6 -7 17.89
    -5 -6 -7 18.91
    -5 -6 -7 16.08
    -5 -6 -8 7.47
    -5 6 -8 6.24
    -5 -6 -8 8.02
    -5 6 -8 4.66
    -5 6 -8 7.57
    -5 -6 -8 7.34
    -5 -6 -8 8.38
    -5 6 -8 8.1
    -5 -6 -9 5.73
    -5 6 -9 6.15
    -5 6 -9 6.77
    -5 -6 -9 6.47
    -5 -6 -9 5.68
    -5 -6 -10 15.83
    -5 -6 -10 15.98
    -5 6 -10 16.26
    -5 6 -10 17.23
    -5 -6 -10 16.26
    -5 -6 -11 1.69
    -5 6 -11 2.22
    -5 -6 -11 2
    -5 -6 -11 2.75
    -5 -6 -12 12.95
    -5 6 -12 13.7
    -5 -6 -12 11.69
    -5 -6 -12 12.47
    -5 -6 -13 7.04
    -5 -6 -13 6.43
    -5 -6 -14 -0.06
    -5 -6 -14 0.31
    -5 -6 -15 0.19
    -5 -6 -15 0.04
    5 7 -16 0.05
    5 -7 -16 0.03
    5 7 -15 0.1
    5 -7 -15 -0.17
    5 7 -14 0.18
    5 -7 -14 0.08
    5 7 -13 1.03
    5 -7 -13 1.33
    5 7 -12 0.69
    5 -7 -12 1.12
    5 -7 -11 -0.16
    5 -7 -11 -0.36
    5 7 -11 0.01
    5 -7 -10 -0.26
    5 -7 -10 0.05
    -5 -7 9 1.21
    5 -7 -9 2.18
    5 -7 -9 1.67
    5 -7 -9 1.65
    5 -7 -8 39.65
    -5 -7 8 39.6
    -5 -7 8 43.21
    -5 -7 7 -0.35
    -5 -7 7 0.67
    5 7 -7 0.16
    -5 -7 6 2.98
    -5 -7 6 3.01
    5 7 -6 2.76
    -5 -7 5 15.84
    -5 -7 5 17.81
    -5 -7 4 2.22
    -5 -7 4 1.69
    -5 -7 4 2.15
    -5 -7 3 30.75
    -5 -7 3 31.13
    -5 -7 3 31.17
    -5 -7 2 42.57
    -5 7 2 47.09
    -5 -7 2 49.76
    -5 -7 1 1.6
    -5 -7 1 1.86
    -5 7 1 1.2
    -5 -7 0 284.84
    -5 7 0 274.3
    -5 -7 0 271.37
    -5 -7 -1 378.13
    -5 -7 -1 364.21
    -5 7 -1 372.52
    -5 -7 -1 372.09
    -5 7 -2 9.27
    -5 -7 -2 9.26
    -5 7 -2 8.12
    -5 7 -2 8.53
    -5 -7 -2 11.02
    -5 -7 -2 8.34
    -5 7 -3 10.96
    -5 -7 -3 13.34
    -5 -7 -3 13.31
    -5 -7 -3 14.08
    -5 7 -3 11.99
    -5 -7 -3 16.25
    -5 -7 -4 0.55
    -5 -7 -4 0.62
    -5 7 -4 0.92
    -5 7 -4 0.52
    -5 -7 -4 0.39
    -5 -7 -5 3.22
    -5 -7 -5 3.45
    -5 7 -5 2.37
    -5 7 -5 2.12
    -5 -7 -5 2.79
    -5 -7 -6 0.2
    -5 -7 -6 0.93
    -5 7 -6 0.83
    -5 -7 -6 0.18
    -5 7 -6 1.04
    -5 -7 -7 0.77
    -5 -7 -7 1.49
    -5 7 -7 1.24
    -5 7 -7 0.74
    -5 7 -8 2.54
    -5 -7 -8 2.47
    -5 -7 -8 2.48
    -5 7 -8 2.78
    -5 -7 -8 2.42
    -5 -7 -9 -0.43
    -5 -7 -9 -0.24
    -5 7 -9 -0.05
    -5 7 -9 -0.12
    -5 -7 -9 -0.22
    -5 -7 -10 3.15
    -5 7 -10 3.08
    -5 7 -10 3.36
    -5 -7 -10 3.96
    -5 -7 -10 3.61
    -5 -7 -11 2.22
    -5 7 -11 2.35
    -5 -7 -11 2.84
    -5 -7 -11 2.36
    -5 -7 -12 9.65
    -5 -7 -12 10.18
    -5 7 -12 10.91
    -5 -7 -12 9.07
    -5 -7 -13 4.92
    -5 -7 -13 5.62
    -5 -7 -14 0.17
    -5 -7 -14 0.38
    -5 -7 -15 1.03
    5 8 -16 0.41
    5 -8 -16 0.89
    5 8 -15 -0.12
    5 -8 -15 -0.12
    5 -8 -14 2.52
    5 8 -14 1.85
    5 8 -13 2.6
    5 -8 -13 2.81
    5 8 -12 0.03
    5 -8 -12 0.35
    5 8 -11 1.52
    5 -8 -11 2.22
    5 -8 -10 -0.1
    5 -8 -9 2.02
    5 -8 -9 2.21
    5 -8 -9 2.89
    -5 -8 8 5.18
    -5 -8 8 4.89
    5 -8 -8 7.05
    5 8 -7 43.23
    -5 -8 7 40.35
    -5 -8 7 48.06
    -5 -8 6 2.32
    -5 -8 6 3.44
    5 8 -6 3.4
    -5 -8 5 150.58
    -5 -8 5 182
    -5 -8 4 23.11
    -5 -8 4 20.04
    -5 -8 4 23.58
    -5 -8 3 31.61
    -5 -8 3 33.52
    -5 -8 2 29.84
    -5 8 2 30.29
    -5 -8 2 32.36
    -5 -8 1 484.75
    -5 -8 1 488.24
    -5 -8 0 155.01
    -5 8 0 143.53
    -5 -8 0 150.01
    -5 -8 -1 189.91
    -5 -8 -1 178.25
    -5 8 -1 179.31
    -5 -8 -1 174.01
    -5 -8 -2 5.4
    -5 -8 -2 4.16
    -5 8 -2 4.04
    -5 -8 -2 4.25
    -5 -8 -3 23.25
    -5 -8 -3 20.85
    -5 8 -3 23.17
    -5 8 -3 17.23
    -5 -8 -3 21.2
    -5 -8 -3 20.68
    -5 -8 -4 0.76
    -5 -8 -4 0.79
    -5 -8 -4 1.18
    -5 8 -4 0.55
    -5 8 -4 1.03
    -5 -8 -5 0.42
    -5 -8 -5 0.17
    -5 8 -5 0.25
    -5 8 -5 -0.19
    -5 -8 -5 -0.09
    -5 -8 -6 15.85
    -5 -8 -6 18.52
    -5 8 -6 16.18
    -5 8 -6 17.36
    -5 -8 -6 16.82
    -5 -8 -7 37.26
    -5 -8 -7 33.04
    -5 -8 -7 33.49
    -5 8 -7 28.65
    -5 -8 -7 36.81
    -5 8 -7 38.16
    -5 8 -7 32.28
    -5 8 -7 27.53
    -5 8 -8 5.76
    -5 -8 -8 5.68
    -5 -8 -8 5.63
    -5 8 -8 6.27
    -5 -8 -8 5.65
    -5 8 -9 2.14
    -5 -8 -9 2.13
    -5 8 -9 2.36
    -5 -8 -9 2.09
    -5 -8 -9 2.37
    -5 -8 -10 13.15
    -5 -8 -10 13.16
    -5 -8 -10 11.87
    -5 8 -10 11.95
    -5 8 -10 13.73
    -5 -8 -11 12.53
    -5 8 -11 12.53
    -5 8 -11 13.31
    -5 -8 -11 13.11
    -5 -8 -11 13.64
    -5 -8 -12 21.16
    -5 -8 -12 22.72
    -5 8 -12 22.6
    -5 -8 -13 4.22
    -5 -8 -13 4.27
    -5 -8 -14 0.63
    -5 -8 -14 0.29
    5 9 -16 0.18
    5 -9 -16 0
    5 9 -15 -0.08
    5 -9 -15 -0.13
    5 9 -14 0.19
    5 -9 -14 0.28
    5 9 -13 -0.02
    5 -9 -13 0.04
    5 -9 -12 0.08
    5 9 -12 0.25
    5 -9 -11 61.3
    5 -9 -10 2.05
    5 -9 -10 1.05
    5 -9 -9 9.62
    5 -9 -9 8.59
    -5 -9 8 5.96
    5 -9 -8 6.86
    5 -9 -8 6.51
    -5 -9 7 6.66
    -5 -9 7 8.78
    5 -9 -7 8.87
    5 9 -7 7.32
    -5 -9 6 26.98
    -5 -9 6 36.32
    -5 -9 5 13.41
    -5 -9 5 16.13
    -5 -9 4 4.32
    -5 -9 4 3.99
    -5 -9 3 7.02
    -5 9 3 6.79
    -5 -9 3 5.97
    -5 -9 2 44.95
    -5 9 2 43.05
    -5 -9 2 45.32
    -5 -9 1 106.8
    -5 9 1 98.94
    -5 -9 1 107.73
    -5 -9 0 287.03
    -5 -9 0 310.9
    -5 9 0 305.37
    -5 -9 -1 0.69
    -5 -9 -1 0.89
    -5 9 -1 0.6
    -5 -9 -1 -0.08
    -5 -9 -2 1.9
    -5 -9 -2 1.89
    -5 9 -2 1.88
    -5 -9 -2 1.95
    -5 -9 -3 3.62
    -5 -9 -3 3.82
    -5 -9 -3 4.68
    -5 9 -3 4.3
    -5 -9 -4 8.48
    -5 -9 -4 7.97
    -5 9 -4 7.3
    -5 -9 -4 8.37
    -5 -9 -5 80.61
    -5 -9 -5 89.47
    -5 9 -5 85.56
    -5 9 -5 76.16
    -5 9 -6 7.29
    -5 -9 -6 7.62
    -5 9 -6 6.14
    -5 9 -6 5.47
    -5 -9 -6 8.22
    -5 9 -7 0.34
    -5 -9 -7 0.42
    -5 -9 -7 0.38
    -5 9 -7 0.6
    -5 -9 -7 0.65
    -5 -9 -8 20.46
    -5 9 -8 23.23
    -5 9 -8 19.99
    -5 -9 -8 22.07
    -5 -9 -8 23.14
    -5 9 -9 0.88
    -5 -9 -9 0.94
    -5 -9 -9 1.02
    -5 9 -9 0.59
    -5 -9 -9 1.73
    -5 9 -10 6.78
    -5 -9 -10 7.95
    -5 9 -10 7.01
    -5 -9 -10 6.99
    -5 -9 -10 7.44
    -5 -9 -11 17.07
    -5 9 -11 18.22
    -5 9 -11 16.03
    -5 -9 -11 19.08
    -5 -9 -12 4.88
    -5 9 -12 6.1
    -5 -9 -12 5.26
    -5 -9 -13 3.08
    -5 -9 -13 2.85
    -5 -9 -14 2.56
    -5 -9 -14 2.22
    5 10 -15 0.3
    5 -10 -15 0.13
    5 10 -14 1.56
    5 -10 -14 1.65
    5 10 -13 1.21
    5 -10 -13 1.15
    5 -10 -12 4.58
    5 10 -12 4.14
    5 -10 -11 6.26
    5 -10 -10 0.24
    5 -10 -10 0.01
    5 -10 -9 22.39
    5 -10 -9 23.11
    5 -10 -8 1.55
    -5 -10 7 29.25
    5 -10 -7 31.28
    5 10 -7 29.91
    -5 -10 7 32.91
    -5 -10 6 26.41
    -5 -10 6 22.07
    5 -10 -6 25.91
    -5 -10 5 55.33
    -5 -10 4 41.54
    -5 10 4 50.1
    -5 -10 4 52.21
    -5 -10 3 14.71
    -5 10 3 14.87
    -5 -10 3 18.59
    -5 -10 2 55.07
    -5 10 2 57.14
    -5 -10 2 55
    -5 -10 1 60.28
    -5 10 1 59.07
    -5 -10 1 61.33
    -5 -10 0 17.64
    -5 -10 0 19.52
    -5 10 0 17.64
    -5 -10 0 18.68
    -5 -10 -1 0.26
    -5 -10 -1 -0.34
    -5 10 -1 0.45
    -5 -10 -1 -0.03
    -5 -10 -2 54.87
    -5 10 -2 58.05
    -5 -10 -2 55.9
    -5 -10 -2 56.28
    -5 -10 -3 4.46
    -5 10 -3 5.48
    -5 -10 -4 16.15
    -5 -10 -4 15.46
    -5 10 -4 15.02
    -5 -10 -5 0.74
    -5 10 -5 0.57
    -5 -10 -5 0.79
    -5 -10 -6 20.59
    -5 -10 -6 25.31
    -5 -10 -6 23.26
    -5 10 -6 29.63
    -5 10 -6 25.49
    -5 -10 -6 28.76
    -5 -10 -6 28.28
    -5 -10 -7 5.37
    -5 10 -7 7.31
    -5 10 -7 5.47
    -5 -10 -7 6.3
    -5 -10 -7 6.21
    -5 -10 -8 5.03
    -5 10 -8 6
    -5 -10 -8 5.8
    -5 10 -8 4.92
    -5 -10 -8 5.81
    -5 -10 -9 14.95
    -5 10 -9 15.57
    -5 -10 -9 15.99
    -5 -10 -9 17.72
    -5 10 -9 13.41
    -5 -10 -10 1.46
    -5 10 -10 1.49
    -5 10 -10 1.22
    -5 -10 -10 1.71
    -5 -10 -11 6.32
    -5 -10 -11 5.19
    -5 10 -11 5.75
    -5 10 -11 5.33
    -5 -10 -12 4.27
    -5 -10 -12 4.4
    -5 -10 -13 4.36
    -5 -10 -13 3.96
    -5 -10 -14 -0.1
    5 11 -15 0.87
    5 -11 -15 0.88
    5 11 -14 0.07
    5 -11 -14 0.04
    5 11 -13 2.09
    5 -11 -13 1.84
    5 11 -12 2.72
    5 -11 -12 3.05
    5 -11 -11 9.5
    5 -11 -11 9.78
    5 -11 -10 0.37
    5 -11 -10 0.06
    5 -11 -9 0.65
    5 -11 -8 0.27
    5 -11 -7 37.68
    5 -11 -7 33.6
    5 11 -7 32.74
    -5 -11 7 40.41
    5 -11 -6 20.07
    -5 -11 6 24.96
    5 -11 -5 12.89
    -5 11 5 14.61
    -5 -11 5 13.76
    -5 -11 4 2.39
    -5 11 4 0.72
    -5 -11 4 1.11
    -5 -11 3 0.07
    -5 -11 3 0.06
    -5 11 3 -0.23
    -5 -11 2 13.08
    -5 11 2 12.72
    -5 -11 2 12.2
    -5 -11 1 0.42
    -5 11 1 0.71
    -5 -11 1 -0.13
    -5 -11 0 30.61
    -5 -11 0 33.36
    -5 11 0 31.5
    -5 -11 0 30.43
    -5 -11 -1 10.84
    -5 11 -1 10.25
    -5 -11 -1 10.36
    -5 -11 -2 3.41
    -5 11 -2 3.61
    -5 -11 -2 4.11
    -5 -11 -3 11.46
    -5 11 -3 10.55
    -5 -11 -4 2.37
    -5 -11 -4 1.46
    -5 11 -4 1.18
    -5 -11 -5 17.16
    -5 -11 -5 21.01
    -5 -11 -5 19.89
    -5 11 -5 17.78
    -5 11 -5 21.12
    -5 -11 -6 5.94
    -5 11 -6 5.94
    -5 -11 -6 6.44
    -5 11 -6 6.29
    -5 -11 -7 56.52
    -5 11 -7 67.76
    -5 11 -7 56.26
    -5 -11 -7 63.74
    -5 -11 -8 8.15
    -5 -11 -8 8.37
    -5 11 -8 8.58
    -5 11 -8 7.8
    -5 -11 -9 1.28
    -5 11 -9 0.84
    -5 -11 -9 1.31
    -5 11 -9 0.83
    -5 -11 -10 2.67
    -5 11 -10 2.8
    -5 -11 -10 2.92
    -5 11 -10 2.51
    -5 -11 -11 8.8
    -5 -11 -11 8.88
    -5 11 -11 10.29
    -5 11 -11 8.72
    -5 -11 -12 0.66
    -5 -11 -12 0.38
    -5 -11 -13 1.4
    -5 -11 -13 1.02
    5 12 -15 -0.06
    5 12 -14 0.25
    5 -12 -14 0.19
    5 12 -13 0.44
    5 -12 -13 0.81
    5 12 -12 0.14
    5 -12 -12 -0.16
    5 -12 -11 2.65
    5 -12 -11 1.9
    5 -12 -10 15.51
    5 -12 -9 35.72
    5 -12 -8 7.25
    5 -12 -7 6.19
    -5 12 6 0.18
    5 -12 -6 1.16
    -5 -12 6 0.57
    -5 -12 5 0.78
    -5 12 5 0.8
    5 -12 -5 1.29
    -5 -12 4 0.83
    -5 12 4 0.32
    -5 -12 3 6.98
    -5 12 3 6.55
    -5 -12 3 8.53
    -5 12 2 1.94
    -5 -12 2 1.16
    -5 -12 2 0.92
    -5 12 1 6.76
    -5 -12 1 5.38
    -5 -12 1 6.43
    -5 -12 0 15.96
    -5 12 0 16.71
    -5 -12 0 15.73
    -5 -12 -1 16.62
    -5 12 -1 16.72
    -5 -12 -1 16.9
    -5 -12 -2 -0.2
    -5 12 -2 0.37
    -5 -12 -2 -0.31
    -5 -12 -3 1.52
    -5 12 -3 0.65
    -5 -12 -4 2.63
    -5 -12 -4 1.61
    -5 -12 -4 2.68
    -5 12 -4 2.19
    -5 -12 -5 4.31
    -5 -12 -5 2.8
    -5 12 -5 3.48
    -5 -12 -6 16.27
    -5 12 -6 16.68
    -5 -12 -7 2.5
    -5 12 -7 2.89
    -5 12 -7 2.94
    -5 12 -8 4.23
    -5 -12 -8 3.76
    -5 12 -8 3.8
    -5 -12 -8 3.96
    -5 12 -9 10.93
    -5 -12 -9 11.29
    -5 12 -9 13.92
    -5 -12 -9 11.14
    -5 -12 -10 3.42
    -5 12 -10 3.3
    -5 12 -10 3.3
    -5 -12 -10 3.46
    -5 -12 -11 3.05
    -5 12 -11 2.41
    -5 -12 -11 2.53
    -5 -12 -12 0.27
    -5 -12 -13 0.08
    5 13 -14 0.01
    5 13 -13 0.3
    5 13 -12 -0.1
    5 -13 -11 1.13
    5 -13 -10 1.12
    5 -13 -9 9.02
    5 -13 -8 2.29
    5 -13 -7 0.58
    5 -13 -6 0.73
    -5 -13 6 0.34
    5 -13 -5 0.91
    -5 -13 5 0.95
    5 -13 -4 24.24
    -5 -13 4 27.54
    -5 13 4 24.68
    -5 -13 4 25.95
    -5 -13 3 1.85
    -5 -13 3 1.8
    -5 -13 2 18.73
    -5 13 2 21.86
    -5 -13 2 20.94
    -5 -13 1 4.36
    -5 13 1 4.9
    -5 -13 1 5.63
    -5 -13 0 9.95
    -5 13 0 9.75
    -5 -13 0 9.52
    -5 -13 -1 1.71
    -5 13 -1 2.02
    -5 -13 -1 1.37
    -5 13 -1 2.62
    -5 -13 -2 0.61
    -5 -13 -2 0.22
    -5 13 -2 0.2
    -5 -13 -2 0.77
    -5 13 -2 0.68
    -5 -13 -3 0.07
    -5 -13 -3 -0.1
    -5 13 -3 -0.32
    -5 -13 -4 1.33
    -5 -13 -4 0.69
    -5 13 -4 0.65
    -5 -13 -5 0.77
    -5 -13 -5 0.34
    -5 13 -5 0.95
    -5 -13 -6 0.72
    -5 -13 -6 1.24
    -5 13 -6 0.88
    -5 -13 -7 1.85
    -5 13 -7 1.41
    -5 -13 -8 8.04
    -5 13 -8 7.65
    -5 13 -8 7.76
    -5 -13 -9 13.24
    -5 13 -9 13.96
    -5 13 -9 11.11
    -5 -13 -10 2.22
    -5 13 -10 2.68
    -5 -13 -11 -0.09
    -5 13 -11 0.01
    -5 -13 -12 8.79
    -5 -13 -13 -0.1
    5 14 -14 0.4
    5 14 -13 0.34
    5 14 -12 -0.02
    5 -14 -12 0.08
    5 -14 -11 -0.05
    5 -14 -10 0.4
    5 -14 -9 4.14
    5 -14 -8 2.69
    5 -14 -7 -0.02
    5 -14 -6 0.2
    -5 -14 6 0.47
    5 -14 -5 3.51
    -5 -14 5 3.25
    5 -14 -4 3.12
    -5 -14 4 3.01
    5 -14 -3 0.43
    -5 -14 3 0.26
    5 -14 -2 13.16
    -5 -14 2 12.85
    5 -14 -1 1.27
    -5 -14 1 1.54
    -5 -14 0 0.71
    -5 14 -1 27.82
    -5 -14 -1 26.97
    -5 -14 -2 12.35
    -5 14 -2 15.39
    -5 -14 -2 14.53
    -5 -14 -3 15.78
    -5 -14 -3 16.98
    -5 -14 -4 9.44
    -5 14 -4 9.29
    -5 -14 -4 8.66
    -5 -14 -5 5.19
    -5 14 -5 5.75
    -5 -14 -5 6.13
    -5 -14 -6 3.13
    -5 -14 -6 5.05
    -5 14 -6 4.63
    -5 -14 -7 7.74
    -5 14 -7 7.08
    -5 14 -8 1.58
    -5 -14 -8 1.7
    -5 -14 -9 4.11
    -5 14 -9 4.02
    -5 -14 -10 4.73
    -5 14 -10 4.43
    -5 -14 -11 1.09
    -5 -14 -12 0.28
    5 15 -13 1.64
    5 15 -12 3.17
    5 -15 -12 2.54
    5 -15 -11 1.92
    5 -15 -10 0.33
    5 -15 -9 -0.25
    5 -15 -8 1.6
    5 -15 -7 2.03
    5 -15 -6 0.18
    5 -15 -5 7.8
    5 -15 -5 6.29
    -5 -15 5 7.63
    -5 -15 4 4
    5 -15 -4 4.3
    5 -15 -3 5.76
    -5 -15 3 7.11
    5 -15 -2 1.26
    -5 -15 2 0.92
    5 -15 -1 5.38
    -5 -15 1 5.03
    -5 -15 0 36.4
    -5 -15 -1 -0.11
    -5 15 -1 0.72
    -5 -15 -2 14.74
    -5 -15 -2 17.82
    -5 15 -2 17.81
    -5 -15 -3 2.69
    -5 -15 -3 1.87
    -5 15 -3 2.71
    -5 -15 -4 4.79
    -5 -15 -4 4.31
    -5 15 -4 4.97
    -5 -15 -5 1.42
    -5 15 -5 0.83
    -5 -15 -5 0.99
    -5 -15 -6 0.39
    -5 -15 -6 0.25
    -5 15 -6 0.45
    -5 -15 -7 0.57
    -5 15 -7 0.83
    -5 -15 -7 0.92
    -5 -15 -8 0.78
    -5 15 -8 0.79
    -5 -15 -9 0.37
    -5 15 -9 0.09
    -5 -15 -10 3.4
    -5 15 -10 3.48
    -5 -15 -11 1.43
    -5 -15 -12 6.36
    5 16 -13 0.04
    5 16 -12 0.19
    5 -16 -12 0.46
    5 -16 -11 1.58
    5 -16 -10 1.57
    5 -16 -9 0.24
    5 -16 -8 1.71
    5 -16 -7 0.48
    5 -16 -6 0
    5 -16 -6 0.12
    5 -16 -5 7.88
    5 -16 -5 10.15
    -5 -16 5 10.07
    5 -16 -4 0.33
    -5 -16 4 0.39
    -5 -16 3 0.3
    5 -16 -3 0.46
    5 -16 -2 0.44
    -5 -16 2 0.3
    5 -16 -1 2.23
    -5 -16 1 2.43
    -5 16 0 2.46
    -5 -16 0 2.87
    -5 16 -1 14.55
    -5 -16 -1 14.79
    -5 -16 -2 3.88
    -5 16 -2 4.1
    -5 -16 -2 2.72
    -5 -16 -3 0.32
    -5 -16 -3 0.03
    -5 16 -3 0
    -5 -16 -4 1.7
    -5 -16 -4 0.94
    -5 16 -4 1.81
    -5 -16 -5 2.55
    -5 -16 -5 1.96
    -5 16 -5 2.26
    -5 -16 -6 0.31
    -5 16 -6 0.19
    -5 -16 -7 4.87
    -5 16 -7 4.77
    -5 -16 -7 5.15
    -5 -16 -8 15.04
    -5 16 -8 14.54
    -5 16 -9 2.82
    -5 -16 -9 2.99
    -5 16 -10 -0.05
    -5 -16 -10 -0.37
    -5 -16 -11 1.57
    5 17 -12 0.05
    5 17 -11 3.51
    5 -17 -11 3.31
    5 -17 -10 0.01
    5 -17 -9 0.36
    5 -17 -8 0.48
    5 -17 -7 9.6
    5 -17 -6 2.99
    5 -17 -6 2.81
    5 -17 -5 0.04
    5 -17 -5 -0.13
    -5 -17 5 0.03
    5 -17 -4 0.09
    -5 -17 4 0.06
    5 -17 -3 2.31
    -5 -17 3 1.96
    -5 -17 2 3.16
    5 -17 -2 2.89
    -5 -17 1 2.42
    -5 17 0 5.53
    -5 -17 0 5.42
    -5 17 -1 0.88
    -5 -17 -1 1.39
    -5 -17 -2 -0.09
    -5 17 -2 -0.26
    -5 -17 -2 0.05
    -5 -17 -3 0.2
    -5 -17 -3 0.47
    -5 17 -3 0.41
    -5 -17 -4 7.4
    -5 -17 -4 7.94
    -5 17 -4 7.32
    -5 -17 -5 5.31
    -5 17 -5 5.38
    -5 -17 -5 5.93
    -5 17 -6 7.7
    -5 -17 -6 8.53
    -5 -17 -6 8.37
    -5 -17 -7 4.33
    -5 17 -7 4.4
    -5 -17 -7 4.11
    -5 17 -8 0.92
    -5 -17 -8 0.33
    -5 -17 -9 0.05
    -5 17 -9 0
    -5 -17 -10 0.35
    -5 17 -10 0.12
    5 18 -11 0.22
    5 -18 -11 0.58
    5 -18 -10 0.45
    5 -18 -9 3.4
    5 -18 -8 0.98
    5 -18 -7 1.08
    5 -18 -6 1.97
    5 -18 -6 1.61
    5 -18 -5 3.67
    5 -18 -5 3.07
    -5 -18 5 2.45
    5 -18 -4 0.67
    5 -18 -4 1.11
    -5 -18 4 0.42
    -5 -18 3 0.02
    5 -18 -3 -0.31
    5 -18 -2 2.68
    -5 -18 2 3.67
    -5 18 1 1.38
    -5 -18 1 1.86
    -5 18 0 16.26
    -5 -18 0 19.6
    -5 18 -1 8.37
    -5 -18 -1 8.66
    -5 -18 -2 -0.13
    -5 18 -2 0.08
    -5 -18 -2 0.45
    -5 -18 -3 2.32
    -5 18 -3 2.36
    -5 -18 -3 3.07
    -5 -18 -4 3.55
    -5 18 -4 3.52
    -5 -18 -4 4.28
    -5 -18 -5 0.84
    -5 -18 -5 1.02
    -5 18 -5 0.41
    -5 18 -6 -0.1
    -5 -18 -6 0
    -5 -18 -6 0.09
    -5 -18 -7 1.66
    -5 18 -7 1.41
    -5 -18 -7 1.34
    -5 18 -8 8.12
    -5 -18 -8 8.9
    -5 -18 -9 0.63
    -5 18 -9 0.7
    5 19 -10 0.64
    5 -19 -10 0.5
    5 -19 -9 0.22
    5 -19 -8 -0.18
    5 -19 -7 5.19
    5 -19 -6 0.4
    5 -19 -6 0.2
    5 -19 -5 1.99
    5 -19 -5 2.04
    -5 -19 5 1.72
    5 -19 -4 0.05
    5 -19 -4 0.02
    -5 -19 4 -0.25
    5 -19 -3 2.4
    -5 -19 3 1.92
    -5 19 2 0.24
    5 -19 -2 0.29
    -5 -19 2 0.28
    -5 19 1 13.88
    -5 -19 1 15.69
    -5 -19 0 0.55
    -5 19 0 0.29
    -5 19 -1 15.63
    -5 -19 -1 16.53
    -5 -19 -2 1.03
    -5 19 -2 1.78
    -5 -19 -2 1.98
    -5 -19 -3 6.4
    -5 19 -3 6.49
    -5 -19 -3 7.45
    -5 -19 -4 6.96
    -5 19 -4 7
    -5 -19 -4 7.78
    -5 19 -5 2.03
    -5 -19 -5 2.48
    -5 -19 -5 2.82
    -5 -19 -6 3.12
    -5 19 -6 3.29
    -5 -19 -6 3.23
    -5 -19 -7 3.28
    -5 19 -7 2.86
    -5 -19 -7 3.09
    -5 -19 -8 2.16
    -5 19 -8 1.78
    5 -20 -9 0.91
    5 -20 -8 0.11
    5 -20 -7 -0.08
    5 -20 -6 0.01
    5 -20 -6 0.14
    5 -20 -5 0.38
    5 -20 -5 0.42
    5 -20 -4 2.74
    5 -20 -4 2.78
    -5 -20 4 2.03
    5 -20 -3 -0.28
    -5 20 3 0.29
    5 -20 -3 -0.17
    -5 -20 3 0.04
    -5 -20 2 -0.15
    -5 20 2 0.22
    5 -20 -2 -0.19
    -5 20 1 0.87
    -5 -20 1 1.16
    -5 20 0 4.88
    -5 -20 0 5.47
    -5 20 -1 4.91
    -5 -20 -1 4.96
    -5 -20 -2 2.72
    -5 20 -2 2.93
    -5 -20 -2 3.33
    -5 -20 -3 2.66
    -5 20 -3 2.94
    -5 -20 -3 3.68
    -5 20 -4 1
    -5 -20 -4 0.99
    -5 -20 -4 1.23
    -5 20 -5 1.08
    -5 -20 -5 1.27
    -5 -20 -5 1.13
    -5 -20 -6 0.3
    -5 20 -6 0.26
    -5 -20 -6 0.23
    -5 -20 -7 0.31
    -5 20 -7 0.19
    -5 -20 -7 0.41
    5 -21 -8 0.33
    5 -21 -7 1.42
    5 -21 -6 2.14
    5 -21 -6 2.38
    5 -21 -5 -0.07
    -5 21 5 0
    5 -21 -5 0.16
    5 -21 -4 0.69
    -5 21 4 0.87
    5 -21 -4 0.75
    -5 -21 4 0.33
    5 -21 -3 -0.04
    -5 21 3 0.3
    5 -21 -3 0.26
    -5 -21 3 -0.02
    5 -21 -2 0.07
    -5 21 2 0.14
    -5 -21 2 0.1
    -5 21 1 -0.11
    -5 -21 1 -0.06
    -5 21 0 7.77
    -5 -21 0 8.37
    -5 21 -1 8.49
    -5 -21 -1 8.29
    -5 21 -2 0.16
    -5 -21 -2 0.2
    -5 -21 -3 -0.03
    -5 21 -3 0.19
    -5 -21 -3 0.08
    -5 -21 -4 0.11
    -5 21 -4 0.05
    -5 -21 -4 -0.05
    -5 -21 -5 2.81
    -5 21 -5 3.17
    -5 -21 -5 3.74
    -5 -21 -6 0.26
    -5 21 -6 0.21
    -5 -21 -6 0.23
    -5 22 7 0.3
    5 -22 -6 -0.01
    -5 22 6 0.34
    5 -22 -6 0.27
    5 -22 -5 1.29
    5 -22 -5 1.72
    -5 22 5 1.85
    5 -22 -5 1.51
    5 -22 -4 0.44
    5 -22 -4 0.4
    -5 22 4 0.56
    5 -22 -4 0.56
    5 -22 -3 -0.04
    -5 22 3 0
    5 -22 -3 -0.16
    -5 -22 3 -0.11
    5 -22 -2 0.87
    -5 22 2 0.59
    -5 -22 2 0.43
    5 -22 -1 0.74
    -5 22 1 0.35
    -5 -22 1 0.3
    -5 22 0 0.48
    -5 -22 0 0.79
    -5 22 -1 0.59
    -5 -22 -1 0.41
    -5 22 -2 0.29
    -5 -22 -2 0.13
    -5 22 -3 3.65
    -5 -22 -3 3.72
    -5 22 -4 0.24
    -5 -22 -4 0.28
    -5 -22 -5 0.25
    -5 23 5 0.16
    -5 23 4 0.17
    -5 23 3 0
    5 -23 -3 0.18
    5 -23 -2 0.38
    -5 23 2 0.24
    -5 -23 2 0.21
    5 -23 -1 0.01
    -5 23 1 0.11
    -5 -23 1 0.11
    5 -23 0 2.96
    -5 23 0 2.41
    -5 -23 0 2.54
    5 -23 1 0.87
    -5 23 -1 0.57
    -5 -23 -1 0.5
    -5 -23 -2 -0.05
    -5 23 -2 -0.04
    -5 -23 -3 0.31
    6 0 -16 0.43
    6 0 -16 0.52
    6 0 -15 0.08
    6 0 -15 0.36
    6 0 -14 14.28
    6 0 -14 14.85
    6 0 -13 -0.23
    6 0 -13 -0.18
    6 0 -12 5.26
    6 0 -12 6.08
    6 0 -11 1.05
    6 0 -11 0.9
    -6 0 10 33.35
    6 0 -10 32.61
    6 0 -10 28.86
    6 0 -10 38.24
    -6 0 9 0.02
    -6 0 8 3.21
    -6 0 8 4.93
    -6 0 7 -0.1
    -6 0 7 -0.21
    -6 0 6 37.42
    -6 0 6 37.79
    -6 0 5 -0.12
    -6 0 5 -0.91
    -6 0 4 386.41
    -6 0 4 407.79
    -6 0 3 -0.3
    -6 0 3 -0.12
    -6 0 3 0.3
    -6 0 2 125.91
    -6 0 2 133.1
    -6 0 1 -0.15
    -6 0 1 -0.06
    -6 0 0 18.05
    -6 0 0 16.73
    -6 0 0 18.15
    -6 0 -1 0.27
    -6 0 -1 -0.04
    -6 0 -1 -0.29
    -6 0 -1 0.05
    -6 0 -2 34.32
    -6 0 -2 39.4
    -6 0 -2 35.65
    -6 0 -3 -0.01
    -6 0 -3 -0.4
    -6 0 -4 3.15
    -6 0 -4 2.89
    -6 0 -4 2.6
    -6 0 -5 0.03
    -6 0 -5 -0.31
    -6 0 -5 -0.07
    -6 0 -6 97.26
    -6 0 -6 102.59
    -6 0 -7 -0.22
    -6 0 -7 -0.31
    -6 0 -8 0.52
    -6 0 -8 0.14
    -6 0 -8 0.67
    -6 0 -8 0.27
    -6 0 -8 1.05
    -6 0 -9 -0.06
    -6 0 -9 -0.15
    -6 0 -9 -0.63
    -6 0 -9 0.03
    -6 0 -10 10.17
    -6 0 -10 8.69
    -6 0 -10 11.53
    -6 0 -11 -0.33
    -6 0 -11 -0.12
    -6 0 -11 -0.33
    -6 0 -12 0.65
    -6 0 -12 -0.16
    -6 0 -12 0.39
    -6 0 -13 -0.19
    -6 0 -14 -0.01
    -6 0 -15 0.15
    6 -1 -17 0.12
    6 -1 -16 0.06
    6 1 -16 0.08
    6 1 -16 0.14
    6 -1 -16 0.13
    6 -1 -15 0.76
    6 1 -15 0.44
    6 1 -15 0.57
    6 -1 -15 0.89
    6 -1 -14 0.51
    6 1 -14 0.71
    6 1 -14 1.07
    6 -1 -14 1.28
    6 -1 -13 5.17
    6 1 -13 4.69
    6 1 -13 4.83
    6 -1 -13 4.19
    6 -1 -12 9.32
    6 1 -12 9.66
    6 1 -12 10.28
    6 -1 -12 10.4
    6 1 -11 117.35
    6 -1 -11 110.13
    6 1 -11 105.89
    6 -1 -11 115.95
    6 -1 -10 1.18
    6 1 -10 1.43
    -6 1 10 1.08
    -6 -1 10 0.91
    6 -1 -10 1.2
    6 1 -10 1.1
    6 1 -10 0.49
    6 -1 -10 1.39
    -6 1 9 1.62
    -6 -1 9 1.99
    -6 -1 8 4.17
    -6 1 8 3.3
    -6 1 8 5.8
    -6 -1 8 3.09
    -6 1 7 4.61
    -6 -1 7 4.1
    -6 1 7 4.17
    -6 -1 7 3.93
    -6 1 6 43.2
    -6 -1 6 44.88
    -6 1 6 48.08
    -6 -1 6 46.54
    -6 1 5 105.39
    -6 -1 5 104.59
    -6 1 5 103.62
    -6 -1 5 99.83
    -6 -1 4 184.75
    -6 1 4 192.84
    -6 -1 4 191.38
    -6 1 4 195.6
    -6 -1 4 198
    -6 1 3 89.49
    -6 -1 3 91.86
    -6 1 3 89.25
    -6 -1 3 91.34
    -6 -1 3 88.6
    -6 1 2 97.11
    -6 -1 2 96.37
    -6 -1 2 98.94
    -6 -1 2 98.21
    -6 1 1 30.73
    -6 1 1 30.22
    -6 1 1 29.87
    -6 -1 1 27.91
    -6 -1 1 27.53
    -6 1 0 34.58
    -6 -1 0 39.99
    -6 -1 0 37.29
    -6 -1 0 31.31
    -6 1 0 37.6
    -6 1 0 37.24
    -6 1 0 36.75
    -6 -1 0 35.49
    -6 1 -1 457.49
    -6 -1 -1 454.76
    -6 1 -1 477.57
    -6 -1 -1 477.36
    -6 1 -1 443.71
    -6 -1 -1 458.94
    -6 1 -2 0.4
    -6 -1 -2 0.08
    -6 1 -2 0.36
    -6 1 -2 -0.13
    -6 -1 -2 0.01
    -6 -1 -2 0.15
    -6 1 -2 0.5
    -6 1 -2 0
    -6 1 -3 128.87
    -6 1 -3 114.8
    -6 1 -3 121.84
    -6 -1 -3 117.61
    -6 1 -3 111.14
    -6 -1 -3 113.28
    -6 -1 -4 4.6
    -6 -1 -4 5.12
    -6 1 -4 4.69
    -6 1 -4 5.29
    -6 1 -5 10
    -6 -1 -5 9.55
    -6 1 -5 10.73
    -6 -1 -5 10.17
    -6 1 -6 0.37
    -6 -1 -6 0.04
    -6 1 -6 -0.41
    -6 -1 -6 -0.13
    -6 1 -7 33.22
    -6 1 -7 31.11
    -6 -1 -7 29.39
    -6 -1 -8 0.97
    -6 1 -8 0.76
    -6 -1 -8 0.83
    -6 -1 -8 1.03
    -6 -1 -8 1.05
    -6 1 -8 0.85
    -6 1 -8 1.23
    -6 1 -8 0.38
    -6 -1 -8 1.13
    -6 1 -9 22.07
    -6 -1 -9 22.87
    -6 -1 -9 20.98
    -6 1 -9 22.32
    -6 -1 -9 19.75
    -6 1 -9 20.61
    -6 -1 -9 24.46
    -6 -1 -10 12.75
    -6 1 -10 12.32
    -6 -1 -10 12.04
    -6 1 -10 14.36
    -6 1 -10 11.94
    -6 1 -11 7.46
    -6 -1 -11 6.43
    -6 -1 -11 7.23
    -6 1 -11 6.66
    -6 -1 -11 5.76
    -6 1 -11 5.55
    -6 1 -12 12.52
    -6 -1 -12 11.4
    -6 -1 -12 12.44
    -6 1 -12 11.21
    -6 -1 -13 0.12
    -6 -1 -13 0.51
    -6 1 -13 0.36
    -6 -1 -14 0.19
    -6 1 -14 0.04
    -6 -1 -15 1.04
    6 2 -17 0.55
    6 -2 -17 0.33
    6 2 -16 0.14
    6 -2 -16 0.15
    6 -2 -15 1.55
    6 2 -15 1.42
    6 2 -15 1.25
    6 -2 -15 1.39
    6 -2 -14 13.76
    6 2 -14 13.34
    6 -2 -14 13.44
    6 -2 -13 1.14
    6 -2 -13 1.02
    6 2 -13 1.73
    6 2 -13 1.08
    6 -2 -12 6.94
    6 2 -12 6.38
    6 2 -12 6.21
    6 -2 -12 7.25
    6 2 -11 15.87
    6 -2 -11 14.63
    6 2 -11 15
    6 -2 -11 14.4
    6 -2 -10 0.55
    6 2 -10 0.52
    -6 2 10 0.17
    -6 -2 10 1.07
    6 -2 -10 0.37
    6 2 -10 0.21
    6 -2 -10 -0.01
    -6 2 9 9.64
    -6 -2 9 8.15
    -6 2 8 4.25
    -6 -2 8 4.47
    -6 -2 8 4.04
    -6 2 8 1.44
    -6 2 7 14.15
    -6 2 7 14.58
    -6 -2 7 13.88
    -6 -2 7 13.36
    -6 2 6 0.3
    -6 2 6 -0.39
    -6 -2 6 0.44
    -6 -2 6 0.32
    -6 2 5 143.82
    -6 2 5 150.79
    -6 -2 5 149.36
    -6 -2 5 148.05
    -6 2 4 2.68
    -6 -2 4 3.57
    -6 2 4 2.05
    -6 -2 4 1.65
    -6 -2 4 2.06
    -6 -2 3 0.25
    -6 2 3 -0.07
    -6 -2 3 0.35
    -6 -2 3 0.36
    -6 2 2 653.34
    -6 -2 2 660.54
    -6 -2 2 683.31
    -6 2 1 2.7
    -6 2 1 3.11
    -6 -2 1 3.52
    -6 -2 1 2.61
    -6 2 0 0.49
    -6 -2 0 -0.09
    -6 2 0 0.41
    -6 -2 0 0.62
    -6 2 0 0.29
    -6 -2 0 0.81
    -6 -2 -1 8.81
    -6 2 -1 7.28
    -6 2 -1 7.92
    -6 2 -1 7.97
    -6 -2 -1 8.22
    -6 -2 -1 8.21
    -6 2 -2 61.55
    -6 -2 -2 64.82
    -6 -2 -2 60.12
    -6 2 -2 60.58
    -6 -2 -2 60.89
    -6 2 -3 3.69
    -6 -2 -3 2.72
    -6 2 -3 2.24
    -6 -2 -3 3.9
    -6 2 -3 3.24
    -6 2 -4 22.86
    -6 2 -4 23.13
    -6 -2 -4 24.61
    -6 2 -4 22.49
    -6 -2 -4 24.16
    -6 2 -5 108.47
    -6 -2 -5 103.89
    -6 2 -5 100.07
    -6 -2 -5 100
    -6 2 -6 11.97
    -6 -2 -6 11.51
    -6 2 -6 12.93
    -6 -2 -6 15.06
    -6 -2 -7 0.73
    -6 2 -7 0.87
    -6 -2 -7 0.33
    -6 2 -7 0.29
    -6 2 -8 1.13
    -6 2 -8 1.48
    -6 -2 -8 1.16
    -6 -2 -8 1.14
    -6 2 -8 1.38
    -6 2 -8 1.33
    -6 -2 -8 1.36
    -6 2 -9 0.33
    -6 2 -9 0.31
    -6 -2 -9 0.36
    -6 -2 -9 -0.04
    -6 2 -9 -0.42
    -6 -2 -9 0.74
    -6 2 -10 5.62
    -6 -2 -10 4.46
    -6 2 -10 6.63
    -6 -2 -10 4.92
    -6 2 -10 5.56
    -6 -2 -10 5.56
    -6 2 -11 29.45
    -6 2 -11 27.61
    -6 -2 -11 26.12
    -6 -2 -11 24.29
    -6 2 -11 25.65
    -6 -2 -12 7.55
    -6 2 -12 9.03
    -6 -2 -12 7.97
    -6 2 -12 7.66
    -6 2 -13 6.84
    -6 -2 -13 8.62
    -6 2 -13 9.07
    -6 -2 -13 7.58
    -6 2 -14 0.89
    -6 -2 -14 1.06
    -6 -2 -15 0.08
    6 -3 -17 0.13
    6 3 -16 1.89
    6 -3 -16 1.42
    6 -3 -15 -0.32
    6 3 -15 0.14
    6 -3 -15 0.02
    6 -3 -14 1.21
    6 3 -14 1.62
    6 3 -14 1.22
    6 -3 -14 1.79
    6 -3 -13 6.39
    6 3 -13 6.22
    6 3 -13 5.55
    6 -3 -13 6.49
    6 -3 -12 -0.04
    6 3 -12 0.18
    6 -3 -12 -0.07
    6 3 -12 -0.27
    6 -3 -11 3.12
    6 3 -11 3.02
    6 3 -11 3.73
    6 -3 -11 2.99
    6 -3 -10 0.29
    6 3 -10 0.15
    -6 3 10 -0.55
    6 -3 -10 0.32
    6 3 -10 0.06
    6 -3 -10 -0.15
    -6 3 9 15.56
    -6 -3 9 14.15
    -6 -3 8 3.81
    -6 -3 8 5.47
    -6 3 8 4.31
    -6 3 7 0.55
    -6 -3 7 0.4
    -6 -3 7 0.13
    -6 3 6 91.91
    -6 -3 6 91.19
    -6 3 6 94.89
    -6 -3 6 97.72
    -6 3 5 0.02
    -6 3 5 -0.08
    -6 -3 5 0.94
    -6 -3 5 -0.32
    -6 3 4 569.22
    -6 -3 4 591.72
    -6 3 4 616.51
    -6 -3 4 630.73
    -6 -3 4 571.31
    -6 -3 3 24.28
    -6 3 3 27.14
    -6 -3 3 24.44
    -6 -3 3 21.66
    -6 3 2 122.16
    -6 -3 2 118.36
    -6 -3 2 115.23
    -6 3 2 115.16
    -6 -3 2 117.54
    -6 3 1 257.65
    -6 -3 1 246.97
    -6 3 1 257.13
    -6 -3 1 254.74
    -6 -3 0 101.28
    -6 3 0 95.72
    -6 3 0 95.76
    -6 -3 0 88.83
    -6 -3 0 92.34
    -6 3 0 86.42
    -6 -3 -1 182.5
    -6 3 -1 185.74
    -6 -3 -1 187.09
    -6 3 -1 181.06
    -6 -3 -1 172.91
    -6 -3 -2 4.36
    -6 -3 -2 4.7
    -6 -3 -2 6
    -6 3 -2 4.86
    -6 3 -2 5.16
    -6 3 -3 61.62
    -6 3 -3 63.5
    -6 -3 -3 64.53
    -6 3 -3 65
    -6 -3 -3 62.57
    -6 3 -4 72.39
    -6 3 -4 67.65
    -6 3 -4 79.98
    -6 -3 -4 71.52
    -6 -3 -4 74.23
    -6 3 -5 0.4
    -6 -3 -5 0.51
    -6 -3 -5 0.23
    -6 3 -5 0.19
    -6 3 -5 0.48
    -6 3 -6 5.48
    -6 -3 -6 4.95
    -6 -3 -6 5.76
    -6 -3 -6 5.04
    -6 3 -6 4.34
    -6 -3 -7 45.55
    -6 -3 -7 39.96
    -6 3 -7 44.21
    -6 -3 -7 44.02
    -6 3 -8 2.51
    -6 -3 -8 2.05
    -6 3 -8 1.59
    -6 -3 -8 1.87
    -6 3 -8 0.84
    -6 3 -8 1.42
    -6 -3 -8 2.27
    -6 3 -9 3.6
    -6 -3 -9 3.96
    -6 3 -9 3.16
    -6 3 -9 3.97
    -6 -3 -9 3.78
    -6 -3 -9 2.8
    -6 3 -9 3.47
    -6 3 -10 21.68
    -6 -3 -10 18.62
    -6 3 -10 23.42
    -6 -3 -10 19.1
    -6 -3 -10 22.1
    -6 -3 -11 10.1
    -6 -3 -11 11.33
    -6 3 -11 12.02
    -6 -3 -12 22.93
    -6 3 -12 20.83
    -6 -3 -12 20.79
    -6 3 -12 24.4
    -6 -3 -13 1.26
    -6 3 -13 2.01
    -6 3 -13 1.26
    -6 -3 -13 1.28
    -6 3 -14 0.1
    -6 -3 -14 0.26
    -6 -3 -15 0.39
    6 -4 -17 0.59
    6 4 -16 0.01
    6 -4 -16 0.11
    6 -4 -15 0.62
    6 4 -15 0.46
    6 -4 -14 0.91
    6 4 -14 1.27
    6 -4 -14 1.46
    6 -4 -13 8
    6 4 -13 8.39
    6 -4 -13 7.32
    6 -4 -12 29.96
    6 4 -12 29.4
    6 -4 -12 27.38
    6 -4 -11 1.62
    6 4 -11 1.5
    6 -4 -11 1.74
    6 -4 -10 1.89
    6 4 -10 2.03
    6 -4 -10 2.16
    -6 4 9 43.3
    -6 -4 9 41.58
    -6 4 8 2.51
    -6 -4 8 3.51
    -6 -4 8 1.88
    -6 4 7 52.89
    -6 -4 7 55.31
    -6 -4 7 51.06
    -6 4 6 34.78
    -6 -4 6 29.94
    -6 -4 6 35.75
    -6 4 5 0.21
    -6 -4 5 0.83
    -6 -4 5 1.2
    -6 -4 4 21.54
    -6 -4 4 22.98
    -6 -4 4 21.09
    -6 4 3 47.42
    -6 -4 3 43.62
    -6 -4 3 48.2
    -6 -4 3 40.79
    -6 4 2 4.94
    -6 -4 2 3.89
    -6 -4 2 5.3
    -6 -4 2 5.03
    -6 -4 1 18.95
    -6 4 1 18.76
    -6 4 1 15.89
    -6 -4 1 19.12
    -6 -4 0 46.09
    -6 4 0 43.94
    -6 -4 0 43.71
    -6 4 0 42.7
    -6 -4 -1 15.36
    -6 -4 -1 15.35
    -6 4 -1 13.03
    -6 -4 -1 13.7
    -6 4 -1 14.29
    -6 4 -2 35.89
    -6 -4 -2 38.73
    -6 4 -2 37.74
    -6 -4 -2 34.7
    -6 -4 -2 38.42
    -6 4 -3 15.5
    -6 4 -3 14.36
    -6 -4 -3 16.46
    -6 -4 -3 15.21
    -6 4 -4 73.25
    -6 4 -4 64.69
    -6 4 -4 77.97
    -6 -4 -4 73.55
    -6 -4 -4 69.45
    -6 4 -5 2
    -6 -4 -5 1.67
    -6 -4 -5 1.04
    -6 4 -5 1.9
    -6 -4 -5 1.3
    -6 4 -5 1.54
    -6 -4 -6 6.38
    -6 -4 -6 6.2
    -6 -4 -6 6.53
    -6 4 -6 5.7
    -6 4 -6 7.49
    -6 -4 -7 0.01
    -6 -4 -7 0.42
    -6 -4 -7 0.48
    -6 4 -7 0.06
    -6 -4 -8 6.13
    -6 4 -8 6.33
    -6 -4 -8 5.64
    -6 4 -8 5.59
    -6 -4 -8 5.37
    -6 4 -8 6.06
    -6 -4 -9 20.96
    -6 4 -9 20.92
    -6 4 -9 22.96
    -6 -4 -9 20.72
    -6 -4 -9 22.75
    -6 -4 -10 37.14
    -6 4 -10 39.91
    -6 -4 -10 38.6
    -6 -4 -10 42.92
    -6 -4 -11 27.59
    -6 4 -11 28.35
    -6 -4 -11 25.85
    -6 -4 -12 12.47
    -6 -4 -12 11.93
    -6 4 -12 13.28
    -6 -4 -13 7.6
    -6 4 -13 8.21
    -6 -4 -13 6.6
    -6 -4 -14 0
    -6 -4 -14 0.21
    -6 -4 -15 0.07
    6 -5 -17 0.42
    6 5 -16 0.35
    6 -5 -16 0.2
    6 5 -15 -0.2
    6 -5 -15 0.12
    6 5 -14 1
    6 -5 -14 1.36
    6 -5 -13 15.74
    6 5 -13 16.79
    6 -5 -13 15.3
    6 -5 -12 4.38
    6 5 -12 3.88
    6 -5 -12 3.29
    6 -5 -11 8.91
    6 5 -11 7.74
    6 -5 -11 8.78
    6 -5 -10 0.1
    6 5 -10 0.24
    6 -5 -10 0.58
    -6 -5 9 7.61
    -6 5 9 7.92
    -6 5 8 71.47
    -6 -5 8 76.8
    -6 -5 8 74.9
    -6 5 7 9.72
    -6 -5 7 10.55
    -6 -5 7 9.52
    -6 -5 6 2.4
    -6 -5 6 2.79
    -6 -5 5 1.14
    -6 -5 5 1.48
    -6 -5 4 10.48
    -6 -5 4 10.29
    -6 -5 4 10.83
    -6 -5 3 6.24
    -6 -5 3 6.25
    -6 -5 3 6
    -6 -5 2 78.3
    -6 -5 2 78.94
    -6 -5 2 83.68
    -6 -5 1 19.05
    -6 5 1 18
    -6 -5 1 18.77
    -6 5 1 18.21
    -6 -5 0 55.69
    -6 5 0 48.47
    -6 -5 0 50.82
    -6 5 0 48.39
    -6 -5 -1 222.54
    -6 -5 -1 220.57
    -6 5 -1 220.85
    -6 -5 -1 224.03
    -6 5 -1 206.23
    -6 -5 -2 87.12
    -6 5 -2 83.93
    -6 -5 -2 85.96
    -6 5 -2 90.69
    -6 -5 -2 88.29
    -6 5 -3 2.35
    -6 -5 -3 2.38
    -6 5 -3 3.02
    -6 -5 -3 2.86
    -6 5 -4 73.65
    -6 5 -4 80
    -6 -5 -4 80.3
    -6 -5 -4 80.32
    -6 -5 -5 51.64
    -6 5 -5 45.33
    -6 5 -5 52
    -6 -5 -5 47.34
    -6 -5 -5 47.12
    -6 5 -6 7.11
    -6 -5 -6 10.46
    -6 5 -6 8.02
    -6 -5 -6 9.09
    -6 -5 -6 9.37
    -6 -5 -7 28.58
    -6 -5 -7 25.07
    -6 5 -7 29.78
    -6 5 -7 32.8
    -6 -5 -7 30.99
    -6 -5 -7 32.3
    -6 -5 -7 26.55
    -6 5 -7 24.33
    -6 -5 -8 0.15
    -6 -5 -8 -0.35
    -6 5 -8 -0.19
    -6 -5 -8 -0.02
    -6 5 -8 0.24
    -6 -5 -9 2.5
    -6 5 -9 2.14
    -6 5 -9 3.07
    -6 -5 -9 2.64
    -6 -5 -9 2.79
    -6 -5 -10 22.05
    -6 5 -10 23.29
    -6 -5 -10 22.06
    -6 5 -10 23.63
    -6 -5 -10 24.88
    -6 -5 -11 1.53
    -6 5 -11 1.2
    -6 -5 -11 1.05
    -6 -5 -12 4.39
    -6 5 -12 5.94
    -6 -5 -12 5.6
    -6 -5 -13 -0.04
    -6 -5 -13 0.04
    -6 -5 -14 0.14
    -6 -5 -14 0.25
    6 6 -16 3.92
    6 -6 -16 3.46
    6 6 -15 -0.02
    6 -6 -15 -0.09
    6 6 -14 0.17
    6 -6 -14 0.32
    6 6 -13 0.17
    6 -6 -13 0.76
    6 -6 -12 58.51
    6 6 -12 55.72
    6 -6 -12 53.65
    6 -6 -11 0.13
    6 6 -11 0.48
    6 -6 -11 0.27
    6 -6 -10 12.07
    6 6 -10 13.54
    6 -6 -10 14.08
    -6 -6 9 17.86
    6 -6 -9 16.22
    6 -6 -9 19.52
    6 -6 -9 18.05
    -6 -6 8 28.35
    -6 -6 8 28
    -6 -6 7 31.28
    -6 -6 7 32.75
    -6 -6 6 28.19
    -6 -6 6 27.16
    -6 -6 5 55.98
    -6 -6 5 53.69
    -6 -6 4 2.69
    -6 -6 4 2.31
    -6 -6 4 1.88
    -6 -6 3 0.66
    -6 -6 3 -0.26
    -6 -6 3 0.17
    -6 -6 2 80.99
    -6 -6 2 78.82
    -6 -6 1 177.35
    -6 6 1 181.73
    -6 -6 0 0.37
    -6 6 0 0.21
    -6 -6 0 0.17
    -6 -6 -1 9.8
    -6 -6 -1 7.93
    -6 6 -1 9.29
    -6 -6 -1 9.5
    -6 6 -1 7.58
    -6 -6 -2 11.72
    -6 6 -2 10.72
    -6 -6 -2 11.63
    -6 6 -2 11.26
    -6 -6 -2 11.26
    -6 -6 -3 113.65
    -6 6 -3 101.28
    -6 6 -3 109.02
    -6 -6 -3 109.44
    -6 -6 -4 51.59
    -6 6 -4 51.48
    -6 6 -4 51.64
    -6 -6 -4 51.2
    -6 -6 -5 54.74
    -6 6 -5 48.46
    -6 -6 -5 47.89
    -6 -6 -5 49.96
    -6 -6 -6 0.65
    -6 -6 -6 0.71
    -6 6 -6 0.04
    -6 -6 -6 0.11
    -6 -6 -7 0.72
    -6 -6 -7 0.69
    -6 -6 -7 0.39
    -6 -6 -7 0
    -6 -6 -7 1.01
    -6 6 -7 0.35
    -6 6 -7 0.41
    -6 -6 -7 0.94
    -6 -6 -8 6.63
    -6 6 -8 6.53
    -6 6 -8 7.03
    -6 -6 -8 7.35
    -6 -6 -8 7.81
    -6 -6 -9 4.02
    -6 6 -9 4.35
    -6 -6 -9 3.97
    -6 6 -9 4.3
    -6 -6 -9 4.21
    -6 -6 -10 3.35
    -6 6 -10 3.12
    -6 6 -10 4.04
    -6 -6 -10 3.26
    -6 -6 -11 -0.01
    -6 6 -11 -0.13
    -6 -6 -11 -0.02
    -6 -6 -12 5.89
    -6 6 -12 5.93
    -6 -6 -12 6.42
    -6 -6 -13 1.39
    -6 -6 -13 1.74
    -6 -6 -14 4.39
    -6 -6 -14 4.69
    6 7 -16 0.58
    6 -7 -16 0.15
    6 7 -15 1.44
    6 -7 -15 1.75
    6 7 -14 0.6
    6 -7 -14 0.83
    6 7 -13 7.79
    6 -7 -13 9.1
    6 7 -12 5.39
    6 -7 -12 4.56
    6 -7 -11 3.24
    6 7 -11 3.17
    6 -7 -11 3.45
    6 -7 -10 15.04
    6 7 -10 16.75
    6 -7 -10 16.55
    6 -7 -10 16.38
    6 -7 -9 3.34
    6 -7 -9 3.32
    6 -7 -9 3.38
    -6 -7 8 8.19
    -6 -7 8 8.06
    -6 -7 7 17.9
    -6 -7 7 17.94
    -6 -7 6 29.23
    -6 -7 6 30.23
    -6 -7 5 0.74
    -6 -7 5 0.01
    -6 -7 4 46.83
    -6 -7 4 48.12
    -6 -7 4 54
    -6 -7 3 12.02
    -6 -7 3 10.99
    -6 -7 2 180.13
    -6 7 2 176.53
    -6 -7 2 181.54
    -6 -7 1 107.31
    -6 7 1 106.76
    -6 -7 1 120.09
    -6 -7 0 6.46
    -6 -7 0 4.29
    -6 7 0 5.12
    -6 -7 -1 1.31
    -6 -7 -1 1.16
    -6 -7 -1 1.05
    -6 7 -1 1.01
    -6 -7 -2 22.97
    -6 7 -2 22.43
    -6 -7 -2 24.68
    -6 -7 -2 23.45
    -6 7 -3 5.39
    -6 -7 -3 6.38
    -6 -7 -3 6.61
    -6 -7 -4 6.21
    -6 -7 -4 8.12
    -6 7 -4 7.15
    -6 -7 -5 12.46
    -6 7 -5 9.26
    -6 -7 -5 8.96
    -6 -7 -5 10.91
    -6 -7 -6 1.21
    -6 -7 -6 1.35
    -6 7 -6 0.97
    -6 -7 -6 2.1
    -6 -7 -7 25.86
    -6 -7 -7 25.38
    -6 7 -7 24.86
    -6 7 -7 25.36
    -6 -7 -7 26.23
    -6 7 -8 0.34
    -6 -7 -8 0.15
    -6 -7 -8 0.46
    -6 7 -8 0.59
    -6 -7 -8 0.33
    -6 -7 -9 15.52
    -6 7 -9 13.16
    -6 7 -9 14.29
    -6 -7 -9 16.02
    -6 -7 -9 16.3
    -6 -7 -10 2.08
    -6 7 -10 2.18
    -6 -7 -10 2.78
    -6 7 -10 2.92
    -6 -7 -11 -0.27
    -6 7 -11 -0.17
    -6 -7 -11 0.11
    -6 -7 -12 0.05
    -6 7 -12 0.57
    -6 -7 -12 0.28
    -6 -7 -13 1.69
    -6 -7 -13 1.54
    -6 -7 -14 0.32
    -6 -7 -14 0.27
    6 8 -16 1.63
    6 -8 -16 2.13
    6 8 -15 0.24
    6 -8 -15 0.23
    6 -8 -14 2.09
    6 8 -14 1.91
    6 8 -13 6.39
    6 -8 -13 6.91
    6 -8 -12 0.57
    6 8 -12 0.57
    6 8 -11 12.39
    6 -8 -11 12.57
    6 -8 -10 4.6
    6 -8 -10 7.01
    6 -8 -9 1.81
    6 -8 -9 1.57
    6 -8 -8 2.81
    -6 -8 8 2.59
    -6 -8 8 2.18
    6 -8 -8 2.7
    6 -8 -8 2.48
    -6 -8 7 1.29
    -6 -8 7 1.32
    -6 -8 6 35.54
    -6 -8 6 37.19
    -6 -8 5 6.98
    -6 -8 5 8.34
    -6 -8 4 18.5
    -6 -8 4 24.96
    -6 -8 3 27.96
    -6 8 3 28.01
    -6 -8 3 29.82
    -6 -8 2 94.62
    -6 8 2 87.94
    -6 -8 2 95.62
    -6 -8 1 12.7
    -6 8 1 13.42
    -6 -8 1 16.17
    -6 -8 0 60.67
    -6 8 0 53.63
    -6 -8 0 56.4
    -6 -8 0 56.47
    -6 -8 -1 0.44
    -6 -8 -1 0.62
    -6 -8 -1 0.43
    -6 8 -1 0.84
    -6 -8 -2 21.58
    -6 8 -2 20.91
    -6 -8 -2 22.85
    -6 -8 -2 22.7
    -6 -8 -3 0.41
    -6 8 -3 0.84
    -6 -8 -3 0.54
    -6 -8 -4 34.31
    -6 8 -4 35.37
    -6 -8 -4 35.02
    -6 -8 -5 12.18
    -6 8 -5 9.74
    -6 -8 -5 9.31
    -6 -8 -5 10.25
    -6 -8 -6 22.28
    -6 -8 -6 24.91
    -6 8 -6 21.7
    -6 8 -6 26.92
    -6 8 -6 23
    -6 -8 -6 26.95
    -6 -8 -6 21.26
    -6 -8 -6 20.67
    -6 -8 -7 7.84
    -6 8 -7 8.58
    -6 -8 -7 9.06
    -6 8 -7 8.52
    -6 -8 -8 34.97
    -6 8 -8 35.62
    -6 8 -8 33.14
    -6 -8 -9 0.93
    -6 8 -9 0.69
    -6 -8 -9 0.97
    -6 8 -9 0.9
    -6 -8 -10 -0.21
    -6 -8 -10 0.1
    -6 8 -10 -0.24
    -6 8 -10 -0.12
    -6 -8 -11 9.41
    -6 8 -11 8.94
    -6 -8 -11 9.55
    -6 -8 -12 1.28
    -6 8 -12 1.69
    -6 -8 -12 1.44
    -6 -8 -13 0.04
    -6 -8 -13 0.57
    -6 -8 -14 3.18
    -6 -8 -14 3.75
    6 9 -16 -0.09
    6 -9 -16 0.12
    6 9 -15 0.11
    6 -9 -15 -0.25
    6 9 -14 0.51
    6 -9 -14 0.45
    6 9 -13 1.42
    6 -9 -13 1.76
    6 9 -12 0.85
    6 -9 -12 1.36
    6 9 -11 0.01
    6 -9 -11 0.28
    6 -9 -11 0.24
    6 -9 -10 0.18
    6 -9 -10 0.23
    6 -9 -9 2.8
    6 -9 -9 3.21
    -6 -9 8 1.16
    -6 -9 8 1.54
    6 -9 -8 1.13
    6 -9 -8 1.67
    -6 -9 7 2.72
    -6 -9 7 3.95
    -6 -9 6 0.55
    -6 -9 5 27.06
    -6 -9 4 10.23
    -6 -9 3 1.21
    -6 -9 3 1.8
    -6 9 3 0.78
    -6 -9 2 -0.38
    -6 -9 2 -0.24
    -6 9 2 0.34
    -6 -9 1 33.02
    -6 9 1 33
    -6 -9 1 32.63
    -6 -9 0 3.75
    -6 -9 0 5.53
    -6 -9 0 3.72
    -6 9 0 4.77
    -6 -9 -1 33.18
    -6 -9 -1 32.64
    -6 9 -1 33.34
    -6 -9 -1 30.9
    -6 -9 -2 17.21
    -6 9 -2 17.99
    -6 -9 -2 16.44
    -6 -9 -2 15.29
    -6 -9 -3 1.72
    -6 9 -3 2.36
    -6 -9 -3 1.78
    -6 -9 -4 29.44
    -6 9 -4 32.01
    -6 -9 -4 28.42
    -6 -9 -5 11.63
    -6 9 -5 11.48
    -6 9 -5 13.65
    -6 -9 -6 6.42
    -6 9 -6 7.84
    -6 9 -6 6.21
    -6 -9 -6 8.44
    -6 -9 -7 11.68
    -6 9 -7 12.71
    -6 9 -7 11.85
    -6 -9 -7 14.04
    -6 -9 -8 41.73
    -6 -9 -8 34.15
    -6 9 -8 39.43
    -6 9 -8 34.76
    -6 -9 -9 25.78
    -6 9 -9 24.86
    -6 9 -9 25.52
    -6 -9 -10 4.63
    -6 9 -10 4.72
    -6 9 -10 4.4
    -6 -9 -10 5.23
    -6 -9 -11 2.75
    -6 9 -11 2.65
    -6 -9 -11 2.76
    -6 -9 -12 4.78
    -6 9 -12 5.33
    -6 -9 -12 4.68
    -6 -9 -13 1.14
    -6 -9 -13 1.15
    -6 -9 -14 0.1
    6 10 -15 2.09
    6 -10 -15 2.03
    6 10 -14 -0.04
    6 -10 -14 0.08
    6 10 -13 0.26
    6 -10 -13 0.6
    6 10 -12 1.03
    6 -10 -12 1.55
    6 10 -11 2.85
    6 -10 -11 3.08
    6 -10 -10 4.31
    6 -10 -10 4.51
    6 -10 -9 24.42
    6 -10 -9 22.78
    6 -10 -8 4.6
    6 -10 -8 3.97
    6 -10 -7 10.44
    -6 -10 7 10.93
    6 -10 -7 8.6
    -6 -10 6 66.53
    -6 -10 5 15.23
    -6 10 4 8.67
    -6 -10 4 9.33
    -6 -10 3 0.08
    -6 -10 3 -0.26
    -6 10 3 -0.95
    -6 -10 2 31.67
    -6 10 2 29.91
    -6 -10 2 32.35
    -6 -10 1 1.55
    -6 -10 1 0.99
    -6 10 1 1.03
    -6 -10 0 21.36
    -6 -10 0 20.42
    -6 10 0 18.85
    -6 -10 0 21.41
    -6 -10 -1 16.1
    -6 -10 -1 17.91
    -6 10 -1 20.41
    -6 -10 -1 18.46
    -6 -10 -2 0.26
    -6 -10 -2 1.22
    -6 -10 -2 1.2
    -6 10 -2 0.79
    -6 -10 -3 7.42
    -6 -10 -3 7.99
    -6 10 -3 8.3
    -6 -10 -4 3.26
    -6 10 -4 3.41
    -6 -10 -5 15.1
    -6 10 -5 15.54
    -6 10 -5 16.66
    -6 -10 -5 17.75
    -6 -10 -6 2.9
    -6 10 -6 3.63
    -6 10 -6 3.27
    -6 -10 -6 3.14
    -6 10 -7 2.34
    -6 -10 -7 2.46
    -6 -10 -7 2.25
    -6 10 -7 1.91
    -6 -10 -8 32.47
    -6 10 -8 32.19
    -6 10 -9 0.98
    -6 -10 -9 1.01
    -6 -10 -9 2.01
    -6 10 -9 1.3
    -6 10 -10 0
    -6 -10 -10 -0.38
    -6 10 -10 0
    -6 -10 -10 0.39
    -6 -10 -11 22.27
    -6 10 -11 22.69
    -6 -10 -11 22.7
    -6 -10 -12 0.6
    -6 -10 -12 0.9
    -6 -10 -13 -0.03
    -6 -10 -13 0.21
    6 11 -15 -0.13
    6 -11 -15 0.08
    6 11 -14 0.81
    6 -11 -14 0.74
    6 11 -13 0.48
    6 -11 -13 0.5
    6 11 -12 1.16
    6 -11 -12 1.18
    6 11 -11 1.92
    6 -11 -11 0.59
    6 -11 -11 1.45
    6 -11 -10 0.51
    6 -11 -10 0.34
    6 -11 -9 4.6
    6 -11 -8 15.06
    6 -11 -7 11.28
    -6 -11 7 9.89
    6 -11 -6 16.38
    6 -11 -6 17.52
    -6 -11 6 16.33
    -6 -11 6 18.87
    -6 -11 5 -0.21
    -6 11 5 -0.04
    6 -11 -5 0.06
    -6 -11 4 7.86
    -6 11 4 6.17
    -6 -11 3 10.3
    -6 11 3 9.41
    -6 -11 3 9.76
    -6 -11 2 2.51
    -6 -11 2 1.09
    -6 11 2 1.89
    -6 -11 1 8.44
    -6 11 1 7.48
    -6 -11 1 6.59
    -6 -11 0 29.64
    -6 -11 0 26.47
    -6 11 0 24.96
    -6 -11 0 24.19
    -6 -11 -1 2.71
    -6 -11 -1 0.95
    -6 -11 -1 1.81
    -6 11 -1 1.81
    -6 -11 -2 15.97
    -6 11 -2 16.79
    -6 -11 -2 15.86
    -6 11 -3 0.02
    -6 11 -3 0.1
    -6 -11 -4 21.42
    -6 11 -4 20.5
    -6 -11 -4 19.86
    -6 -11 -5 41.12
    -6 11 -5 36.11
    -6 11 -5 40.06
    -6 -11 -6 14.25
    -6 11 -6 16.13
    -6 -11 -6 16.29
    -6 11 -6 14.71
    -6 -11 -7 1
    -6 11 -7 0.45
    -6 11 -7 1.61
    -6 -11 -7 1.54
    -6 -11 -8 0.15
    -6 -11 -8 -0.28
    -6 11 -8 0.16
    -6 11 -8 -0.09
    -6 -11 -9 5.93
    -6 11 -9 7.25
    -6 11 -9 7.1
    -6 -11 -9 7.22
    -6 -11 -10 5.37
    -6 11 -10 6.82
    -6 -11 -10 7.54
    -6 11 -10 5.77
    -6 -11 -11 1.4
    -6 -11 -11 1.29
    -6 11 -11 1.82
    -6 -11 -12 0.1
    -6 -11 -12 0.4
    -6 -11 -13 0.93
    6 12 -15 0.92
    6 12 -14 0.12
    6 -12 -14 -0.02
    6 12 -13 0.39
    6 -12 -13 0.58
    6 12 -12 3.31
    6 -12 -12 3.75
    6 -12 -12 3.33
    6 -12 -11 0.28
    6 12 -11 0.35
    6 -12 -11 0.32
    6 -12 -10 0.15
    6 -12 -9 20.04
    6 -12 -8 2.32
    6 -12 -7 3.82
    -6 -12 7 3.72
    6 -12 -6 0.62
    -6 -12 6 0.4
    6 -12 -5 2.02
    -6 -12 5 2.52
    -6 -12 4 3.33
    -6 12 4 2.32
    6 -12 -4 1.99
    -6 -12 4 2.24
    -6 -12 3 1.86
    -6 -12 3 1.8
    -6 12 3 2.15
    -6 -12 2 8.62
    -6 12 2 9.7
    -6 -12 2 7.68
    -6 -12 1 43.91
    -6 12 1 51.31
    -6 -12 1 44.31
    -6 -12 0 26.72
    -6 12 0 27.88
    -6 -12 0 26.92
    -6 -12 -1 7.91
    -6 12 -1 7.32
    -6 -12 -1 9.16
    -6 -12 -2 5.46
    -6 12 -2 6.72
    -6 12 -2 8.98
    -6 -12 -2 9.72
    -6 12 -3 4.11
    -6 -12 -3 3.99
    -6 -12 -4 1.42
    -6 -12 -4 0.69
    -6 12 -4 1.31
    -6 -12 -5 5.69
    -6 12 -5 5.63
    -6 -12 -5 6.7
    -6 12 -6 1.32
    -6 -12 -6 1.42
    -6 12 -6 2.25
    -6 -12 -6 1.74
    -6 12 -7 0.54
    -6 -12 -7 0.45
    -6 12 -7 0.34
    -6 -12 -7 0.89
    -6 -12 -8 6.22
    -6 12 -8 6.43
    -6 12 -8 5.63
    -6 -12 -8 6.23
    -6 -12 -9 3
    -6 12 -9 2.63
    -6 12 -9 2.22
    -6 -12 -9 2.87
    -6 -12 -10 -0.26
    -6 12 -10 0.44
    -6 -12 -10 0.31
    -6 12 -10 0.13
    -6 -12 -11 8.76
    -6 -12 -11 8.82
    -6 -12 -12 0.46
    6 13 -14 0.63
    6 13 -13 0.61
    6 13 -12 0.22
    6 -13 -12 -0.11
    6 13 -11 0.97
    6 -13 -11 1.17
    6 -13 -10 2.61
    6 -13 -9 2.75
    6 -13 -8 4.57
    -6 -13 7 0.22
    6 -13 -7 0.24
    6 -13 -6 22.83
    -6 -13 6 23.05
    6 -13 -5 0.11
    -6 -13 5 0.69
    6 -13 -4 -0.17
    -6 -13 4 -0.27
    -6 -13 3 1.5
    6 -13 -3 1.86
    -6 -13 3 1.81
    -6 -13 2 16.39
    6 -13 -2 16.8
    -6 -13 2 19.42
    -6 -13 1 23.63
    6 -13 -1 22.4
    -6 -13 1 22.96
    -6 -13 1 21.01
    -6 13 0 97.81
    -6 -13 0 96.34
    -6 13 -1 1.71
    -6 -13 -1 1.5
    -6 13 -2 4.54
    -6 -13 -2 4.74
    -6 -13 -3 1.84
    -6 13 -3 1.5
    -6 -13 -4 1.09
    -6 -13 -4 1.33
    -6 13 -4 1.55
    -6 13 -5 6.05
    -6 -13 -5 6.2
    -6 -13 -5 4.15
    -6 -13 -6 1.71
    -6 13 -6 2
    -6 -13 -7 11.59
    -6 13 -7 11.88
    -6 13 -7 12.33
    -6 -13 -8 6.53
    -6 13 -8 7.24
    -6 13 -8 6.97
    -6 -13 -9 4.83
    -6 13 -9 5.55
    -6 13 -9 4.85
    -6 -13 -10 4.76
    -6 13 -10 4.81
    -6 -13 -11 0.3
    -6 -13 -12 0.65
    6 14 -14 0.04
    6 14 -13 0.24
    6 14 -12 0.59
    6 -14 -12 0.66
    6 14 -11 0.15
    6 -14 -11 0.41
    6 -14 -10 -0.33
    6 -14 -9 0.75
    6 -14 -8 0.55
    6 -14 -7 5.45
    6 -14 -6 1.51
    -6 -14 6 1.23
    6 -14 -5 3.53
    -6 -14 5 2.87
    6 -14 -4 10.02
    -6 -14 4 11.07
    6 -14 -3 29.76
    -6 -14 3 33.39
    6 -14 -2 -0.01
    -6 -14 2 0.07
    6 -14 -1 10.65
    -6 -14 1 10.67
    -6 14 0 60.03
    -6 -14 0 57.82
    -6 14 -1 3.11
    -6 -14 -1 2.88
    -6 14 -2 -0.04
    -6 -14 -2 -0.07
    -6 14 -3 0.03
    -6 -14 -3 -0.11
    -6 -14 -4 4.04
    -6 14 -4 4.37
    -6 -14 -4 4.35
    -6 -14 -5 4.16
    -6 14 -5 3.51
    -6 -14 -5 3.86
    -6 -14 -6 24.27
    -6 14 -6 24.83
    -6 14 -7 0.17
    -6 -14 -7 0.34
    -6 -14 -8 0.37
    -6 14 -8 0.14
    -6 -14 -9 2.48
    -6 14 -9 2.82
    -6 14 -9 2.06
    -6 14 -10 -0.02
    -6 -14 -10 0.3
    -6 -14 -11 0.1
    6 15 -13 0.43
    6 -15 -12 0.22
    6 15 -12 0.14
    6 15 -11 0.6
    6 -15 -11 0.31
    6 -15 -10 1.64
    6 -15 -9 0.1
    6 -15 -8 3.01
    6 -15 -7 0.64
    6 -15 -6 4.86
    -6 -15 6 4.51
    6 -15 -5 21.42
    -6 -15 5 20.33
    6 -15 -4 0.01
    -6 -15 4 0.19
    6 -15 -3 2.37
    -6 -15 3 2.03
    6 -15 -2 -0.04
    -6 -15 2 0.53
    -6 -15 1 23.82
    -6 15 0 1.69
    -6 -15 0 1.33
    -6 15 -1 0.78
    -6 -15 -1 0.67
    -6 15 -2 3.68
    -6 -15 -2 4.19
    -6 15 -3 5.68
    -6 -15 -3 5.76
    -6 -15 -4 0.76
    -6 15 -4 0.79
    -6 -15 -4 1.12
    -6 -15 -5 0.52
    -6 15 -5 0.01
    -6 -15 -5 0.7
    -6 -15 -6 3.33
    -6 15 -6 4.06
    -6 -15 -6 3.78
    -6 -15 -7 13.84
    -6 15 -7 13.77
    -6 -15 -8 2.39
    -6 15 -8 2.49
    -6 -15 -9 2.23
    -6 15 -9 2.54
    -6 15 -10 0.98
    -6 -15 -10 1.32
    -6 -15 -11 -0.01
    6 16 -12 0.43
    6 -16 -12 0.25
    6 16 -11 0.18
    6 -16 -11 0.22
    6 -16 -10 1.57
    6 -16 -9 0
    6 -16 -8 3.96
    6 -16 -7 10.39
    6 -16 -6 0.13
    -6 -16 6 0.14
    6 -16 -5 1
    -6 -16 5 0.62
    6 -16 -4 5.2
    -6 -16 4 4.51
    6 -16 -3 11.67
    -6 -16 3 11.58
    6 -16 -2 0.2
    -6 -16 2 0.08
    -6 16 1 4.12
    -6 -16 1 3.67
    -6 16 0 24.9
    -6 -16 0 25.38
    -6 16 -1 8.9
    -6 -16 -1 8.35
    -6 16 -2 3.92
    -6 -16 -2 3.66
    -6 16 -3 0.93
    -6 -16 -3 1.22
    -6 16 -4 0.72
    -6 -16 -4 0.65
    -6 -16 -4 0.87
    -6 -16 -5 0.52
    -6 16 -5 0.38
    -6 -16 -5 0.83
    -6 -16 -6 14.06
    -6 16 -6 14.26
    -6 -16 -6 14.22
    -6 16 -7 13.54
    -6 -16 -7 12.82
    -6 -16 -8 1.68
    -6 16 -8 1.45
    -6 -16 -9 3.66
    -6 16 -9 4.05
    -6 -16 -10 -0.11
    -6 16 -10 0.2
    6 17 -12 -0.01
    6 17 -11 1.1
    6 -17 -11 1.17
    6 -17 -10 0.99
    6 -17 -9 0.61
    6 -17 -8 3.96
    6 -17 -7 -0.31
    6 -17 -6 3.93
    -6 -17 6 3.35
    6 -17 -5 1.2
    -6 -17 5 1.05
    6 -17 -4 0.48
    6 -17 -4 0.31
    -6 -17 4 0.37
    6 -17 -3 1.89
    -6 -17 3 2.06
    6 -17 -2 3.64
    -6 -17 2 4.51
    -6 17 1 3.79
    -6 -17 1 4
    -6 17 0 12
    -6 -17 0 12.26
    -6 -17 -1 0.69
    -6 17 -1 0.15
    -6 17 -2 2.35
    -6 -17 -2 2.93
    -6 17 -3 3.3
    -6 -17 -3 3.95
    -6 -17 -4 -0.31
    -6 17 -4 0.17
    -6 -17 -4 0.24
    -6 -17 -5 4.77
    -6 17 -5 4.87
    -6 -17 -5 4.69
    -6 17 -6 -0.09
    -6 -17 -6 -0.2
    -6 -17 -6 -0.2
    -6 -17 -7 0.07
    -6 17 -7 0.21
    -6 -17 -8 0.53
    -6 17 -8 0.09
    -6 -17 -9 -0.07
    -6 17 -9 0.11
    6 18 -11 -0.05
    6 -18 -11 -0.06
    6 18 -10 0.97
    6 -18 -10 1.29
    6 -18 -9 2.41
    6 -18 -8 0.13
    6 -18 -7 1.96
    6 -18 -6 1.66
    6 -18 -5 1.3
    -6 -18 5 1.53
    6 -18 -4 0.84
    6 -18 -4 0.27
    -6 -18 4 0.16
    -6 -18 3 1.06
    6 -18 -3 1.04
    6 -18 -2 2.4
    -6 18 2 2.78
    -6 -18 2 2.81
    -6 18 1 31.96
    -6 -18 1 32.41
    -6 18 0 0.88
    -6 -18 0 1.31
    -6 -18 -1 0.49
    -6 18 -1 0.09
    -6 18 -2 -0.01
    -6 -18 -2 0.16
    -6 -18 -3 4.23
    -6 18 -3 3.2
    -6 -18 -4 0.05
    -6 18 -4 0.11
    -6 -18 -4 0.56
    -6 -18 -5 0.55
    -6 18 -5 0.45
    -6 -18 -5 0.37
    -6 -18 -6 0.77
    -6 18 -6 0.69
    -6 -18 -6 1.04
    -6 18 -7 5.81
    -6 -18 -7 6.13
    -6 18 -8 0.03
    -6 -18 -8 -0.09
    6 19 -10 0.34
    6 -19 -10 0.17
    6 -19 -9 0.35
    6 -19 -8 5.34
    6 -19 -7 -0.05
    6 -19 -6 0.94
    6 -19 -5 -0.1
    6 -19 -5 -0.08
    -6 -19 5 -0.01
    6 -19 -4 1.12
    6 -19 -4 0.76
    -6 -19 4 1.11
    6 -19 -3 0.86
    -6 19 3 1.17
    6 -19 -3 0.7
    -6 -19 3 0.85
    -6 19 2 1.92
    6 -19 -2 2.19
    -6 -19 2 2.32
    -6 19 1 4.08
    -6 -19 1 4.21
    -6 19 0 0.39
    -6 -19 0 0.73
    -6 19 -1 1.79
    -6 -19 -1 2.69
    -6 19 -2 4.05
    -6 -19 -2 4.37
    -6 19 -3 0.57
    -6 -19 -3 0.05
    -6 -19 -4 1.67
    -6 19 -4 1.84
    -6 -19 -4 1.91
    -6 -19 -5 2.93
    -6 19 -5 4.05
    -6 -19 -5 3.46
    -6 19 -6 0.92
    -6 -19 -6 0.91
    -6 -19 -6 0.67
    -6 19 -7 0.18
    -6 -19 -7 0.05
    -6 20 9 0.25
    6 -20 -9 0.05
    6 -20 -8 1.64
    6 -20 -7 1.86
    6 -20 -6 0.6
    -6 20 5 0
    6 -20 -5 -0.22
    6 -20 -4 -0.1
    6 -20 -4 0
    -6 20 4 0.04
    -6 -20 4 0.15
    6 -20 -3 0.14
    -6 20 3 -0.15
    6 -20 -3 0.19
    -6 -20 3 -0.16
    -6 20 2 8.08
    -6 -20 2 7.75
    -6 20 1 1.17
    -6 -20 1 1.52
    -6 20 0 2.66
    -6 -20 0 2.28
    -6 20 -1 0.39
    -6 -20 -1 0.36
    -6 20 -2 0.1
    -6 -20 -2 0.07
    -6 20 -3 0.04
    -6 -20 -3 -0.18
    -6 20 -4 4.7
    -6 -20 -4 4.86
    -6 20 -5 0.62
    -6 -20 -5 0.19
    -6 20 -6 0.06
    -6 -20 -6 0.16
    6 -21 -8 0.69
    -6 21 7 0.07
    6 -21 -7 0.06
    -6 21 6 1.38
    6 -21 -6 1.61
    -6 21 5 0.87
    6 -21 -5 0.73
    6 -21 -4 0.16
    -6 21 4 0.16
    6 -21 -4 -0.02
    -6 -21 4 -0.13
    6 -21 -3 0.69
    -6 21 3 0.99
    6 -21 -3 0.95
    -6 -21 3 1.16
    6 -21 -2 0.69
    -6 21 2 0.31
    -6 -21 2 0.45
    -6 21 1 0.24
    -6 -21 1 0.57
    -6 21 0 0.05
    -6 -21 0 0
    -6 21 -1 1.01
    -6 -21 -1 0.62
    -6 21 -2 3.8
    -6 -21 -2 3.84
    -6 21 -3 1.01
    -6 -21 -3 1.04
    -6 21 -4 4.94
    -6 -21 -4 5.47
    -6 -21 -5 0.14
    -6 21 -5 0.11
    -6 22 6 0.37
    -6 22 5 0
    6 -22 -5 -0.09
    -6 22 4 2.12
    6 -22 -4 1.41
    6 -22 -3 1.03
    -6 22 3 1.41
    -6 -22 3 0.9
    6 -22 -2 0.53
    -6 22 2 -0.05
    -6 -22 2 0.29
    6 -22 -1 0
    -6 22 1 -0.11
    -6 -22 1 -0.03
    6 -22 0 1.76
    -6 22 0 1.43
    -6 -22 0 1.49
    -6 22 -1 2.75
    -6 -22 -1 2.45
    -6 22 -2 -0.09
    -6 -22 -2 0.34
    -6 22 -3 0.62
    -6 -22 -3 0.87
    -6 23 3 0.89
    -6 23 2 1.15
    -6 23 1 0
    -6 -23 1 0
    -6 23 0 0.15
    -6 -23 0 0.34
    -6 -23 -1 0.65
    7 0 -16 0.08
    7 0 -16 -0.18
    7 0 -15 4.61
    7 0 -15 4.55
    7 0 -14 -0.03
    7 0 -14 0.33
    7 0 -13 3.72
    7 0 -13 3.3
    7 0 -12 -0.46
    7 0 -12 -0.13
    7 0 -11 30.5
    7 0 -11 31.9
    7 0 -10 0.35
    -7 0 9 80.92
    -7 0 9 72.42
    -7 0 8 0.16
    -7 0 8 -0.25
    -7 0 7 0.62
    -7 0 7 0.8
    -7 0 6 -0.15
    -7 0 6 -0.54
    -7 0 5 1.69
    -7 0 5 2.13
    -7 0 4 0.1
    -7 0 4 -0.27
    -7 0 3 152.82
    -7 0 3 155.89
    -7 0 2 0.04
    -7 0 2 0.14
    -7 0 1 95.91
    -7 0 1 94.58
    -7 0 1 82.1
    -7 0 1 78.93
    -7 0 0 -0.46
    -7 0 0 -0.82
    -7 0 0 -0.99
    -7 0 -1 565.93
    -7 0 -1 580.37
    -7 0 -1 576.92
    -7 0 -2 0.44
    -7 0 -2 -0.04
    -7 0 -3 87.75
    -7 0 -3 94.53
    -7 0 -4 -0.35
    -7 0 -4 0.4
    -7 0 -5 2.85
    -7 0 -6 -0.68
    -7 0 -7 3.69
    -7 0 -7 3.3
    -7 0 -7 3.57
    -7 0 -7 3.8
    -7 0 -8 0.11
    -7 0 -8 -0.03
    -7 0 -8 0.02
    -7 0 -9 0.18
    -7 0 -9 0.17
    -7 0 -9 0.53
    -7 0 -10 -0.21
    -7 0 -10 0.12
    -7 0 -10 -0.52
    -7 0 -11 22.57
    -7 0 -11 21.67
    -7 0 -11 22.43
    -7 0 -12 0.25
    -7 0 -12 -0.08
    -7 0 -13 0.49
    -7 0 -14 0.23
    7 -1 -16 1.03
    7 1 -16 1.48
    7 1 -16 1.21
    7 -1 -16 1.03
    7 1 -15 2.16
    7 -1 -15 2.36
    7 1 -15 1.96
    7 -1 -15 2.42
    7 -1 -14 3.99
    7 1 -14 4.33
    7 1 -14 4.15
    7 -1 -14 4.03
    7 -1 -13 4.28
    7 1 -13 4.21
    7 1 -13 4.37
    7 -1 -13 4.79
    7 -1 -12 2.1
    7 1 -12 1.88
    7 1 -12 2.54
    7 -1 -12 2.3
    7 -1 -11 14.1
    7 1 -11 15.36
    7 -1 -11 16.64
    7 1 -11 16.01
    7 -1 -10 12.54
    7 1 -10 13.7
    -7 -1 9 8.91
    -7 1 9 8.15
    -7 -1 9 6.89
    -7 1 9 6.04
    -7 1 8 1.42
    -7 1 8 1.15
    -7 -1 8 0.54
    -7 -1 8 0.92
    -7 1 7 -0.17
    -7 -1 7 -0.15
    -7 1 7 -0.49
    -7 -1 7 0.43
    -7 1 6 13.26
    -7 -1 6 12.56
    -7 -1 6 14.36
    -7 1 6 10.72
    -7 1 5 27.31
    -7 1 5 26.8
    -7 -1 5 25.61
    -7 -1 5 25.26
    -7 1 4 11.08
    -7 -1 4 9.68
    -7 1 4 9.06
    -7 -1 4 9.09
    -7 -1 3 108.32
    -7 1 3 113.27
    -7 -1 3 111.4
    -7 -1 3 114.6
    -7 1 2 12.22
    -7 -1 2 12.12
    -7 -1 2 11.8
    -7 1 1 0.39
    -7 -1 1 0.09
    -7 1 1 0.12
    -7 -1 1 0.42
    -7 -1 1 -0.01
    -7 1 1 0.53
    -7 1 0 4.82
    -7 -1 0 5.31
    -7 1 0 5.18
    -7 -1 0 4.37
    -7 -1 0 4.64
    -7 1 0 4.39
    -7 1 -1 5.93
    -7 -1 -1 4.59
    -7 -1 -1 7.05
    -7 1 -1 6.69
    -7 -1 -1 8.27
    -7 1 -2 108.39
    -7 -1 -2 109.69
    -7 -1 -2 106.19
    -7 -1 -3 126.85
    -7 1 -3 130.16
    -7 -1 -3 130.48
    -7 -1 -4 43.73
    -7 1 -4 37.82
    -7 -1 -4 39.21
    -7 1 -5 2.6
    -7 -1 -5 2.3
    -7 -1 -5 1.06
    -7 1 -6 81.26
    -7 -1 -6 77.87
    -7 1 -7 1.61
    -7 -1 -7 1.48
    -7 -1 -7 2.01
    -7 1 -7 1.84
    -7 -1 -7 1.67
    -7 1 -7 1.67
    -7 -1 -7 1.96
    -7 1 -7 1.61
    -7 1 -7 2.05
    -7 1 -8 109.33
    -7 -1 -8 107.39
    -7 -1 -8 109.55
    -7 1 -8 108.68
    -7 -1 -8 105.91
    -7 1 -8 106.81
    -7 1 -9 15.91
    -7 -1 -9 15
    -7 -1 -9 15.03
    -7 1 -9 18.84
    -7 -1 -9 17.12
    -7 1 -9 16.19
    -7 -1 -10 5.39
    -7 1 -10 6.48
    -7 -1 -10 5.16
    -7 -1 -10 3.84
    -7 1 -10 5.9
    -7 1 -10 6.08
    -7 1 -11 7.13
    -7 -1 -11 7.32
    -7 -1 -11 7.15
    -7 1 -11 7.21
    -7 -1 -11 6.66
    -7 1 -11 6.86
    -7 -1 -12 0.11
    -7 1 -12 0.25
    -7 1 -12 0.2
    -7 -1 -12 0.09
    -7 -1 -13 0.28
    -7 1 -13 0.41
    -7 -1 -14 0.54
    -7 1 -14 0.4
    7 2 -16 0.38
    7 -2 -16 0.52
    7 -2 -15 3.26
    7 2 -15 2.44
    7 2 -15 2.91
    7 -2 -15 3.33
    7 -2 -14 5.61
    7 2 -14 4.86
    7 2 -14 5.56
    7 -2 -14 5.77
    7 -2 -13 1.75
    7 2 -13 2.37
    7 2 -13 1.56
    7 -2 -13 1.52
    7 -2 -12 2.23
    7 2 -12 1.81
    7 2 -12 2.02
    7 -2 -12 2.27
    7 -2 -11 35.06
    7 2 -11 37.25
    7 -2 -11 37.55
    7 2 -11 38.44
    7 -2 -10 4.39
    7 2 -10 4.5
    7 -2 -10 4.43
    -7 2 9 27.07
    -7 -2 9 27.39
    7 -2 -9 28.09
    -7 -2 9 25.18
    -7 2 8 4.41
    -7 -2 8 3.91
    -7 -2 8 3.44
    -7 2 8 3.85
    -7 2 7 1.5
    -7 2 7 1.72
    -7 -2 7 1.58
    -7 -2 7 1.7
    -7 2 6 5.62
    -7 2 6 5.1
    -7 -2 6 6.52
    -7 -2 6 5.06
    -7 2 5 120.14
    -7 -2 5 116.8
    -7 2 5 118.05
    -7 -2 5 124.39
    -7 -2 4 15.8
    -7 -2 4 12.76
    -7 2 4 11.83
    -7 -2 4 11.18
    -7 -2 3 0.25
    -7 2 3 0.17
    -7 -2 3 0.16
    -7 -2 3 -0.45
    -7 2 2 9.19
    -7 2 2 9.35
    -7 -2 2 9.25
    -7 -2 2 8.89
    -7 2 1 69.39
    -7 2 1 70.76
    -7 2 1 62.75
    -7 -2 1 70.32
    -7 -2 1 70.57
    -7 -2 0 182.13
    -7 2 0 166.48
    -7 2 0 166.12
    -7 -2 0 167.13
    -7 -2 0 165.92
    -7 2 0 167.51
    -7 2 -1 187.94
    -7 2 -1 200.16
    -7 -2 -1 186.21
    -7 -2 -1 183.82
    -7 2 -1 184.99
    -7 -2 -1 200.52
    -7 -2 -2 54.86
    -7 2 -2 53.42
    -7 -2 -2 58.78
    -7 -2 -3 15.6
    -7 2 -3 15.44
    -7 -2 -3 15.83
    -7 2 -4 -0.23
    -7 -2 -4 0.15
    -7 -2 -4 -0.04
    -7 -2 -5 13.96
    -7 2 -5 13.87
    -7 -2 -5 15.16
    -7 -2 -6 14.12
    -7 2 -6 14.66
    -7 -2 -6 13.51
    -7 -2 -7 0.58
    -7 2 -7 0.66
    -7 -2 -7 0.76
    -7 2 -7 0.83
    -7 2 -7 0.73
    -7 -2 -7 0.49
    -7 2 -7 0.69
    -7 2 -8 7.44
    -7 -2 -8 8.26
    -7 -2 -8 8.41
    -7 2 -8 7.99
    -7 2 -8 9.41
    -7 -2 -8 7.49
    -7 2 -8 7.26
    -7 2 -9 0.17
    -7 -2 -9 0
    -7 2 -9 0.13
    -7 -2 -9 0.01
    -7 2 -9 -0.35
    -7 2 -10 22.71
    -7 2 -10 26.01
    -7 -2 -10 23.08
    -7 2 -10 23.23
    -7 -2 -10 22.73
    -7 -2 -11 12.31
    -7 2 -11 13.41
    -7 -2 -11 12.89
    -7 2 -11 12.24
    -7 -2 -12 3.72
    -7 2 -12 3.53
    -7 -2 -12 3.24
    -7 2 -12 3.39
    -7 -2 -13 0.15
    -7 2 -13 0.28
    -7 -2 -14 1.57
    7 3 -16 0.49
    7 -3 -16 0.68
    7 -3 -15 4.55
    7 3 -15 4.63
    7 -3 -15 5.07
    7 -3 -14 0.29
    7 3 -14 0.56
    7 3 -14 0.28
    7 -3 -14 0.69
    7 -3 -13 2.13
    7 3 -13 2.24
    7 3 -13 1.2
    7 -3 -13 1.43
    7 -3 -12 0.13
    7 3 -12 -0.41
    7 3 -12 0.02
    7 -3 -12 -0.12
    7 -3 -11 20.41
    7 3 -11 21.76
    7 -3 -11 22.55
    7 3 -11 23.85
    7 -3 -10 2.17
    7 3 -10 2.15
    7 -3 -10 1.7
    7 3 -10 1.66
    -7 3 9 26.37
    -7 -3 9 27.18
    7 -3 -9 24.93
    7 3 -9 27.29
    -7 -3 9 23.42
    -7 3 8 1.27
    -7 -3 8 0.99
    -7 -3 8 1
    -7 3 7 12.26
    -7 -3 7 12.12
    -7 -3 7 12.95
    -7 3 6 42.88
    -7 -3 6 42.84
    -7 3 6 43.46
    -7 -3 6 43.92
    -7 -3 5 14.82
    -7 3 5 16.81
    -7 -3 5 18.16
    -7 -3 4 6.49
    -7 3 4 7.37
    -7 -3 4 9.41
    -7 -3 4 6.31
    -7 3 3 70.48
    -7 -3 3 67.16
    -7 -3 3 76.49
    -7 3 3 69.06
    -7 -3 3 69.83
    -7 3 2 119.72
    -7 3 2 113.28
    -7 -3 2 125.58
    -7 -3 2 122.61
    -7 3 1 171.02
    -7 3 1 166.8
    -7 -3 1 172.59
    -7 -3 1 171.71
    -7 3 1 168.11
    -7 3 0 196.43
    -7 -3 0 201.43
    -7 -3 0 189.14
    -7 3 0 195.43
    -7 3 -1 1.67
    -7 -3 -1 1.55
    -7 -3 -1 0.95
    -7 3 -1 1.22
    -7 -3 -1 1.65
    -7 -3 -2 55.63
    -7 3 -2 51.88
    -7 -3 -2 52.09
    -7 3 -2 49.68
    -7 3 -3 2.48
    -7 -3 -3 2.87
    -7 -3 -3 2.01
    -7 3 -4 1.69
    -7 -3 -4 1.65
    -7 -3 -4 1.75
    -7 3 -5 0.19
    -7 -3 -5 -0.07
    -7 -3 -5 0.23
    -7 -3 -6 30.46
    -7 3 -6 32.52
    -7 -3 -6 33.28
    -7 3 -7 29.9
    -7 -3 -7 27.74
    -7 3 -7 20.94
    -7 3 -7 27.77
    -7 -3 -7 23.2
    -7 -3 -7 17.78
    -7 3 -8 2.33
    -7 -3 -8 1.27
    -7 3 -8 1.54
    -7 3 -8 1.67
    -7 -3 -8 2.13
    -7 3 -9 19.55
    -7 -3 -9 16.91
    -7 3 -9 18.61
    -7 -3 -9 17.61
    -7 -3 -10 0.05
    -7 3 -10 0.53
    -7 -3 -10 0.93
    -7 3 -10 1.03
    -7 3 -11 11.91
    -7 -3 -11 10.62
    -7 3 -11 11.79
    -7 -3 -11 12
    -7 -3 -12 2.35
    -7 3 -12 2.13
    -7 3 -12 1.99
    -7 -3 -12 1.44
    -7 -3 -13 0.77
    -7 3 -13 0.77
    -7 -3 -13 0.68
    -7 -3 -14 0.59
    7 4 -16 0.59
    7 -4 -16 0.6
    7 4 -15 1.35
    7 -4 -15 1.49
    7 -4 -14 0.72
    7 4 -14 0.2
    7 -4 -14 0.98
    7 -4 -13 1.38
    7 4 -13 1.46
    7 -4 -13 1.31
    7 -4 -12 10.17
    7 4 -12 8.85
    7 -4 -12 9.44
    7 -4 -11 9.67
    7 4 -11 10.55
    7 4 -11 10.48
    7 -4 -11 9.64
    7 -4 -10 0.58
    7 4 -10 0.65
    7 -4 -10 0.15
    7 4 -10 0.58
    -7 4 9 1.69
    -7 -4 9 1.44
    7 -4 -9 1.89
    7 4 -9 2.18
    7 -4 -9 1.89
    -7 4 8 19.26
    -7 -4 8 20.15
    -7 -4 8 22.06
    -7 4 7 9.98
    -7 -4 7 9.28
    -7 -4 7 9.92
    -7 -4 6 -0.56
    -7 -4 6 0.58
    -7 -4 5 80.15
    -7 -4 5 98.81
    -7 -4 4 2.1
    -7 -4 4 2.64
    -7 -4 4 2.44
    -7 -4 3 26.72
    -7 -4 3 27.65
    -7 -4 3 28.95
    -7 -4 2 96.36
    -7 -4 2 101.85
    -7 -4 2 102.63
    -7 4 2 103.24
    -7 4 1 86.86
    -7 -4 1 83.74
    -7 -4 1 83.95
    -7 4 1 82.06
    -7 -4 0 62.77
    -7 4 0 55.82
    -7 -4 0 53.07
    -7 -4 0 53.25
    -7 4 0 57.13
    -7 -4 -1 14.08
    -7 4 -1 15.02
    -7 -4 -1 15.35
    -7 -4 -1 13.63
    -7 4 -1 13.97
    -7 4 -2 18.6
    -7 -4 -2 20.28
    -7 4 -2 20.39
    -7 -4 -2 20.16
    -7 4 -3 24.4
    -7 -4 -3 25.22
    -7 4 -3 26.62
    -7 -4 -3 25.21
    -7 -4 -4 10.72
    -7 4 -4 8.29
    -7 -4 -4 10.57
    -7 -4 -5 45.17
    -7 4 -5 50.31
    -7 -4 -5 45.57
    -7 -4 -6 26.52
    -7 4 -6 31.5
    -7 -4 -6 24.83
    -7 -4 -7 3.26
    -7 4 -7 2.65
    -7 -4 -7 3.27
    -7 4 -7 3.28
    -7 -4 -8 65.46
    -7 4 -8 67.79
    -7 4 -8 69.28
    -7 -4 -8 66.67
    -7 -4 -9 49.43
    -7 4 -9 54.56
    -7 4 -9 52.95
    -7 -4 -9 53.49
    -7 -4 -10 20.11
    -7 4 -10 19.45
    -7 -4 -10 18.97
    -7 -4 -11 0.83
    -7 4 -11 1.26
    -7 -4 -11 1.57
    -7 -4 -12 5.95
    -7 -4 -12 5.94
    -7 4 -12 6.16
    -7 -4 -13 0.15
    -7 4 -13 0.54
    -7 -4 -13 0.26
    -7 -4 -14 2.31
    7 5 -16 1.05
    7 -5 -16 0.98
    7 5 -15 0.17
    7 -5 -15 0.4
    7 5 -14 0.31
    7 -5 -14 0.85
    7 -5 -13 0.19
    7 5 -13 -0.06
    7 -5 -13 -0.11
    7 -5 -12 10.37
    7 5 -12 9.05
    7 -5 -12 8.6
    7 -5 -11 21
    7 5 -11 22.21
    7 -5 -11 22.73
    7 -5 -10 0.79
    7 -5 -10 0.51
    7 5 -10 0.59
    7 -5 -9 26.46
    7 5 -9 31.5
    7 -5 -9 29.4
    -7 -5 8 2.66
    -7 -5 8 2.94
    -7 -5 7 1.9
    -7 -5 7 2.94
    -7 -5 6 2.17
    -7 -5 6 3.85
    -7 -5 5 45.58
    -7 -5 5 50
    -7 -5 4 1.18
    -7 -5 4 0.44
    -7 -5 3 45.58
    -7 -5 3 50.96
    -7 -5 3 50.77
    -7 5 2 36.9
    -7 -5 2 37.96
    -7 -5 2 41.15
    -7 -5 1 27.09
    -7 5 1 25.37
    -7 -5 1 24.97
    -7 5 0 0.68
    -7 -5 0 0.97
    -7 -5 0 0.33
    -7 5 0 0.61
    -7 -5 0 0.42
    -7 -5 -1 10.48
    -7 5 -1 10.3
    -7 -5 -1 9.62
    -7 5 -1 9.33
    -7 -5 -1 10.06
    -7 5 -2 11.24
    -7 5 -2 11.22
    -7 -5 -2 11.71
    -7 -5 -2 11.92
    -7 5 -3 0.06
    -7 -5 -3 0.74
    -7 5 -3 0.72
    -7 -5 -3 0.79
    -7 5 -4 124.77
    -7 5 -4 141.17
    -7 -5 -4 139.82
    -7 -5 -4 132.54
    -7 5 -5 0.91
    -7 -5 -5 0.5
    -7 -5 -5 0.55
    -7 -5 -6 8.46
    -7 5 -6 9.81
    -7 5 -6 12.21
    -7 -5 -6 11.46
    -7 -5 -6 10.57
    -7 -5 -7 1.36
    -7 5 -7 1.73
    -7 -5 -7 1.7
    -7 5 -7 2.52
    -7 -5 -8 2.19
    -7 5 -8 3.07
    -7 -5 -8 2.93
    -7 5 -8 1.93
    -7 -5 -9 29.59
    -7 5 -9 32.08
    -7 5 -9 30.71
    -7 -5 -9 31.2
    -7 -5 -10 12.13
    -7 5 -10 12.92
    -7 -5 -10 12.39
    -7 -5 -11 4.88
    -7 5 -11 4.7
    -7 -5 -11 4.81
    -7 5 -12 0.41
    -7 -5 -12 0.5
    -7 -5 -13 0.3
    -7 -5 -13 0.47
    -7 -5 -14 4.67
    7 6 -16 0.08
    7 -6 -16 0.27
    7 6 -15 0.66
    7 -6 -15 1.15
    7 6 -14 2.51
    7 -6 -14 3.26
    7 6 -13 13.74
    7 -6 -13 13.8
    7 -6 -12 13.1
    7 6 -12 12.19
    7 -6 -12 11.72
    7 -6 -11 2.42
    7 6 -11 2.02
    7 -6 -11 2
    7 -6 -10 -0.14
    7 6 -10 -0.07
    7 -6 -10 -0.09
    7 -6 -10 0.16
    7 -6 -9 4.09
    7 6 -9 5.36
    7 -6 -9 5.03
    7 -6 -9 5.55
    -7 -6 8 4.06
    7 -6 -8 3.88
    -7 -6 8 2.47
    -7 -6 7 38.74
    -7 -6 7 48.29
    -7 -6 6 3.75
    -7 -6 6 4.15
    -7 -6 5 33
    -7 -6 5 37.03
    -7 -6 4 3.2
    -7 -6 4 2.98
    -7 -6 3 6.63
    -7 -6 3 6.34
    -7 -6 2 15.44
    -7 6 2 15.63
    -7 -6 2 17.5
    -7 -6 1 1.45
    -7 -6 1 0.96
    -7 6 1 2.37
    -7 -6 0 79.86
    -7 -6 0 67.47
    -7 6 0 69.93
    -7 -6 0 71.52
    -7 -6 -1 38.86
    -7 -6 -1 38.97
    -7 6 -1 37.28
    -7 -6 -1 34.73
    -7 -6 -2 4.04
    -7 -6 -2 2.98
    -7 6 -2 3.82
    -7 6 -3 69.86
    -7 6 -3 73.31
    -7 -6 -3 70.36
    -7 -6 -3 68.66
    -7 6 -4 4.9
    -7 -6 -4 4.38
    -7 6 -4 3.85
    -7 -6 -4 4.63
    -7 -6 -5 1.23
    -7 6 -5 0.49
    -7 -6 -5 1.3
    -7 -6 -6 0.52
    -7 -6 -6 0.12
    -7 -6 -6 0.78
    -7 6 -6 0.3
    -7 6 -6 0.3
    -7 -6 -6 0.52
    -7 -6 -7 15.29
    -7 6 -7 16.54
    -7 6 -7 17.99
    -7 -6 -7 17.48
    -7 -6 -8 6
    -7 6 -8 5.87
    -7 6 -8 6.59
    -7 -6 -8 6.13
    -7 -6 -9 13.7
    -7 6 -9 14.42
    -7 6 -9 14.21
    -7 -6 -9 15.07
    -7 6 -10 0.45
    -7 -6 -10 0.56
    -7 -6 -11 0.07
    -7 -6 -11 0.29
    -7 6 -11 -0.02
    -7 -6 -12 0.65
    -7 6 -12 0.84
    -7 -6 -12 1.1
    -7 -6 -13 4.37
    -7 -6 -13 5.48
    -7 -6 -14 0.28
    7 7 -16 4.06
    7 -7 -16 5.31
    7 7 -15 -0.11
    7 -7 -15 0.08
    7 7 -14 1.57
    7 -7 -14 1.86
    7 7 -13 2.46
    7 -7 -13 3.17
    7 7 -12 2.89
    7 -7 -12 2.64
    7 7 -11 -0.16
    7 -7 -11 -0.14
    7 -7 -10 9.65
    7 7 -10 11.72
    7 -7 -10 10.99
    7 -7 -10 11.87
    7 -7 -9 0.36
    7 -7 -9 0.48
    7 7 -9 0.3
    7 -7 -9 0.33
    -7 -7 8 0.15
    7 -7 -8 0.53
    7 -7 -8 0.75
    -7 -7 7 8.61
    -7 -7 7 9.57
    -7 -7 6 4.66
    -7 -7 6 2.56
    -7 -7 5 2.3
    -7 -7 4 7.3
    -7 -7 3 54
    -7 7 3 49.14
    -7 -7 3 54.69
    -7 -7 2 79.75
    -7 7 2 81.92
    -7 -7 2 86.1
    -7 -7 1 0.31
    -7 7 1 0.17
    -7 -7 1 0.99
    -7 -7 0 115.06
    -7 7 0 115.96
    -7 -7 0 117.75
    -7 -7 -1 3
    -7 -7 -1 3.56
    -7 7 -1 2.42
    -7 -7 -1 3.2
    -7 -7 -2 21
    -7 7 -2 18.9
    -7 -7 -2 18.51
    -7 -7 -3 -0.24
    -7 7 -3 0.29
    -7 -7 -3 -0.25
    -7 7 -4 64.8
    -7 -7 -4 64.08
    -7 -7 -4 67.46
    -7 -7 -5 2.55
    -7 7 -5 2.01
    -7 7 -5 2.69
    -7 -7 -5 2.82
    -7 -7 -5 3.37
    -7 7 -5 2.5
    -7 -7 -6 0.18
    -7 7 -6 0.05
    -7 7 -6 0.05
    -7 -7 -6 0.52
    -7 -7 -7 2.17
    -7 7 -7 2.43
    -7 7 -7 2.83
    -7 -7 -7 3.14
    -7 -7 -8 14.29
    -7 7 -8 13.84
    -7 7 -8 15.06
    -7 -7 -8 15.31
    -7 -7 -9 0.58
    -7 7 -9 0.4
    -7 -7 -9 1.03
    -7 7 -9 0.69
    -7 -7 -10 9.06
    -7 7 -10 7.97
    -7 -7 -10 9.85
    -7 -7 -11 0.04
    -7 7 -11 0.02
    -7 -7 -11 0.01
    -7 -7 -12 4.61
    -7 -7 -12 3.26
    -7 7 -12 3.8
    -7 -7 -13 0.32
    -7 -7 -13 0.13
    7 8 -16 0.52
    7 -8 -16 0.85
    7 8 -15 0.42
    7 -8 -15 0.45
    7 8 -14 0.27
    7 -8 -14 0.69
    7 8 -13 1.21
    7 -8 -13 1.06
    7 8 -12 2.47
    7 -8 -12 2.26
    7 8 -11 15.65
    7 -8 -11 14.73
    7 -8 -11 14.85
    7 8 -10 5.46
    7 -8 -10 5.65
    7 -8 -10 5.91
    7 -8 -9 0.56
    7 -8 -9 0.27
    7 -8 -8 6.15
    7 -8 -8 7.55
    -7 -8 7 6.19
    -7 -8 7 8.21
    7 -8 -7 7.41
    -7 -8 6 0.78
    -7 -8 5 32.14
    -7 -8 4 39.25
    -7 -8 3 1.34
    -7 8 3 1.8
    -7 -8 3 1.68
    -7 -8 2 84.81
    -7 8 2 85.13
    -7 -8 2 90.27
    -7 -8 1 42.98
    -7 8 1 41.02
    -7 -8 1 41.76
    -7 -8 0 44.7
    -7 -8 0 37.75
    -7 8 0 40.52
    -7 -8 0 40.87
    -7 -8 -1 8.51
    -7 8 -1 8.56
    -7 -8 -1 8.94
    -7 -8 -1 6.96
    -7 -8 -2 1.46
    -7 8 -2 0.31
    -7 -8 -2 1.09
    -7 -8 -3 32.76
    -7 8 -3 33.77
    -7 -8 -3 32.73
    -7 -8 -4 1.27
    -7 8 -4 0.8
    -7 -8 -4 0.44
    -7 -8 -5 0.84
    -7 -8 -5 0.22
    -7 -8 -5 0.39
    -7 8 -5 1.11
    -7 8 -5 0.06
    -7 8 -5 0.33
    -7 -8 -5 0.88
    -7 -8 -6 2.94
    -7 8 -6 2.74
    -7 8 -6 3.27
    -7 -8 -6 2.94
    -7 -8 -7 15.02
    -7 8 -7 17.13
    -7 8 -7 17.39
    -7 -8 -8 8.15
    -7 8 -8 7.61
    -7 -8 -8 9.4
    -7 8 -8 8.46
    -7 -8 -9 3.49
    -7 -8 -9 2.9
    -7 8 -9 2.94
    -7 8 -9 2.71
    -7 -8 -10 0.57
    -7 8 -10 0.72
    -7 8 -10 1.14
    -7 -8 -10 0.83
    -7 -8 -11 0.13
    -7 8 -11 -0.03
    -7 -8 -11 0.24
    -7 -8 -12 4.65
    -7 -8 -12 5.67
    -7 -8 -13 4.63
    -7 -8 -13 5.44
    7 9 -15 0.56
    7 -9 -15 0.5
    7 9 -14 -0.25
    7 -9 -14 0.03
    7 9 -13 1.56
    7 -9 -13 1.85
    7 -9 -12 0.71
    7 9 -12 0.43
    7 9 -11 0.24
    7 -9 -11 0.09
    7 -9 -11 0.27
    7 9 -10 13.87
    7 -9 -10 14.42
    7 -9 -10 14.85
    7 -9 -9 4.55
    7 -9 -9 4.43
    7 -9 -8 0.19
    7 -9 -8 0.26
    7 -9 -7 14.33
    7 -9 -6 13.16
    -7 -9 6 11.62
    -7 -9 5 1.24
    -7 9 4 7.86
    -7 -9 4 10.98
    -7 -9 3 -0.23
    -7 9 3 0.58
    -7 -9 3 -0.01
    -7 -9 2 2.04
    -7 9 2 3.29
    -7 -9 2 3.59
    -7 -9 1 2.65
    -7 -9 1 3
    -7 9 1 3.01
    -7 -9 0 16.67
    -7 -9 0 14.24
    -7 9 0 15.79
    -7 -9 0 16.14
    -7 -9 -1 0.35
    -7 -9 -1 -0.4
    -7 9 -1 0.68
    -7 -9 -1 0.28
    -7 -9 -2 1.07
    -7 9 -2 1.52
    -7 -9 -2 1.07
    -7 -9 -3 0.72
    -7 9 -3 1.17
    -7 -9 -3 1.24
    -7 -9 -4 35.65
    -7 -9 -4 48.94
    -7 9 -4 45.68
    -7 9 -4 33.61
    -7 9 -4 40.58
    -7 -9 -4 33.6
    -7 -9 -5 8.66
    -7 9 -5 9.72
    -7 9 -5 9.46
    -7 -9 -5 10.64
    -7 -9 -6 5.37
    -7 -9 -6 4.23
    -7 9 -6 4.67
    -7 9 -6 5.68
    -7 -9 -7 9.7
    -7 9 -7 11.18
    -7 9 -7 8.74
    -7 -9 -8 15.37
    -7 9 -8 14.69
    -7 9 -8 14.72
    -7 -9 -8 16.85
    -7 -9 -9 5.36
    -7 9 -9 5.22
    -7 9 -9 5.75
    -7 -9 -9 7.37
    -7 -9 -10 1.28
    -7 9 -10 0.9
    -7 9 -10 1.41
    -7 -9 -10 1.62
    -7 -9 -11 5.54
    -7 9 -11 6.36
    -7 -9 -11 6.9
    -7 -9 -12 0.33
    -7 9 -12 0.89
    -7 -9 -12 0.54
    -7 -9 -13 0.24
    -7 -9 -13 0.52
    7 10 -15 0.15
    7 -10 -15 0.03
    7 10 -14 1.45
    7 -10 -14 1.39
    7 10 -13 1.53
    7 -10 -13 1.47
    7 10 -12 6.44
    7 -10 -12 6.79
    7 10 -11 0.11
    7 -10 -11 0.36
    7 -10 -11 0.17
    7 10 -10 1.76
    7 -10 -10 1.73
    7 -10 -10 1.55
    7 -10 -9 12.14
    7 -10 -9 11.53
    7 -10 -8 1.32
    7 -10 -8 0.16
    7 -10 -7 1.87
    7 -10 -6 0.27
    -7 -10 6 0.01
    -7 -10 5 6.91
    -7 10 5 5.45
    7 -10 -5 6.55
    -7 -10 5 6.93
    -7 10 4 9.31
    -7 -10 4 10.25
    -7 -10 3 2.82
    -7 -10 3 2.22
    -7 10 3 1.88
    -7 -10 2 25.66
    -7 10 2 27.36
    -7 -10 2 32.2
    -7 -10 1 6.56
    -7 -10 1 6.59
    -7 -10 1 5.42
    -7 10 1 6.42
    -7 -10 0 22.64
    -7 -10 0 22.89
    -7 10 0 20.4
    -7 -10 0 20.51
    -7 -10 -1 6.26
    -7 -10 -1 5.43
    -7 10 -1 6.07
    -7 -10 -1 6.33
    -7 -10 -2 32.67
    -7 10 -2 32.44
    -7 -10 -2 29.52
    -7 -10 -3 12.6
    -7 10 -3 12.7
    -7 10 -3 16.2
    -7 -10 -3 11.26
    -7 10 -4 0.26
    -7 10 -4 1
    -7 -10 -4 1.42
    -7 10 -5 0.96
    -7 -10 -5 1.2
    -7 10 -5 1.32
    -7 -10 -5 1.07
    -7 -10 -6 10.79
    -7 -10 -6 8.04
    -7 10 -6 9.41
    -7 10 -6 10.29
    -7 10 -7 50.66
    -7 10 -7 47.95
    -7 -10 -8 1.1
    -7 10 -8 1.04
    -7 -10 -8 0.85
    -7 10 -8 0.84
    -7 -10 -9 12.68
    -7 10 -9 13.78
    -7 10 -9 13.4
    -7 -10 -9 15.77
    -7 -10 -10 2.48
    -7 -10 -10 3.19
    -7 10 -10 2.56
    -7 10 -10 3.58
    -7 -10 -11 1.48
    -7 10 -11 1.91
    -7 -10 -11 2.19
    -7 -10 -12 -0.06
    -7 -10 -12 0.31
    7 11 -15 0.04
    7 11 -14 0.37
    7 -11 -14 0.38
    7 11 -13 1.5
    7 -11 -13 1.5
    7 11 -12 1.77
    7 -11 -12 1.48
    7 -11 -12 1.92
    7 -11 -11 2.45
    7 11 -11 3.05
    7 -11 -11 3.06
    7 11 -10 1.49
    7 -11 -10 1.51
    7 -11 -10 1.21
    7 -11 -9 18.6
    7 -11 -8 4.88
    7 -11 -7 3.46
    7 -11 -6 3.66
    -7 -11 6 3.79
    7 -11 -5 65.12
    -7 -11 5 70.43
    -7 11 4 9.34
    7 -11 -4 11.17
    -7 -11 4 12.43
    -7 -11 4 10.9
    -7 -11 3 3.49
    -7 -11 3 4.04
    -7 11 3 3.69
    -7 -11 3 4.25
    -7 -11 2 14.48
    -7 11 2 13.31
    -7 -11 2 14.17
    -7 -11 1 7.82
    -7 -11 1 10.16
    -7 11 1 8.5
    -7 -11 1 7.46
    -7 -11 0 3.97
    -7 -11 0 3.03
    -7 -11 0 3.78
    -7 11 0 4.02
    -7 -11 -1 10.2
    -7 11 -1 10.25
    -7 -11 -1 9.68
    -7 11 -1 13.53
    -7 -11 -1 14.7
    -7 -11 -1 9.73
    -7 11 -2 3.54
    -7 -11 -2 4.05
    -7 11 -3 0.23
    -7 -11 -3 0.84
    -7 11 -4 7.82
    -7 11 -4 9.39
    -7 -11 -4 10.36
    -7 11 -5 2.13
    -7 -11 -5 1.64
    -7 11 -5 1.68
    -7 -11 -5 2.32
    -7 -11 -6 1.89
    -7 -11 -6 1.97
    -7 11 -6 1.7
    -7 11 -6 1.78
    -7 11 -7 1.16
    -7 -11 -7 0.89
    -7 -11 -7 1.92
    -7 11 -7 1.66
    -7 -11 -8 2.69
    -7 -11 -8 2.45
    -7 11 -8 2.37
    -7 11 -8 2.3
    -7 -11 -9 2.38
    -7 -11 -9 1.7
    -7 11 -9 2.33
    -7 11 -9 2.18
    -7 -11 -10 -0.05
    -7 11 -10 -0.03
    -7 11 -10 -0.19
    -7 -11 -10 0.38
    -7 11 -11 5.8
    -7 -11 -11 5.22
    -7 -11 -12 -0.03
    7 12 -14 2.6
    7 12 -13 1.15
    7 -12 -13 1.29
    7 12 -12 0.49
    7 -12 -12 0.54
    7 -12 -12 0.41
    7 12 -11 0.41
    7 -12 -11 0.74
    7 12 -10 1.12
    7 -12 -10 0.99
    7 -12 -9 -0.33
    7 -12 -8 2.5
    7 -12 -7 16.62
    7 -12 -6 1.24
    -7 -12 6 1.27
    7 -12 -5 1.48
    -7 -12 5 1.34
    7 -12 -4 3.95
    -7 -12 4 4.17
    7 -12 -3 1.55
    -7 -12 3 0.82
    7 -12 -2 77.7
    -7 -12 2 81.78
    -7 12 1 5.41
    7 -12 -1 3.71
    -7 -12 1 4.8
    -7 12 0 4.4
    -7 -12 0 4.14
    -7 12 -1 2.7
    -7 -12 -1 2.45
    -7 12 -2 3.21
    -7 -12 -2 3.91
    -7 12 -3 -0.06
    -7 -12 -3 0.78
    -7 12 -4 0.29
    -7 -12 -4 0.35
    -7 -12 -5 0.12
    -7 12 -5 0.13
    -7 12 -5 -0.07
    -7 -12 -6 9.35
    -7 12 -6 9.12
    -7 12 -6 9.46
    -7 -12 -6 11.26
    -7 -12 -7 0.51
    -7 -12 -7 -0.16
    -7 12 -7 -0.06
    -7 12 -7 -0.38
    -7 -12 -8 0.35
    -7 12 -8 0.12
    -7 12 -8 0.25
    -7 -12 -8 0.45
    -7 -12 -9 1.2
    -7 12 -9 1.35
    -7 12 -9 1.06
    -7 -12 -9 1.67
    -7 -12 -10 4.72
    -7 12 -10 5.98
    -7 12 -10 6.07
    -7 -12 -11 1.3
    -7 -12 -12 -0.01
    7 13 -14 0.06
    7 13 -13 1.02
    7 13 -12 2.01
    7 -13 -12 1.37
    7 13 -11 0.45
    7 -13 -11 0.96
    7 13 -10 3.09
    7 -13 -10 3.62
    7 -13 -9 0.2
    7 -13 -8 0.56
    7 -13 -7 21.16
    7 -13 -6 0.8
    -7 -13 6 0.56
    7 -13 -5 7.66
    -7 -13 5 8.09
    7 -13 -4 24.89
    -7 -13 4 28.72
    7 -13 -3 48.58
    -7 -13 3 53.41
    7 -13 -2 6.57
    -7 -13 2 6.66
    -7 13 1 52.06
    -7 -13 1 52.12
    -7 13 0 1.51
    -7 -13 0 1.11
    -7 13 -1 12.83
    -7 -13 -1 11.49
    -7 13 -2 8.39
    -7 -13 -2 8.42
    -7 13 -3 6.87
    -7 -13 -3 7.77
    -7 13 -4 6
    -7 -13 -4 6.37
    -7 13 -5 -0.43
    -7 -13 -5 0.46
    -7 -13 -6 6.6
    -7 13 -6 7.11
    -7 -13 -7 0.01
    -7 13 -7 -0.23
    -7 13 -7 -0.18
    -7 -13 -8 -0.23
    -7 13 -8 -0.13
    -7 13 -8 0.14
    -7 13 -9 0.35
    -7 -13 -9 -0.06
    -7 13 -9 0.28
    -7 -13 -10 0.15
    -7 13 -10 0.09
    -7 -13 -11 1.15
    7 14 -13 0.07
    7 14 -12 0.37
    7 -14 -12 0.38
    7 14 -11 0.9
    7 -14 -11 0.65
    7 -14 -10 0.15
    7 14 -10 0.34
    7 -14 -9 9.66
    7 -14 -8 2.63
    7 -14 -7 0.1
    7 -14 -6 1.16
    -7 -14 6 1.27
    7 -14 -5 25.57
    -7 -14 5 26.31
    7 -14 -4 1.22
    -7 -14 4 0.57
    7 -14 -3 0.27
    -7 -14 3 0.31
    7 -14 -2 3.14
    -7 -14 2 2.58
    -7 14 1 15.33
    -7 -14 1 13.22
    -7 14 0 6.92
    -7 -14 0 6.65
    -7 14 -1 2.23
    -7 -14 -1 1.26
    -7 14 -2 1.23
    -7 -14 -2 1.29
    -7 14 -3 13.15
    -7 -14 -3 13.61
    -7 14 -4 0.27
    -7 -14 -4 0.56
    -7 14 -5 41.13
    -7 -14 -5 41.38
    -7 -14 -6 0.09
    -7 14 -6 -0.1
    -7 -14 -7 1.84
    -7 14 -7 1.36
    -7 -14 -8 0.79
    -7 14 -8 1.33
    -7 -14 -9 0.64
    -7 14 -9 1.07
    -7 14 -9 0.71
    -7 14 -10 1.63
    -7 -14 -10 0.98
    7 15 -13 -0.13
    7 15 -12 -0.22
    7 -15 -12 -0.03
    7 15 -11 0.33
    7 -15 -11 0.23
    7 15 -10 2.83
    7 -15 -10 2.65
    7 -15 -9 0.2
    7 -15 -8 1.24
    7 -15 -7 0.71
    7 -15 -6 0.56
    -7 -15 6 0.91
    7 -15 -5 -0.05
    -7 -15 5 0.06
    7 -15 -4 22.09
    -7 -15 4 21.43
    7 -15 -3 1.63
    -7 -15 3 1.71
    7 -15 -2 1.66
    -7 -15 2 1.73
    -7 15 1 0.19
    -7 -15 1 0.35
    -7 15 0 12.89
    -7 -15 0 11.32
    -7 15 -1 4.82
    -7 -15 -1 5.16
    -7 15 -2 16.68
    -7 -15 -2 18.75
    -7 15 -3 2.85
    -7 -15 -3 1.81
    -7 15 -4 6.25
    -7 -15 -4 6.32
    -7 -15 -5 2.88
    -7 15 -5 3.42
    -7 -15 -5 3.29
    -7 -15 -6 6.38
    -7 15 -6 7.43
    -7 -15 -7 0.59
    -7 15 -7 0.5
    -7 -15 -8 0.18
    -7 15 -8 0.24
    -7 15 -9 0.19
    -7 -15 -9 0.13
    -7 -15 -10 2.53
    7 16 -12 1.02
    7 16 -11 -0.05
    7 -16 -11 0.03
    7 16 -10 0.2
    7 -16 -10 -0.13
    7 -16 -9 3.17
    7 -16 -8 1.21
    7 -16 -7 3.71
    -7 -16 6 0.3
    7 -16 -6 0.44
    7 -16 -5 0.45
    -7 -16 5 0.7
    7 -16 -4 6.36
    -7 -16 4 6.13
    7 -16 -3 1.35
    -7 -16 3 1.34
    -7 16 2 0.04
    7 -16 -2 0.3
    -7 -16 2 0.1
    -7 16 1 0.46
    -7 -16 1 1.17
    -7 16 0 9.34
    -7 -16 0 9.02
    -7 16 -1 0.28
    -7 -16 -1 0.01
    -7 16 -2 2.13
    -7 -16 -2 1.75
    -7 16 -3 6.47
    -7 -16 -3 6.12
    -7 16 -4 3.11
    -7 -16 -4 2.65
    -7 16 -5 10.82
    -7 -16 -5 10.21
    -7 -16 -6 0.38
    -7 16 -6 0.74
    -7 -16 -7 -0.09
    -7 16 -7 0.11
    -7 -16 -8 1.25
    -7 16 -8 1.48
    -7 -16 -9 0.44
    -7 16 -9 0.63
    7 17 -11 0.01
    7 -17 -11 0
    7 17 -10 1.06
    7 -17 -10 0.65
    7 17 -9 4.17
    7 -17 -9 5.09
    7 -17 -8 0.7
    7 -17 -7 0.14
    7 -17 -6 0.39
    7 -17 -5 -0.35
    -7 -17 5 -0.24
    7 -17 -4 0.38
    -7 -17 4 -0.17
    -7 17 3 11.56
    7 -17 -3 10.14
    -7 -17 3 10.24
    -7 17 2 0.51
    7 -17 -2 0.22
    -7 -17 2 0.36
    -7 17 1 18.04
    -7 -17 1 16.73
    -7 17 0 0.79
    -7 -17 0 0.49
    -7 17 -1 -0.31
    -7 -17 -1 0.06
    -7 17 -2 -0.05
    -7 -17 -2 -0.07
    -7 17 -3 0.27
    -7 -17 -3 0.28
    -7 17 -4 5.8
    -7 -17 -4 5.61
    -7 17 -5 0.41
    -7 -17 -5 0.61
    -7 -17 -6 1.06
    -7 17 -6 1.32
    -7 -17 -7 0
    -7 17 -7 0.33
    -7 -17 -8 -0.02
    -7 17 -8 -0.19
    -7 17 -9 0.31
    7 18 -10 0.8
    7 -18 -10 1.22
    7 18 -9 0.06
    7 -18 -9 0.12
    7 -18 -8 0.42
    7 -18 -7 0.29
    7 -18 -6 -0.19
    7 -18 -5 0.25
    -7 -18 5 0.37
    -7 18 4 0.02
    7 -18 -4 0.21
    -7 18 3 -0.03
    7 -18 -3 0.18
    -7 -18 3 -0.13
    -7 18 2 16.23
    7 -18 -2 15.1
    -7 -18 2 15.7
    -7 18 1 2.06
    -7 -18 1 1.98
    -7 18 0 2.96
    -7 -18 0 2.99
    -7 18 -1 1.58
    -7 -18 -1 1.65
    -7 18 -2 0.03
    -7 -18 -2 0.02
    -7 18 -3 1.47
    -7 -18 -3 1.48
    -7 18 -4 0.06
    -7 -18 -4 0.02
    -7 18 -5 3.26
    -7 -18 -5 2.58
    -7 18 -6 1.63
    -7 18 -7 0.6
    -7 18 -8 0.1
    7 19 -9 0.25
    -7 19 9 0.46
    7 -19 -9 0.58
    7 19 -8 -0.02
    7 -19 -8 -0.03
    -7 19 8 -0.04
    -7 19 7 1.93
    7 -19 -7 1.71
    7 -19 -6 0.32
    -7 19 6 0.24
    -7 19 5 2.64
    7 -19 -5 2.25
    -7 19 4 0.17
    7 -19 -4 0.28
    -7 -19 4 -0.04
    -7 19 3 0.42
    7 -19 -3 0.7
    -7 -19 3 0.67
    -7 19 2 0.95
    -7 -19 2 1.26
    -7 19 1 7.67
    -7 -19 1 7.89
    -7 19 0 1.88
    -7 -19 0 2.11
    -7 19 -1 2.67
    -7 -19 -1 2.37
    -7 19 -2 0.9
    -7 -19 -2 1.11
    -7 19 -3 6.29
    -7 -19 -3 7.49
    -7 19 -4 4.5
    -7 -19 -4 5.17
    -7 19 -5 1.41
    -7 -19 -5 1.24
    -7 19 -6 -0.04
    -7 19 -7 0.1
    -7 20 8 0.41
    7 -20 -8 0.48
    -7 20 7 1.92
    7 -20 -7 1.97
    -7 20 6 0.8
    7 -20 -6 0.42
    -7 20 5 0.29
    7 -20 -5 -0.04
    -7 20 4 -0.02
    7 -20 -4 0.05
    -7 -20 4 -0.17
    -7 20 3 1.3
    7 -20 -3 1.11
    -7 -20 3 1.03
    7 -20 -2 1.31
    -7 20 2 0.77
    -7 -20 2 0.51
    -7 20 1 1.69
    -7 -20 1 0.74
    -7 20 0 0.77
    -7 -20 0 0.53
    -7 20 -1 -0.32
    -7 -20 -1 0.17
    -7 20 -2 1.33
    -7 -20 -2 1.22
    -7 20 -3 3.48
    -7 -20 -3 3.81
    -7 20 -4 0.09
    -7 -20 -4 0.2
    -7 20 -5 0.37
    -7 -20 -5 -0.04
    -7 -20 -5 0.14
    -7 20 -6 -0.1
    -7 21 6 0.14
    7 -21 -6 0.56
    -7 21 5 0.45
    7 -21 -5 0.08
    -7 21 4 0.51
    7 -21 -4 0.26
    -7 -21 4 0.18
    -7 21 3 -0.01
    -7 -21 3 -0.22
    7 -21 -2 0.22
    -7 21 2 -0.26
    -7 -21 2 -0.07
    7 -21 -1 0.49
    -7 21 1 0.53
    -7 -21 1 0.35
    -7 21 0 0.95
    -7 -21 0 0.83
    -7 21 -1 5.04
    -7 -21 -1 4.46
    -7 21 -2 3.38
    -7 -21 -2 3.31
    -7 -21 -3 2.21
    -7 21 -3 1.94
    -7 21 -4 0.09
    -7 -21 -4 0.13
    -7 22 4 0.6
    -7 22 3 0.05
    -7 -22 2 -0.2
    -7 -22 2 -0.07
    -7 22 1 0.02
    -7 -22 1 0.06
    -7 22 0 0.19
    -7 -22 0 0.25
    -7 22 -1 1.21
    -7 -22 -1 1.01
    -7 22 -2 0.12
    -7 -22 -2 0.13
    8 0 -16 3.45
    8 0 -16 3.11
    8 0 -15 0.12
    8 0 -15 0.13
    8 0 -14 1.44
    8 0 -14 1.47
    8 0 -13 0.19
    8 0 -13 -0.19
    8 0 -12 10.71
    8 0 -12 10.63
    8 0 -11 0.36
    8 0 -11 -0.21
    8 0 -10 78.62
    -8 0 9 -0.65
    8 0 -9 0.07
    -8 0 8 -0.07
    -8 0 8 0.02
    -8 0 7 -0.93
    -8 0 7 -0.9
    -8 0 6 19.58
    -8 0 6 19.88
    -8 0 5 -1.42
    -8 0 5 -0.02
    -8 0 4 263.37
    -8 0 3 0.49
    -8 0 2 12.12
    -8 0 2 9.86
    -8 0 1 -0.14
    -8 0 1 -0.32
    -8 0 1 0.32
    -8 0 0 25.59
    -8 0 0 23.15
    -8 0 0 25.35
    -8 0 -1 0.2
    -8 0 -1 -0.29
    -8 0 -1 -0.84
    -8 0 -2 173.73
    -8 0 -2 184.83
    -8 0 -3 -0.13
    -8 0 -4 9.68
    -8 0 -5 0.01
    -8 0 -6 42.79
    -8 0 -6 46.63
    -8 0 -7 0.13
    -8 0 -7 -0.04
    -8 0 -7 0.24
    -8 0 -8 19.7
    -8 0 -8 20.91
    -8 0 -8 21.75
    -8 0 -9 0.01
    -8 0 -9 0.25
    -8 0 -9 -0.08
    -8 0 -10 36.27
    -8 0 -10 35.89
    -8 0 -10 34.66
    -8 0 -11 -0.24
    -8 0 -11 0.05
    -8 0 -12 0.07
    -8 0 -12 0.46
    -8 0 -13 0.06
    8 1 -16 0.45
    8 1 -16 0.26
    8 -1 -16 0.3
    8 -1 -15 0.18
    8 1 -15 0.08
    8 1 -15 0.22
    8 -1 -15 0.28
    8 -1 -14 0.29
    8 1 -14 0.57
    8 1 -14 0.45
    8 -1 -14 0.69
    8 -1 -13 0.09
    8 1 -13 0.17
    8 1 -13 0.22
    8 -1 -13 -0.07
    8 -1 -12 0.41
    8 1 -12 0.77
    8 1 -12 0.71
    8 -1 -12 0.6
    8 -1 -11 1.45
    8 1 -11 1.06
    8 -1 -11 0.4
    8 1 -11 0.41
    8 -1 -10 30.07
    8 1 -10 32.83
    8 -1 -9 62.78
    8 1 -9 69.38
    -8 1 8 0.3
    -8 1 8 -0.24
    -8 -1 8 -0.49
    -8 -1 8 -1.3
    -8 1 7 4.42
    -8 -1 7 3.77
    -8 1 7 3.44
    -8 -1 7 4
    -8 1 6 4.6
    -8 -1 6 4.32
    -8 1 6 3.15
    -8 -1 6 4.85
    -8 1 5 45.32
    -8 -1 5 42.46
    -8 1 5 39.28
    -8 -1 5 42.31
    -8 -1 4 2.79
    -8 1 4 2.49
    -8 -1 4 2.63
    -8 -1 3 95.22
    -8 -1 3 98.4
    -8 1 3 98.12
    -8 1 2 16.26
    -8 1 2 15.91
    -8 -1 2 19.5
    -8 -1 2 18.23
    -8 1 1 2.2
    -8 -1 1 1.5
    -8 1 1 2.24
    -8 -1 1 0.65
    -8 -1 1 1.3
    -8 1 0 0.15
    -8 -1 0 0.33
    -8 1 0 0.12
    -8 -1 0 -0.48
    -8 -1 0 -0.3
    -8 1 -1 90.26
    -8 -1 -1 88.48
    -8 -1 -1 96.55
    -8 1 -1 96.42
    -8 -1 -1 105.67
    -8 -1 -2 67.94
    -8 1 -2 72.25
    -8 -1 -2 77.76
    -8 -1 -3 11.61
    -8 1 -3 9.87
    -8 -1 -3 10.67
    -8 1 -4 1.41
    -8 -1 -4 1.42
    -8 -1 -4 1.04
    -8 1 -5 26.1
    -8 -1 -5 28.13
    -8 1 -6 4.62
    -8 -1 -6 4.59
    -8 1 -6 6.66
    -8 -1 -6 6.42
    -8 1 -6 5.54
    -8 1 -6 6.7
    -8 -1 -6 6.52
    -8 1 -7 73.5
    -8 -1 -7 73.77
    -8 -1 -7 73.91
    -8 1 -7 73.6
    -8 1 -7 75.96
    -8 -1 -7 72.85
    -8 1 -8 21.95
    -8 -1 -8 20.04
    -8 -1 -8 22.09
    -8 1 -8 22.23
    -8 1 -8 22.26
    -8 -1 -8 22.49
    -8 1 -9 31.63
    -8 -1 -9 30.32
    -8 1 -9 27.75
    -8 1 -9 28.09
    -8 -1 -9 27.82
    -8 -1 -10 3.37
    -8 -1 -10 3.1
    -8 1 -10 3.11
    -8 1 -10 3.22
    -8 -1 -10 3.14
    -8 -1 -11 3.37
    -8 1 -11 2.34
    -8 -1 -11 2.2
    -8 1 -11 2.46
    -8 -1 -11 2.57
    -8 1 -12 0.94
    -8 -1 -12 1.4
    -8 1 -12 1.6
    -8 1 -13 0.91
    -8 -1 -13 1.08
    8 2 -16 2.18
    8 -2 -16 2.43
    8 -2 -15 1.31
    8 2 -15 1.52
    8 2 -15 1.46
    8 -2 -15 1.7
    8 -2 -14 6.89
    8 2 -14 6.16
    8 2 -14 6.19
    8 -2 -14 6.37
    8 -2 -13 -0.24
    8 2 -13 0.23
    8 2 -13 0.23
    8 -2 -13 0.3
    8 -2 -12 2.9
    8 2 -12 2.59
    8 2 -12 2.98
    8 -2 -12 2.87
    8 -2 -11 6.72
    8 2 -11 6.66
    8 -2 -11 6.31
    8 2 -11 7.32
    8 -2 -10 26.83
    8 2 -10 29.42
    8 -2 -9 0.17
    8 2 -9 0.15
    8 -2 -9 0.33
    -8 2 8 3.84
    -8 -2 8 5.35
    -8 -2 8 6.05
    -8 2 7 17.68
    -8 -2 7 15.99
    -8 -2 7 14.41
    -8 2 7 15.4
    -8 2 6 5.43
    -8 2 6 5.81
    -8 -2 6 6.21
    -8 -2 6 6.06
    -8 -2 5 0.02
    -8 2 5 -0.52
    -8 -2 5 -0.29
    -8 2 4 3.83
    -8 -2 4 4.89
    -8 2 3 0.3
    -8 -2 3 0.65
    -8 -2 3 0.51
    -8 2 2 9.67
    -8 2 2 7.83
    -8 -2 2 9.32
    -8 -2 2 9.59
    -8 -2 1 28.99
    -8 2 1 27.11
    -8 2 1 24.08
    -8 -2 1 24.72
    -8 -2 1 25.4
    -8 2 1 27.02
    -8 -2 0 50.53
    -8 2 0 44.76
    -8 -2 0 43.2
    -8 -2 0 42.74
    -8 2 0 46.41
    -8 -2 -1 73.69
    -8 -2 -1 79.73
    -8 2 -1 78.45
    -8 -2 -1 87.37
    -8 2 -2 5.48
    -8 -2 -2 6.31
    -8 -2 -2 4.85
    -8 -2 -3 10.77
    -8 2 -3 11.29
    -8 -2 -3 9.38
    -8 -2 -4 96.34
    -8 2 -4 93.54
    -8 -2 -4 94.06
    -8 -2 -5 20.76
    -8 2 -5 22.1
    -8 -2 -5 21.65
    -8 2 -6 30.37
    -8 -2 -6 28.28
    -8 2 -6 32.77
    -8 -2 -6 31.56
    -8 2 -6 30.82
    -8 -2 -6 33.48
    -8 2 -7 15.09
    -8 -2 -7 13.82
    -8 -2 -7 13.82
    -8 2 -7 13.81
    -8 2 -7 13.77
    -8 2 -7 14.17
    -8 -2 -7 14.2
    -8 2 -8 0.23
    -8 -2 -8 -0.34
    -8 -2 -8 0.17
    -8 2 -8 0.05
    -8 2 -8 0.14
    -8 -2 -8 0.21
    -8 -2 -9 6.36
    -8 -2 -9 7.42
    -8 2 -9 6.07
    -8 -2 -9 6.78
    -8 -2 -10 18.77
    -8 2 -10 19.19
    -8 2 -10 19.34
    -8 -2 -10 18.86
    -8 2 -11 0.14
    -8 -2 -11 0.04
    -8 2 -11 -0.17
    -8 -2 -11 0.14
    -8 2 -12 0.01
    -8 2 -12 0.19
    -8 -2 -12 0.31
    -8 -2 -13 2.82
    8 3 -16 5.38
    8 -3 -16 4.57
    8 3 -15 -0.02
    8 -3 -15 0.49
    8 -3 -14 1.02
    8 3 -14 1.61
    8 3 -14 1.22
    8 -3 -14 1.46
    8 -3 -13 0.06
    8 3 -13 0.5
    8 3 -13 -0.23
    8 -3 -13 0.02
    8 -3 -12 0.58
    8 3 -12 0.61
    8 3 -12 0.41
    8 -3 -12 0.83
    8 -3 -11 0.48
    8 3 -11 0.91
    8 -3 -11 -0.1
    8 3 -11 0.36
    8 -3 -10 15.68
    8 3 -10 18.81
    8 -3 -9 0.6
    8 3 -9 0.59
    8 -3 -9 0.7
    -8 3 8 3.03
    -8 -3 8 4.49
    -8 -3 8 4.84
    8 -3 -8 4.27
    -8 -3 7 0.86
    -8 -3 7 1.49
    -8 -3 6 10.67
    -8 3 6 10.34
    -8 -3 6 11.73
    -8 3 5 3.25
    -8 -3 5 3.39
    -8 -3 5 3.43
    -8 3 4 0.36
    -8 -3 4 0.94
    -8 -3 4 1.56
    -8 3 3 0.53
    -8 3 3 -0.05
    -8 -3 3 0.59
    -8 -3 3 0.29
    -8 3 2 218.89
    -8 3 2 213.83
    -8 -3 2 222.96
    -8 -3 2 214.97
    -8 3 2 212.44
    -8 -3 1 36.63
    -8 3 1 29
    -8 3 1 32.32
    -8 -3 1 32.04
    -8 -3 1 31.85
    -8 3 1 32.45
    -8 -3 0 71.82
    -8 3 0 67.57
    -8 -3 0 65.55
    -8 -3 0 65.68
    -8 3 0 65.13
    -8 -3 -1 8.83
    -8 -3 -1 8.7
    -8 3 -1 9.57
    -8 -3 -1 10.74
    -8 3 -2 1.19
    -8 -3 -2 1.94
    -8 -3 -2 0.83
    -8 3 -3 2.75
    -8 -3 -3 3.31
    -8 -3 -3 1.46
    -8 -3 -4 9.71
    -8 3 -4 10.13
    -8 -3 -4 10.48
    -8 3 -5 0.94
    -8 -3 -5 1.6
    -8 -3 -5 2.62
    -8 3 -5 1.56
    -8 -3 -6 27.49
    -8 3 -6 32.06
    -8 3 -6 28.22
    -8 -3 -6 32.96
    -8 3 -7 1.39
    -8 -3 -7 0.99
    -8 3 -7 1.43
    -8 -3 -7 1.97
    -8 -3 -8 12.45
    -8 3 -8 14.23
    -8 3 -8 13.65
    -8 -3 -8 14.58
    -8 -3 -9 -0.03
    -8 3 -9 0.65
    -8 -3 -9 0.31
    -8 -3 -10 2.1
    -8 3 -10 2.31
    -8 -3 -10 2.45
    -8 -3 -11 0.26
    -8 3 -11 -0.08
    -8 -3 -11 0.17
    -8 -3 -12 1.63
    -8 3 -12 1.99
    -8 -3 -12 1.94
    -8 -3 -13 0.12
    8 4 -16 -0.02
    8 -4 -16 -0.06
    8 4 -15 0.03
    8 -4 -15 0.04
    8 -4 -14 1.02
    8 4 -14 0.83
    8 -4 -14 1
    8 -4 -13 0.82
    8 4 -13 0.86
    8 -4 -13 0.66
    8 -4 -12 2.31
    8 4 -12 2.52
    8 4 -12 1.94
    8 -4 -12 1.73
    8 -4 -11 18.35
    8 4 -11 18.67
    8 -4 -11 17.24
    8 -4 -10 7.56
    8 4 -10 8.68
    8 -4 -10 9.01
    8 -4 -10 8.64
    8 -4 -9 15.7
    8 4 -9 19.43
    8 -4 -9 17.74
    -8 -4 8 4.1
    -8 -4 8 6.33
    8 -4 -8 5.6
    8 4 -8 6.18
    8 -4 -8 7.15
    -8 -4 7 33.01
    -8 -4 7 33.93
    -8 -4 6 6.24
    -8 -4 6 8.68
    -8 -4 5 1.24
    -8 -4 5 1.28
    -8 -4 4 -0.16
    -8 -4 4 0.69
    -8 -4 3 35.9
    -8 -4 3 31.21
    -8 4 2 27.98
    -8 -4 2 30.94
    -8 -4 2 30.03
    -8 4 1 0.82
    -8 -4 1 0.87
    -8 -4 1 1.46
    -8 4 1 0.09
    -8 -4 1 0.94
    -8 -4 0 21.6
    -8 4 0 18.47
    -8 -4 0 18.15
    -8 -4 0 15.81
    -8 4 0 17.27
    -8 4 -1 -0.09
    -8 -4 -1 0.32
    -8 -4 -1 -0.02
    -8 4 -1 -0.26
    -8 -4 -1 0.39
    -8 -4 -2 67.78
    -8 4 -2 63.75
    -8 -4 -2 68.59
    -8 -4 -3 60.71
    -8 4 -3 55.44
    -8 -4 -3 61.13
    -8 4 -4 4.58
    -8 -4 -4 3.67
    -8 -4 -4 4.04
    -8 4 -5 38.94
    -8 -4 -5 45.01
    -8 -4 -5 36.42
    -8 4 -5 35.26
    -8 -4 -5 36.72
    -8 -4 -6 5.71
    -8 4 -6 6.9
    -8 4 -6 6.04
    -8 -4 -6 7.37
    -8 4 -7 4.46
    -8 -4 -7 4.57
    -8 4 -7 3.57
    -8 -4 -7 4.51
    -8 4 -8 85.16
    -8 4 -8 81.84
    -8 -4 -8 86.18
    -8 -4 -9 9.78
    -8 4 -9 10.14
    -8 -4 -9 9.78
    -8 -4 -10 0.8
    -8 4 -10 1.25
    -8 -4 -10 1.19
    -8 -4 -11 0
    -8 4 -11 -0.27
    -8 -4 -11 0.05
    -8 -4 -12 0.23
    -8 4 -12 0.01
    -8 -4 -12 0.5
    -8 -4 -13 0.39
    8 5 -16 0.2
    8 -5 -16 0.19
    8 5 -15 -0.03
    8 -5 -15 -0.14
    8 5 -14 4.13
    8 -5 -14 3.83
    8 -5 -13 0.26
    8 5 -13 0.58
    8 -5 -13 0.31
    8 -5 -12 7.38
    8 5 -12 8.14
    8 -5 -12 6.89
    8 -5 -11 0.99
    8 5 -11 0.59
    8 -5 -11 0.7
    8 -5 -10 15.45
    8 5 -10 19.02
    8 -5 -10 16.86
    8 -5 -9 0.16
    8 5 -9 0.33
    8 -5 -9 0.34
    -8 5 8 0.51
    -8 -5 8 0.52
    -8 -5 8 0.81
    8 -5 -8 0.64
    8 5 -8 0.89
    8 -5 -8 1.32
    -8 -5 7 5.95
    -8 -5 7 6.2
    -8 -5 6 8.05
    -8 -5 6 9.22
    -8 -5 5 21.79
    -8 -5 5 25.18
    -8 -5 4 7.74
    -8 -5 3 30
    -8 -5 3 24.64
    -8 5 2 10.67
    -8 -5 2 13.07
    -8 -5 2 11.96
    -8 -5 1 0.2
    -8 -5 1 0.7
    -8 5 1 0.59
    -8 -5 1 0.87
    -8 -5 0 20.32
    -8 5 0 17.98
    -8 -5 0 20.17
    -8 -5 0 16.77
    -8 5 -1 77.06
    -8 -5 -1 77.21
    -8 -5 -1 76.53
    -8 -5 -1 82.49
    -8 5 -2 22.41
    -8 -5 -2 22.08
    -8 5 -2 20.17
    -8 -5 -2 23.89
    -8 -5 -3 44.25
    -8 5 -3 35.53
    -8 -5 -3 40.5
    -8 5 -4 0.63
    -8 -5 -4 0.16
    -8 -5 -4 1.05
    -8 5 -5 64.19
    -8 -5 -5 75.63
    -8 5 -5 74.11
    -8 -5 -5 63.82
    -8 5 -5 59.21
    -8 -5 -5 61.79
    -8 -5 -6 9.06
    -8 5 -6 10.02
    -8 5 -6 10.64
    -8 -5 -6 11.78
    -8 -5 -7 5.68
    -8 5 -7 5.8
    -8 5 -7 5.45
    -8 -5 -7 6.59
    -8 -5 -8 1.26
    -8 5 -8 1.99
    -8 -5 -8 1.84
    -8 5 -8 1.32
    -8 -5 -9 14.42
    -8 5 -9 13.81
    -8 5 -9 15.26
    -8 -5 -9 13.85
    -8 -5 -10 0.04
    -8 5 -10 0.21
    -8 -5 -10 0.22
    -8 -5 -11 0.41
    -8 5 -11 0.5
    -8 -5 -11 0.94
    -8 -5 -12 0.22
    -8 5 -12 0.39
    -8 -5 -12 0.5
    -8 -5 -13 0.63
    8 6 -16 1.1
    8 -6 -16 1.47
    8 6 -15 -0.07
    8 -6 -15 0.18
    8 6 -14 0.86
    8 -6 -14 0.81
    8 6 -13 0.1
    8 -6 -13 -0.03
    8 6 -12 1.61
    8 -6 -12 0.95
    8 -6 -11 22.98
    8 6 -11 23.18
    8 -6 -11 24.14
    8 -6 -10 17.84
    8 6 -10 22.54
    8 -6 -10 21.15
    8 -6 -10 21.02
    8 -6 -9 -0.28
    8 6 -9 -0.17
    8 -6 -9 -0.22
    8 -6 -8 -0.17
    8 6 -8 -0.01
    8 -6 -8 0.18
    -8 6 7 42.79
    -8 -6 7 34.87
    -8 -6 7 41.34
    8 -6 -7 45.07
    8 -6 -7 33.91
    -8 -6 6 0.59
    -8 -6 6 1.16
    -8 -6 5 49.24
    -8 -6 4 2.91
    -8 -6 3 6.17
    -8 6 3 6.06
    -8 -6 3 4.82
    -8 6 2 34.74
    -8 -6 2 37.42
    -8 -6 2 38.57
    -8 -6 1 16.78
    -8 6 1 15.05
    -8 -6 1 15.32
    -8 -6 1 16.16
    -8 -6 0 46.76
    -8 6 0 45.48
    -8 -6 0 40.5
    -8 -6 0 42.09
    -8 6 -1 14.06
    -8 -6 -1 13.21
    -8 -6 -1 17.4
    -8 -6 -1 15.03
    -8 -6 -2 3.07
    -8 6 -2 2.13
    -8 -6 -2 2.21
    -8 -6 -3 4.17
    -8 6 -3 5.27
    -8 -6 -3 4.84
    -8 -6 -4 2.21
    -8 -6 -4 2.33
    -8 6 -4 3.66
    -8 -6 -4 4.18
    -8 6 -5 67.6
    -8 6 -5 71.42
    -8 -6 -6 12.88
    -8 6 -6 12.26
    -8 6 -6 12.96
    -8 -6 -6 15.35
    -8 -6 -7 45.33
    -8 6 -7 41.87
    -8 6 -7 46.28
    -8 -6 -7 45.18
    -8 -6 -8 26.49
    -8 6 -8 29.28
    -8 6 -8 30.87
    -8 -6 -8 29.83
    -8 -6 -9 4.96
    -8 6 -9 4.43
    -8 6 -9 5.99
    -8 -6 -9 4.83
    -8 -6 -10 1.81
    -8 6 -10 1.78
    -8 -6 -10 2.67
    -8 -6 -11 0.02
    -8 6 -11 0.13
    -8 -6 -12 0.1
    -8 6 -12 0.47
    -8 -6 -12 0.2
    -8 -6 -13 0.2
    8 7 -15 0.1
    8 -7 -15 0.1
    8 7 -14 0.28
    8 -7 -14 0.32
    8 7 -13 -0.13
    8 -7 -13 -0.15
    8 7 -12 12.33
    8 -7 -12 12.01
    8 7 -11 0.35
    8 -7 -11 0.85
    8 -7 -11 0.76
    8 7 -10 0.79
    8 -7 -10 0.65
    8 -7 -10 0.91
    8 7 -9 54.93
    8 -7 -9 50.18
    8 -7 -9 52.58
    8 7 -8 0.99
    8 -7 -8 0.72
    -8 -7 7 -0.06
    8 7 -7 0.18
    8 -7 -7 0.41
    -8 -7 6 -0.53
    8 -7 -6 0
    -8 -7 5 1.66
    -8 -7 4 20.11
    -8 7 3 17.1
    -8 -7 3 19.33
    -8 -7 3 18.17
    -8 7 2 11.71
    -8 -7 2 12.67
    -8 -7 2 12.34
    -8 -7 1 60.06
    -8 7 1 54.33
    -8 -7 1 58.86
    -8 -7 1 57.78
    -8 -7 0 23.2
    -8 7 0 19.53
    -8 -7 0 19.68
    -8 -7 0 19.46
    -8 -7 -1 2.39
    -8 -7 -1 1.16
    -8 7 -1 2.61
    -8 -7 -1 1.7
    -8 -7 -2 0.19
    -8 7 -2 -0.01
    -8 7 -3 19.5
    -8 -7 -3 20.35
    -8 -7 -3 17.23
    -8 -7 -4 -0.01
    -8 7 -4 0.5
    -8 -7 -4 0.65
    -8 7 -4 0.33
    -8 7 -5 0.69
    -8 7 -5 1.03
    -8 -7 -5 1.05
    -8 -7 -6 12.39
    -8 7 -6 12.46
    -8 7 -6 13.63
    -8 -7 -6 15.73
    -8 -7 -7 7.9
    -8 7 -7 7.24
    -8 7 -7 7.44
    -8 -7 -7 8.26
    -8 -7 -8 8.78
    -8 7 -8 9.46
    -8 7 -8 11.12
    -8 -7 -8 11.08
    -8 -7 -9 7.85
    -8 7 -9 7.36
    -8 7 -9 9.65
    -8 -7 -9 9.79
    -8 -7 -10 0.53
    -8 7 -10 0.16
    -8 -7 -10 0.84
    -8 -7 -11 2.72
    -8 7 -11 2.75
    -8 -7 -11 3.12
    -8 -7 -12 2.3
    -8 7 -12 2.52
    -8 -7 -13 0.96
    8 8 -15 0.28
    8 -8 -15 0.29
    8 8 -14 0.51
    8 -8 -14 0.34
    8 8 -13 1.52
    8 -8 -13 1.37
    8 8 -12 0.88
    8 -8 -12 0.3
    8 8 -11 0.84
    8 -8 -11 0.63
    8 -8 -11 0.4
    8 8 -10 30.7
    8 -8 -10 30.39
    8 -8 -10 29.11
    8 -8 -9 0.16
    8 8 -9 -0.05
    8 -8 -9 0.07
    -8 -8 8 7.11
    8 8 -8 8.83
    8 -8 -8 7.84
    8 -8 -7 0.98
    -8 -8 6 -0.6
    8 -8 -6 -0.12
    -8 -8 5 4.39
    -8 -8 4 1.53
    -8 8 4 1.49
    -8 -8 3 0.07
    -8 8 3 0.54
    -8 -8 3 0.67
    -8 -8 2 77.68
    -8 8 2 79.19
    -8 -8 2 79.71
    -8 -8 1 1.88
    -8 -8 1 0.44
    -8 8 1 1.21
    -8 -8 1 2.17
    -8 -8 0 5.63
    -8 -8 0 5.1
    -8 8 0 4.54
    -8 -8 0 5.47
    -8 -8 -1 3.29
    -8 -8 -1 3.49
    -8 -8 -1 2.8
    -8 8 -1 3.76
    -8 -8 -2 7.86
    -8 8 -2 8.25
    -8 -8 -2 9.78
    -8 -8 -3 0.61
    -8 8 -3 1.05
    -8 8 -3 0.54
    -8 8 -3 0.12
    -8 -8 -3 0.99
    -8 -8 -3 0.58
    -8 -8 -4 1.44
    -8 8 -4 0.55
    -8 8 -4 1.12
    -8 8 -5 7.41
    -8 8 -5 7.92
    -8 -8 -5 8.85
    -8 -8 -6 0.84
    -8 -8 -6 0.62
    -8 8 -6 0.34
    -8 8 -6 0.33
    -8 -8 -7 15.95
    -8 8 -7 16.35
    -8 8 -7 18.93
    -8 -8 -7 19.66
    -8 -8 -8 16.4
    -8 8 -8 17.7
    -8 8 -8 18.86
    -8 -8 -9 2.04
    -8 8 -9 2.18
    -8 8 -9 1.65
    -8 -8 -9 2.43
    -8 -8 -10 2.47
    -8 8 -10 2.39
    -8 -8 -10 2.9
    -8 -8 -11 0.1
    -8 8 -11 0.23
    -8 -8 -11 0.31
    -8 8 -12 7.16
    -8 -8 -12 7.04
    8 9 -15 0.29
    8 -9 -15 0.04
    8 9 -14 1.05
    8 -9 -14 0.92
    8 9 -13 0.23
    8 -9 -13 0.08
    8 9 -12 2.28
    8 -9 -12 2.9
    8 9 -11 1.32
    8 -9 -11 1.54
    8 -9 -11 1.47
    8 9 -10 -0.03
    8 -9 -10 0.23
    8 -9 -10 0.15
    8 9 -9 11.61
    8 -9 -9 10.16
    8 -9 -9 11.31
    8 -9 -8 1.29
    -8 -9 8 0.7
    8 9 -8 0.84
    8 -9 -8 1.19
    8 -9 -7 10.73
    8 -9 -6 17.42
    8 -9 -5 0.41
    -8 -9 5 0.07
    -8 -9 5 0.39
    -8 -9 4 2.79
    -8 9 4 2.83
    8 -9 -4 3
    -8 -9 4 2.85
    -8 -9 3 8.28
    -8 -9 3 10.34
    -8 9 3 8.36
    -8 -9 2 13.8
    -8 9 2 11.76
    -8 -9 2 14.68
    -8 -9 1 1.41
    -8 -9 1 1.99
    -8 9 1 1.91
    -8 -9 1 2.07
    -8 -9 0 25.53
    -8 -9 0 23.28
    -8 9 0 24.45
    -8 -9 0 20.64
    -8 -9 -1 1.12
    -8 9 -1 0
    -8 -9 -1 0.77
    -8 -9 -2 2.07
    -8 9 -2 3
    -8 9 -2 3.27
    -8 9 -2 3.75
    -8 -9 -2 3.83
    -8 -9 -2 3.55
    -8 9 -3 22.42
    -8 9 -3 23.73
    -8 9 -4 63.24
    -8 9 -4 61.27
    -8 9 -5 23.14
    -8 9 -5 24.23
    -8 -9 -6 35.18
    -8 9 -6 32.77
    -8 9 -6 31.92
    -8 -9 -7 0.28
    -8 9 -7 0.95
    -8 -9 -7 0.83
    -8 9 -7 0.43
    -8 -9 -8 3.2
    -8 9 -8 3.44
    -8 9 -8 3.33
    -8 -9 -8 4.3
    -8 -9 -9 6.23
    -8 -9 -9 5.42
    -8 9 -9 5.05
    -8 9 -9 6.06
    -8 -9 -10 0.05
    -8 9 -10 -0.26
    -8 -9 -10 0.09
    -8 -9 -11 0.18
    -8 9 -11 0.51
    -8 -9 -12 0.09
    8 10 -15 0.23
    8 10 -14 0.15
    8 -10 -14 0.23
    8 10 -13 1.48
    8 -10 -13 1.37
    8 10 -12 7.89
    8 -10 -12 6.71
    8 -10 -12 7.63
    8 10 -11 0.89
    8 -10 -11 1.2
    8 -10 -11 0.83
    8 10 -10 1.15
    8 -10 -10 1.44
    8 -10 -10 1.15
    8 10 -9 -0.38
    8 -10 -9 0.26
    8 -10 -9 0.4
    -8 -10 8 0.28
    8 -10 -8 0.79
    8 -10 -8 0.68
    8 -10 -7 -0.01
    8 -10 -6 0.31
    8 -10 -5 84.27
    -8 -10 5 81.44
    8 -10 -4 8.48
    -8 -10 4 7.8
    -8 -10 3 2.7
    -8 10 3 1.95
    8 -10 -3 3.47
    -8 -10 3 2.72
    -8 -10 2 0.11
    -8 10 2 0.35
    -8 -10 2 1.12
    8 -10 -2 0.57
    -8 -10 2 0.32
    -8 -10 1 11.18
    -8 -10 1 13.78
    -8 10 1 11.76
    -8 -10 1 10.27
    -8 -10 1 13.46
    -8 -10 0 6.43
    -8 -10 0 5.95
    -8 10 0 9.3
    -8 10 0 7.8
    -8 -10 0 7.09
    -8 -10 0 7.73
    -8 10 -1 15.52
    -8 -10 -1 16.02
    -8 10 -2 1.84
    -8 -10 -2 1.63
    -8 10 -3 32.66
    -8 10 -3 34.47
    -8 10 -4 0.84
    -8 10 -4 0.55
    -8 10 -5 0.03
    -8 10 -5 0.24
    -8 -10 -5 -0.02
    -8 10 -6 24.08
    -8 10 -6 23.36
    -8 -10 -7 0.41
    -8 10 -7 0.96
    -8 10 -7 0.68
    -8 -10 -7 0.97
    -8 -10 -8 6.7
    -8 10 -8 7.71
    -8 10 -8 7.82
    -8 -10 -8 8.65
    -8 -10 -9 0.02
    -8 10 -9 -0.28
    -8 10 -9 0.26
    -8 -10 -9 0.16
    -8 -10 -10 0.18
    -8 10 -10 0.59
    -8 -10 -10 0.73
    -8 -10 -11 0.88
    -8 10 -11 1.35
    8 11 -14 3.73
    8 -11 -14 3.28
    8 11 -13 0
    8 -11 -13 0.1
    8 11 -12 3.78
    8 -11 -12 3.39
    8 -11 -12 4.11
    8 11 -11 0
    8 -11 -11 0.01
    8 11 -10 0.17
    8 -11 -10 0.03
    8 -11 -10 0.07
    8 11 -9 1.39
    8 -11 -9 2.38
    8 -11 -8 0.58
    8 -11 -7 3.63
    8 -11 -6 22.63
    8 -11 -5 9.28
    -8 -11 5 8.97
    8 -11 -4 8.39
    -8 -11 4 7.89
    8 -11 -3 9.46
    -8 -11 3 10.56
    -8 11 2 27.31
    8 -11 -2 25.09
    -8 -11 2 26.41
    -8 11 1 3.26
    8 -11 -1 3.37
    -8 -11 1 3.37
    -8 11 0 4.98
    -8 -11 0 4.96
    -8 11 -1 70.23
    -8 -11 -1 68.11
    -8 11 -2 16.33
    -8 -11 -2 17.16
    -8 11 -3 52.51
    -8 -11 -3 36.59
    -8 11 -4 7.08
    -8 11 -4 7.01
    -8 11 -5 0.27
    -8 11 -5 0.17
    -8 11 -6 0.78
    -8 11 -6 0.97
    -8 -11 -6 1.28
    -8 11 -7 0.49
    -8 -11 -7 -0.15
    -8 11 -7 0.39
    -8 -11 -7 0.57
    -8 -11 -8 1.16
    -8 11 -8 1.22
    -8 11 -8 1.63
    -8 -11 -8 1.99
    -8 -11 -9 1.23
    -8 11 -9 1.15
    -8 11 -9 1.12
    -8 -11 -9 1.67
    -8 -11 -10 -0.14
    -8 11 -10 -0.08
    -8 -11 -11 0.04
    8 12 -14 0.13
    8 12 -13 0.89
    8 12 -12 0.17
    8 -12 -12 0.38
    8 12 -11 -0.02
    8 -12 -11 -0.18
    8 12 -10 1.13
    8 -12 -10 1.16
    8 12 -9 0.37
    8 -12 -9 0.52
    8 -12 -8 3.45
    8 -12 -7 5.19
    8 -12 -6 8.05
    8 -12 -5 3.59
    -8 -12 5 3.11
    8 -12 -4 0.11
    -8 -12 4 0.19
    8 -12 -3 80.79
    -8 -12 3 85.5
    -8 12 2 26.83
    8 -12 -2 23.84
    -8 -12 2 25.29
    -8 12 1 12.74
    -8 -12 1 11.44
    -8 12 0 16.77
    -8 -12 0 18.09
    -8 12 -1 4.33
    -8 -12 -1 4.2
    -8 12 -2 0.48
    -8 -12 -2 0.48
    -8 12 -3 9.77
    -8 -12 -3 7.81
    -8 12 -4 -0.66
    -8 12 -5 0.08
    -8 12 -5 0
    -8 12 -6 -0.03
    -8 12 -6 0.33
    -8 -12 -7 5.4
    -8 12 -7 5.43
    -8 12 -7 6.34
    -8 -12 -8 -0.05
    -8 12 -8 -0.12
    -8 12 -8 0.27
    -8 -12 -9 0.51
    -8 12 -9 0.84
    -8 12 -9 0.67
    -8 -12 -10 0.64
    -8 12 -10 1.28
    -8 -12 -11 0.09
    8 13 -13 0.15
    8 13 -12 0.1
    8 -13 -12 0.01
    8 13 -11 0.92
    8 -13 -11 0.82
    8 13 -10 0.96
    8 -13 -10 0.54
    8 13 -9 0.2
    8 -13 -9 -0.02
    8 -13 -8 -0.01
    8 -13 -7 -0.05
    8 -13 -6 0.94
    8 -13 -5 5.65
    -8 -13 5 5.49
    8 -13 -4 2.67
    -8 -13 4 2.55
    8 -13 -3 11.33
    -8 -13 3 12.18
    -8 13 2 1.02
    8 -13 -2 1.03
    -8 -13 2 0.18
    -8 13 1 3.93
    -8 -13 1 4.57
    -8 13 0 23.12
    -8 -13 0 23.81
    -8 13 -1 0.58
    -8 -13 -1 0.18
    -8 13 -2 7.29
    -8 -13 -2 8.09
    -8 13 -3 -0.24
    -8 -13 -3 0.17
    -8 13 -4 -0.04
    -8 -13 -4 0.09
    -8 13 -5 0.19
    -8 13 -6 4.8
    -8 13 -6 3.67
    -8 -13 -7 -0.24
    -8 13 -7 -0.17
    -8 13 -7 0.06
    -8 -13 -8 4.73
    -8 13 -8 6.35
    -8 13 -8 6.17
    -8 -13 -9 1.07
    -8 13 -9 1.62
    -8 13 -9 1.94
    -8 -13 -10 1.27
    8 14 -13 -0.01
    8 14 -12 0.51
    8 -14 -12 0.34
    8 14 -11 0
    8 -14 -11 0
    8 14 -10 4.24
    8 -14 -10 4.5
    8 14 -9 0.1
    8 -14 -9 -0.14
    8 -14 -8 1.45
    8 -14 -7 -0.02
    8 -14 -6 -0.12
    8 -14 -5 0.53
    -8 -14 5 0.11
    8 -14 -4 2.95
    -8 -14 4 2.63
    -8 14 3 0.07
    8 -14 -3 0.23
    -8 -14 3 0.17
    -8 14 2 4.81
    8 -14 -2 4.09
    -8 -14 2 4.18
    -8 14 1 0.22
    -8 -14 1 0.17
    -8 14 0 19.74
    -8 -14 0 19
    -8 14 -1 -0.29
    -8 -14 -1 -0.2
    -8 14 -2 31.67
    -8 -14 -2 32.51
    -8 14 -3 1.27
    -8 -14 -3 1.37
    -8 14 -4 2.37
    -8 -14 -4 2.84
    -8 14 -5 2.45
    -8 14 -6 3.64
    -8 -14 -7 0.26
    -8 14 -7 0.47
    -8 -14 -8 1.11
    -8 14 -8 0.89
    -8 -14 -9 0.15
    -8 14 -9 0.27
    8 15 -12 0.76
    8 -15 -12 0.75
    8 15 -11 0.79
    8 -15 -11 0.91
    8 15 -10 -0.15
    8 -15 -10 0.12
    8 15 -9 0.9
    8 -15 -9 0.92
    -8 -15 8 0.28
    8 -15 -8 0.36
    8 -15 -7 1.01
    8 -15 -6 3.87
    8 -15 -5 0
    -8 -15 5 -0.02
    8 -15 -4 1.24
    -8 -15 4 1.83
    -8 15 3 2.22
    8 -15 -3 2.23
    -8 -15 3 2.13
    -8 15 2 0.86
    8 -15 -2 1.21
    -8 -15 2 0.85
    -8 15 1 8.54
    -8 -15 1 7.6
    -8 15 0 2.73
    -8 -15 0 2.2
    -8 15 -1 5.51
    -8 -15 -1 5.2
    -8 15 -2 17.09
    -8 -15 -2 17.3
    -8 15 -3 0.35
    -8 -15 -3 0.72
    -8 15 -4 9.38
    -8 -15 -4 7.83
    -8 15 -5 0.76
    -8 15 -6 1.78
    -8 15 -7 0.06
    -8 15 -8 0.62
    -8 15 -9 5.7
    8 16 -11 0.07
    8 -16 -11 -0.11
    8 16 -10 0.84
    8 -16 -10 1.38
    8 16 -9 0.18
    8 -16 -9 0.06
    -8 -16 8 1.72
    8 16 -8 1.85
    8 -16 -8 2.14
    8 -16 -7 0.59
    8 -16 -6 1.87
    8 -16 -5 0.7
    -8 -16 5 0.45
    -8 16 4 0.93
    8 -16 -4 0.38
    -8 -16 4 0.74
    -8 16 3 0.64
    8 -16 -3 0.83
    -8 -16 3 0.39
    -8 16 2 0.08
    8 -16 -2 0.24
    -8 -16 2 0.1
    -8 16 1 11.78
    -8 -16 1 11.8
    -8 16 0 1.9
    -8 -16 0 2.54
    -8 16 -1 1.41
    -8 -16 -1 1.23
    -8 16 -2 4.56
    -8 -16 -2 4.59
    -8 16 -3 3.51
    -8 -16 -3 3.45
    -8 16 -4 1
    -8 -16 -4 0.54
    -8 16 -5 0.31
    -8 16 -6 0.65
    -8 16 -7 0.96
    -8 16 -8 6.24
    -8 16 -9 0.64
    8 17 -10 0.31
    8 -17 -10 -0.14
    8 17 -9 0.61
    8 -17 -9 0.89
    8 17 -8 -0.1
    8 -17 -8 0.08
    8 -17 -7 -0.08
    -8 17 6 1.55
    8 -17 -6 1.02
    -8 17 5 0
    8 -17 -5 -0.14
    -8 -17 5 -0.18
    -8 -17 5 0.19
    -8 17 4 8.76
    8 -17 -4 7.89
    -8 -17 4 7.74
    -8 17 3 -0.16
    8 -17 -3 0.39
    -8 -17 3 -0.29
    -8 17 2 5.99
    -8 -17 2 5.05
    -8 17 1 0.59
    -8 -17 1 0.62
    -8 17 0 6.52
    -8 -17 0 6.63
    -8 17 -1 -0.28
    -8 -17 -1 -0.09
    -8 17 -2 -0.13
    -8 -17 -2 0.04
    -8 17 -3 0.76
    -8 -17 -3 0.73
    -8 17 -4 1.72
    -8 -17 -4 1.79
    -8 17 -5 1.07
    -8 -17 -5 0.75
    -8 -17 -5 0.95
    -8 17 -6 -0.17
    -8 17 -7 -0.26
    -8 17 -8 0.16
    8 -18 -10 0.04
    8 18 -9 0.1
    8 -18 -9 -0.09
    -8 18 8 0.42
    8 -18 -8 0.69
    -8 18 7 3.56
    8 -18 -7 4.17
    -8 18 6 0.04
    8 -18 -6 0.48
    -8 18 5 10.11
    -8 -18 5 10.58
    8 -18 -5 11.47
    -8 18 4 0.69
    8 -18 -4 1.1
    -8 -18 4 0.5
    -8 18 3 0.86
    8 -18 -3 0.67
    -8 -18 3 0.59
    -8 18 2 -0.18
    -8 -18 2 -0.77
    -8 18 1 6.66
    -8 -18 1 5.42
    -8 18 0 0.83
    -8 -18 0 0.66
    -8 18 -1 10.07
    -8 -18 -1 11.47
    -8 18 -2 0.3
    -8 -18 -2 0.17
    -8 18 -3 -0.06
    -8 -18 -3 -0.17
    -8 18 -4 1.42
    -8 -18 -4 1.52
    -8 18 -5 1.94
    -8 -18 -5 1.19
    -8 -18 -5 1.48
    -8 18 -6 0.28
    -8 18 -7 -0.07
    8 -19 -9 -0.08
    8 -19 -8 0.39
    -8 -19 7 -0.16
    -8 19 7 0.11
    8 -19 -7 0.07
    -8 19 6 3.77
    8 -19 -6 3.79
    -8 19 5 1.06
    8 -19 -5 1.78
    -8 19 4 0.09
    8 -19 -4 0.13
    -8 -19 4 0.29
    -8 -19 4 -0.16
    -8 19 3 0.11
    8 -19 -3 0.03
    -8 -19 3 -0.13
    -8 19 2 2.34
    -8 -19 2 2.02
    -8 19 1 0.61
    -8 -19 1 0.51
    -8 19 0 0.45
    -8 -19 0 0.22
    -8 19 -1 0.48
    -8 -19 -1 0.08
    -8 19 -2 -0.2
    -8 -19 -2 -0.21
    -8 19 -3 0.17
    -8 -19 -3 0
    -8 19 -4 7.98
    -8 -19 -4 8.78
    -8 -19 -4 8.06
    -8 19 -5 0.27
    -8 19 -6 0.68
    8 -20 -7 -0.01
    -8 -20 6 0.02
    -8 20 6 0.11
    8 -20 -6 -0.09
    -8 20 5 4.49
    8 -20 -5 4.14
    -8 20 4 1.16
    8 -20 -4 1.04
    -8 -20 4 1.03
    -8 20 3 1.54
    -8 -20 3 1.56
    -8 -20 3 1.65
    -8 20 2 0.21
    -8 -20 2 -0.17
    -8 20 1 3.95
    -8 -20 1 3.36
    -8 20 0 0.08
    -8 -20 0 -0.01
    -8 20 -1 4.87
    -8 -20 -1 4.68
    -8 20 -2 1.52
    -8 -20 -2 1.28
    -8 20 -3 1.82
    -8 -20 -3 1.85
    -8 -20 -3 2
    -8 20 -4 0.34
    -8 -21 5 0.1
    -8 21 4 -0.16
    -8 21 3 0.13
    -8 -21 3 0.03
    -8 21 2 0.82
    -8 -21 2 0.36
    -8 -21 2 0.45
    -8 21 1 -0.27
    -8 -21 1 -0.01
    -8 -21 1 0.12
    -8 21 0 -0.11
    -8 -21 0 0.19
    -8 -21 0 -0.1
    -8 21 -1 2.59
    -8 -21 -1 2.52
    -8 -21 -1 2.43
    -8 21 -2 0.12
    -8 -21 -2 0.01
    -8 -21 -2 0.04
    9 0 -15 1.17
    9 0 -15 0.87
    9 0 -14 -0.19
    9 0 -14 -0.08
    9 0 -13 0.18
    9 0 -13 0.21
    9 0 -12 0.05
    9 0 -12 0.19
    9 0 -11 1.89
    9 0 -11 3.67
    9 0 -10 0.07
    9 0 -9 23.06
    -9 0 8 -0.02
    9 0 -8 0.05
    -9 0 7 9.23
    -9 0 7 8.44
    -9 0 6 -1.89
    -9 0 5 137.81
    -9 0 4 -0.11
    -9 0 3 159.84
    -9 0 3 154.71
    -9 0 2 0.2
    -9 0 2 -0.42
    -9 0 1 0.06
    -9 0 1 0.51
    -9 0 0 -0.8
    -9 0 0 -0.76
    -9 0 -1 3.42
    -9 0 -2 0.08
    -9 0 -3 0.29
    -9 0 -4 0.62
    -9 0 -4 0.12
    -9 0 -5 44.16
    -9 0 -5 45.9
    -9 0 -6 -0.29
    -9 0 -6 0.28
    -9 0 -7 1.51
    -9 0 -7 1.54
    -9 0 -7 2
    -9 0 -8 0.18
    -9 0 -8 -0.12
    -9 0 -8 0.59
    -9 0 -9 52.52
    -9 0 -9 52.71
    -9 0 -10 -0.11
    -9 0 -10 0.05
    -9 0 -11 4.98
    -9 0 -11 5.52
    -9 0 -12 0.14
    9 -1 -16 1.27
    9 -1 -15 0.14
    9 1 -15 0.57
    9 1 -15 0.22
    9 -1 -15 0.44
    9 -1 -14 0.34
    9 1 -14 0.21
    9 1 -14 0.26
    9 -1 -14 0.42
    9 -1 -13 3.55
    9 1 -13 3.82
    9 1 -13 3.49
    9 -1 -13 3.51
    9 1 -12 4.05
    9 -1 -12 3.3
    9 1 -12 4.18
    9 -1 -12 3.74
    9 -1 -11 26.01
    9 1 -11 26.9
    9 -1 -11 27.32
    9 1 -11 28.39
    9 -1 -10 18.16
    9 1 -10 19.33
    9 -1 -9 33.96
    9 1 -9 36.01
    -9 1 8 24.43
    -9 -1 8 26.83
    9 -1 -8 23.83
    9 1 -8 24.71
    -9 1 7 2.05
    -9 -1 7 2.05
    -9 -1 7 3.06
    -9 -1 6 8.63
    -9 1 6 5.87
    -9 -1 6 7.55
    -9 1 5 52
    -9 -1 5 48.11
    -9 1 4 38.07
    -9 -1 4 41.35
    -9 1 3 8.77
    -9 1 3 6.95
    -9 -1 3 9.13
    -9 1 2 14.01
    -9 -1 2 14
    -9 -1 2 14.48
    -9 1 2 12.63
    -9 -1 1 16.66
    -9 1 1 14.08
    -9 -1 1 15.65
    -9 -1 1 14.61
    -9 1 1 17.13
    -9 1 0 7.49
    -9 1 0 7.86
    -9 -1 0 6.87
    -9 -1 0 8.17
    -9 -1 0 9.11
    -9 1 -1 0.98
    -9 -1 -1 0.97
    -9 -1 -1 0.57
    -9 1 -2 3.78
    -9 -1 -2 5.89
    -9 -1 -2 4.71
    -9 1 -3 1.1
    -9 -1 -3 1.63
    -9 1 -4 17.46
    -9 -1 -4 16.1
    -9 -1 -4 19.43
    -9 1 -4 15.2
    -9 -1 -4 12.83
    -9 1 -5 4.28
    -9 -1 -5 3.93
    -9 1 -5 4.54
    -9 -1 -5 4.8
    -9 -1 -6 3.03
    -9 1 -6 2.32
    -9 -1 -6 2.99
    -9 1 -6 2.57
    -9 1 -7 36.47
    -9 -1 -7 32.24
    -9 -1 -7 39.62
    -9 1 -7 38.73
    -9 1 -7 33.59
    -9 -1 -7 40.45
    -9 -1 -8 20.32
    -9 -1 -8 22.12
    -9 1 -8 21
    -9 -1 -8 23.29
    -9 -1 -9 0.96
    -9 -1 -9 0.25
    -9 1 -9 0.42
    -9 1 -9 0.74
    -9 -1 -9 0.59
    -9 -1 -10 -0.05
    -9 1 -10 0.25
    -9 1 -10 -0.03
    -9 -1 -10 0.32
    -9 1 -11 0.67
    -9 1 -11 0.61
    -9 -1 -11 0.96
    -9 1 -12 1.3
    -9 -1 -12 1.27
    -9 1 -12 1.31
    9 2 -16 0.9
    9 -2 -16 0.99
    9 2 -15 2.43
    9 2 -15 1.69
    9 -2 -15 2.64
    9 -2 -14 -0.07
    9 2 -14 0.22
    9 2 -14 0.12
    9 -2 -14 0.02
    9 -2 -13 0.83
    9 2 -13 1.03
    9 2 -13 1.61
    9 -2 -13 0.75
    9 -2 -12 0.48
    9 2 -12 0.66
    9 2 -12 0.61
    9 -2 -12 0.83
    9 -2 -11 0.49
    9 2 -11 0.84
    9 -2 -11 -0.08
    9 2 -11 0.1
    9 -2 -10 31.03
    9 2 -10 30.86
    9 -2 -9 -0.16
    9 2 -9 0.18
    9 -2 -9 0.56
    -9 2 8 1.5
    -9 -2 8 1.61
    9 -2 -8 1.4
    9 2 -8 1.44
    -9 2 7 1.3
    -9 -2 7 1.22
    -9 -2 7 0.08
    -9 -2 7 0.47
    -9 2 7 0.11
    -9 -2 6 11.35
    -9 -2 6 10.89
    -9 2 6 10.41
    -9 -2 5 20.91
    -9 2 5 18.21
    -9 -2 5 19.01
    -9 2 4 2.14
    -9 -2 4 4.01
    -9 2 3 26.37
    -9 2 3 25.36
    -9 -2 3 22.9
    -9 -2 3 27.21
    -9 2 2 -0.09
    -9 -2 2 0.19
    -9 2 2 -0.47
    -9 -2 2 0.11
    -9 -2 2 0.59
    -9 2 1 0.64
    -9 -2 1 0.11
    -9 2 1 0.39
    -9 -2 1 -0.14
    -9 -2 1 0.2
    -9 2 0 3.87
    -9 -2 0 3.68
    -9 -2 0 4.6
    -9 -2 0 4.13
    -9 2 -1 5.49
    -9 -2 -1 5.58
    -9 -2 -1 4.6
    -9 2 -2 9.1
    -9 -2 -2 10.54
    -9 -2 -2 10.83
    -9 -2 -3 20.09
    -9 2 -3 21.35
    -9 -2 -3 25.45
    -9 2 -4 6.22
    -9 -2 -4 5.24
    -9 2 -4 7.12
    -9 -2 -4 7.34
    -9 -2 -4 8.56
    -9 -2 -4 7.03
    -9 2 -5 73.41
    -9 -2 -5 75.23
    -9 2 -6 3.65
    -9 -2 -6 3.25
    -9 -2 -6 3.87
    -9 2 -6 2.31
    -9 -2 -7 -0.3
    -9 2 -7 -0.28
    -9 -2 -7 -0.08
    -9 -2 -8 3.21
    -9 2 -8 3.72
    -9 2 -8 4.38
    -9 -2 -8 3.85
    -9 -2 -9 3.68
    -9 2 -9 4.22
    -9 2 -9 4.64
    -9 -2 -9 5.12
    -9 -2 -10 0.28
    -9 2 -10 0.15
    -9 2 -10 -0.09
    -9 -2 -10 0.21
    -9 2 -11 1.54
    -9 -2 -11 2.21
    -9 -2 -12 2.74
    -9 2 -12 2.75
    9 3 -16 0.18
    9 -3 -16 0.22
    9 3 -15 -0.02
    9 -3 -15 0.71
    9 -3 -14 -0.23
    9 3 -14 0.14
    9 3 -14 0.16
    9 -3 -14 -0.04
    9 -3 -13 0.83
    9 3 -13 0.92
    9 3 -13 0.72
    9 -3 -13 0.66
    9 -3 -12 2.58
    9 3 -12 2.53
    9 3 -12 2.67
    9 -3 -12 2.43
    9 -3 -11 40.07
    9 3 -11 45.75
    9 -3 -11 41.24
    9 3 -11 43.03
    9 -3 -10 1.31
    9 3 -10 2.21
    9 -3 -10 1.55
    9 -3 -9 3.02
    9 3 -9 3.31
    9 -3 -9 4.15
    -9 3 8 0.41
    -9 -3 8 0.63
    9 -3 -8 0.5
    9 3 -8 0.53
    -9 3 7 9.66
    -9 -3 7 9.9
    -9 -3 7 7.68
    -9 -3 7 7.09
    9 -3 -7 7.25
    -9 -3 6 4.63
    -9 -3 6 4.54
    -9 -3 5 2.62
    -9 -3 5 3.11
    -9 3 5 1.77
    -9 3 4 0.28
    -9 -3 4 -0.1
    -9 -3 3 0.14
    -9 -3 3 0.68
    -9 3 3 1.22
    -9 3 3 -0.05
    -9 -3 2 1.7
    -9 -3 2 1.9
    -9 -3 2 1.11
    -9 3 2 1.08
    -9 -3 1 30.49
    -9 -3 1 26.39
    -9 -3 1 25.82
    -9 3 1 28.65
    -9 -3 0 10.23
    -9 -3 0 10.4
    -9 3 0 9.29
    -9 -3 0 11.85
    -9 -3 -1 31.8
    -9 3 -1 30.14
    -9 -3 -1 35.35
    -9 -3 -2 10.35
    -9 3 -2 9.87
    -9 -3 -2 11.46
    -9 -3 -3 22.3
    -9 3 -3 22.61
    -9 -3 -3 26.61
    -9 3 -4 81.51
    -9 -3 -4 81.61
    -9 3 -5 2.11
    -9 3 -5 3.06
    -9 -3 -5 3.28
    -9 -3 -5 2.73
    -9 3 -6 9.63
    -9 -3 -6 9.94
    -9 3 -6 9.58
    -9 -3 -6 10.64
    -9 -3 -7 0.79
    -9 -3 -7 1.49
    -9 3 -7 0.71
    -9 -3 -8 2.85
    -9 3 -8 3.46
    -9 -3 -8 3.99
    -9 -3 -9 0.07
    -9 3 -9 0.33
    -9 -3 -9 0.53
    -9 -3 -10 0.39
    -9 3 -10 0.29
    -9 -3 -10 0.21
    -9 3 -11 7.09
    -9 -3 -11 7.33
    -9 3 -12 -0.03
    -9 -3 -12 0.29
    9 4 -16 0.11
    9 -4 -16 -0.06
    9 4 -15 0.29
    9 -4 -15 0.29
    9 4 -14 0.68
    9 -4 -14 0.68
    9 -4 -13 0.03
    9 4 -13 0.41
    9 -4 -13 0.26
    9 -4 -12 2.96
    9 4 -12 2.79
    9 4 -12 2.66
    9 -4 -12 2.58
    9 -4 -11 8.73
    9 4 -11 9.98
    9 -4 -11 8.46
    9 -4 -10 46.21
    9 4 -10 51.46
    9 4 -9 4.75
    9 -4 -9 4.19
    9 -4 -9 5.55
    -9 4 8 0.35
    -9 -4 8 1.01
    9 -4 -8 0.7
    9 4 -8 0.9
    9 -4 -8 1.41
    -9 4 7 75.51
    -9 -4 7 69.98
    -9 -4 7 59.97
    -9 4 7 65.26
    9 -4 -7 59.74
    -9 -4 6 5.28
    -9 -4 6 7.68
    -9 -4 5 0.36
    -9 -4 4 30.28
    -9 -4 3 7.87
    -9 4 3 10.32
    -9 -4 3 10.65
    -9 -4 2 -0.03
    -9 -4 2 -0.37
    -9 -4 2 0.83
    -9 4 2 -0.16
    -9 -4 1 4.21
    -9 -4 1 4.22
    -9 -4 1 4.54
    -9 4 1 4.73
    -9 -4 0 14.34
    -9 -4 0 13.4
    -9 -4 0 13.98
    -9 -4 -1 20.05
    -9 -4 -1 24.08
    -9 -4 -2 83.3
    -9 4 -2 79.04
    -9 -4 -2 91.04
    -9 4 -3 0.8
    -9 -4 -3 -0.16
    -9 -4 -3 0.57
    -9 4 -3 0.01
    -9 -4 -3 0.2
    -9 4 -4 14
    -9 -4 -4 12.25
    -9 4 -5 1.14
    -9 4 -5 1.91
    -9 -4 -5 1.72
    -9 4 -6 7.2
    -9 4 -6 7.32
    -9 -4 -6 8.79
    -9 -4 -7 1.25
    -9 4 -7 0.38
    -9 4 -7 1.16
    -9 -4 -7 1.64
    -9 -4 -8 5.33
    -9 4 -8 5.47
    -9 -4 -8 6.53
    -9 -4 -9 1.56
    -9 4 -9 2.2
    -9 -4 -9 2.35
    -9 -4 -10 0.47
    -9 4 -10 0.24
    -9 -4 -10 0.42
    -9 -4 -11 1.14
    -9 4 -11 0.32
    -9 -4 -11 0.87
    -9 4 -12 0.32
    -9 -4 -12 0.57
    9 5 -15 0.3
    9 -5 -15 0.35
    9 5 -14 0.65
    9 -5 -14 0.47
    9 5 -13 1.04
    9 -5 -13 0.69
    9 5 -12 10.85
    9 -5 -12 9.88
    9 -5 -11 9.28
    9 5 -11 10.72
    9 -5 -11 9.62
    9 -5 -11 9.62
    9 -5 -10 0.24
    9 -5 -10 -0.18
    9 5 -10 0.12
    9 -5 -10 -0.06
    9 -5 -9 2.76
    9 5 -9 3.9
    9 -5 -9 3.4
    -9 5 8 0.57
    -9 -5 8 0.99
    9 -5 -8 0.37
    9 5 -8 0.84
    9 -5 -8 1.29
    -9 5 7 0.28
    -9 -5 7 1.12
    9 -5 -7 0.86
    -9 5 6 80
    -9 -5 6 68.64
    -9 5 6 77.11
    -9 -5 6 72.08
    -9 -5 5 24.41
    -9 -5 4 16.84
    -9 -5 3 -0.25
    -9 -5 3 0.12
    -9 5 3 0.15
    -9 -5 2 42.21
    -9 5 2 37.76
    -9 -5 2 43.91
    -9 -5 2 40.36
    -9 -5 1 14.82
    -9 5 1 14.47
    -9 -5 1 14.4
    -9 -5 1 13.95
    -9 -5 0 0.24
    -9 -5 0 1.07
    -9 -5 0 1.56
    -9 5 0 0.9
    -9 -5 -1 93.5
    -9 -5 -1 97.87
    -9 -5 -2 9.94
    -9 -5 -2 10.76
    -9 -5 -3 0.81
    -9 -5 -3 1.23
    -9 5 -3 1.52
    -9 -5 -3 2.01
    -9 -5 -3 1.81
    -9 5 -4 30.77
    -9 5 -4 33.86
    -9 5 -5 5.47
    -9 5 -5 5.39
    -9 -5 -5 5.86
    -9 5 -6 2.03
    -9 5 -6 1.85
    -9 -5 -6 2.06
    -9 5 -7 -0.11
    -9 5 -7 -0.06
    -9 -5 -7 0.29
    -9 -5 -8 4.34
    -9 5 -8 5.13
    -9 5 -8 5.68
    -9 -5 -8 5.69
    -9 5 -9 11.08
    -9 -5 -9 12.46
    -9 -5 -10 0.21
    -9 5 -10 0.06
    -9 -5 -10 0.56
    -9 -5 -11 3.84
    -9 -5 -11 3.26
    -9 5 -11 3.29
    -9 -5 -12 2.26
    -9 5 -12 1.96
    9 6 -15 -0.05
    9 -6 -15 0.16
    9 6 -14 0
    9 -6 -14 -0.13
    9 6 -13 4.56
    9 -6 -13 3.84
    9 6 -12 2.27
    9 -6 -12 2.36
    9 6 -11 3.34
    9 -6 -11 2.87
    9 -6 -11 3.09
    9 -6 -10 2.42
    9 6 -10 2.45
    9 -6 -10 2.01
    9 6 -9 9.73
    9 -6 -9 9.97
    -9 -6 8 6.09
    9 6 -8 6.74
    9 -6 -8 7.12
    -9 -6 7 0.31
    9 -6 -7 0.45
    -9 6 6 2.97
    -9 -6 6 3.12
    9 -6 -6 4.29
    -9 -6 6 3.18
    -9 6 5 33.06
    -9 -6 5 32.84
    -9 -6 5 34.75
    -9 -6 4 1.13
    -9 6 4 2.57
    -9 6 3 66.5
    -9 -6 3 81.48
    -9 -6 2 3.95
    -9 -6 2 7.79
    -9 -6 2 5.56
    -9 6 2 5.7
    -9 -6 1 9.86
    -9 -6 1 8.36
    -9 6 1 9.06
    -9 -6 1 8.81
    -9 -6 0 1.02
    -9 6 0 1.05
    -9 -6 0 0.79
    -9 -6 -1 -0.48
    -9 -6 -1 0.88
    -9 6 -2 11.55
    -9 -6 -2 13.12
    -9 -6 -2 13.41
    -9 -6 -2 11.62
    -9 6 -3 40.72
    -9 6 -3 40.35
    -9 -6 -3 43.04
    -9 -6 -4 38.41
    -9 6 -4 34.86
    -9 6 -5 0.26
    -9 6 -5 0.73
    -9 -6 -5 0.4
    -9 6 -6 5.07
    -9 6 -6 5.58
    -9 -6 -6 6.09
    -9 6 -7 9.18
    -9 6 -7 8.5
    -9 -6 -7 9.99
    -9 -6 -8 44.72
    -9 6 -8 45.08
    -9 6 -8 50.71
    -9 -6 -8 50.91
    -9 -6 -9 0.34
    -9 6 -9 0.57
    -9 -6 -9 0.81
    -9 -6 -10 0.45
    -9 6 -10 0.02
    -9 -6 -10 0.63
    -9 -6 -11 0.25
    -9 6 -11 0.11
    -9 6 -12 0.41
    9 7 -15 0.29
    9 -7 -15 0.11
    9 7 -14 3.01
    9 -7 -14 3.22
    9 7 -13 0.29
    9 -7 -13 0.43
    9 7 -12 1.05
    9 -7 -12 0.3
    9 7 -11 2
    9 -7 -11 1.5
    9 -7 -11 1.76
    9 7 -10 7.23
    9 -7 -10 7.71
    9 -7 -10 7.36
    9 7 -9 7.29
    9 -7 -9 6.56
    9 -7 -9 6.93
    -9 -7 8 6.49
    9 7 -8 7.07
    9 -7 -8 8.01
    -9 -7 7 -0.01
    9 -7 -7 0.46
    -9 -7 6 3.39
    9 -7 -6 4.22
    -9 -7 6 3.32
    -9 7 5 0.5
    -9 7 5 1.49
    -9 -7 5 0.66
    9 -7 -5 1.46
    -9 7 4 30.54
    -9 -7 4 30.89
    9 -7 -4 33.89
    -9 -7 4 33.93
    -9 7 3 18.89
    -9 -7 3 26.99
    -9 -7 2 12.54
    -9 7 2 10.17
    -9 -7 2 11.38
    -9 -7 2 10.9
    -9 -7 1 15.61
    -9 7 1 14.96
    -9 -7 1 15.19
    -9 -7 1 16.01
    -9 -7 0 4.66
    -9 -7 0 5.64
    -9 7 0 4.96
    -9 -7 0 3.94
    -9 -7 -1 3.18
    -9 7 -1 2.64
    -9 7 -1 3.17
    -9 -7 -1 3.08
    -9 -7 -1 3.95
    -9 7 -2 6.08
    -9 -7 -2 7.99
    -9 7 -3 30.66
    -9 7 -3 31.07
    -9 -7 -3 34.84
    -9 7 -4 1.67
    -9 7 -4 1.55
    -9 -7 -4 1.91
    -9 7 -5 5.73
    -9 7 -5 5.78
    -9 -7 -5 6.47
    -9 7 -6 46.54
    -9 -7 -6 49.97
    -9 7 -7 1.87
    -9 7 -7 1.47
    -9 -7 -7 2.22
    -9 -7 -8 3.49
    -9 7 -8 3.79
    -9 7 -8 3.69
    -9 -7 -8 4.25
    -9 -7 -9 7.94
    -9 7 -9 9.39
    -9 -7 -10 0.14
    -9 7 -10 0.11
    -9 -7 -10 0.17
    -9 -7 -11 1.68
    -9 7 -11 1.69
    -9 -7 -11 2.3
    -9 7 -12 1.94
    9 8 -15 1.14
    9 -8 -15 1.3
    9 8 -14 0.77
    9 -8 -14 0.81
    9 8 -13 1.06
    9 -8 -13 1.38
    9 8 -12 0.52
    9 -8 -12 0.12
    9 8 -11 6.14
    9 -8 -11 5.93
    9 -8 -11 6.97
    9 8 -10 2.2
    9 -8 -10 2.33
    9 -8 -10 2.6
    9 8 -9 4.03
    9 -8 -9 4.4
    9 -8 -9 4.7
    -9 -8 8 6.86
    9 8 -8 8
    9 -8 -8 8.11
    -9 -8 7 3.22
    9 -8 -7 4.21
    9 -8 -6 5.03
    -9 -8 6 4.43
    -9 -8 5 3.15
    9 -8 -5 3.91
    -9 -8 4 9.76
    -9 -8 4 10.2
    -9 -8 3 89.32
    9 -8 -3 94.06
    -9 -8 3 84.48
    -9 -8 3 87.38
    -9 -8 2 4
    -9 -8 2 4.1
    -9 8 2 3.01
    -9 -8 2 3.67
    9 -8 -2 4.14
    -9 -8 2 3.8
    -9 -8 1 5.37
    -9 -8 1 4.86
    -9 8 1 4.41
    -9 -8 1 3.79
    -9 -8 1 5.78
    -9 -8 0 8.54
    -9 -8 0 7.93
    -9 8 0 9.26
    -9 8 0 9.63
    -9 -8 0 8.76
    -9 -8 0 9.59
    -9 8 -1 0.7
    -9 8 -1 0.5
    -9 -8 -1 0.3
    -9 8 -2 7.02
    -9 8 -2 6.78
    -9 -8 -2 7.8
    -9 8 -3 11.41
    -9 -8 -3 12.92
    -9 8 -3 12.42
    -9 8 -4 0.4
    -9 8 -4 0.31
    -9 -8 -4 0.68
    -9 -8 -4 0.16
    -9 8 -5 1.6
    -9 8 -5 1.48
    -9 8 -6 12.93
    -9 8 -6 15.26
    -9 8 -7 12.56
    -9 8 -7 12.98
    -9 -8 -8 0.19
    -9 8 -8 0.25
    -9 8 -8 0
    -9 -8 -8 0.66
    -9 -8 -9 7.1
    -9 8 -9 8.88
    -9 8 -9 8.51
    -9 -8 -10 0.29
    -9 8 -10 0.36
    -9 -8 -10 0.67
    -9 -8 -11 0.19
    -9 8 -11 0.36
    9 9 -14 0.02
    9 -9 -14 0.11
    9 9 -13 4.06
    9 -9 -13 3.73
    9 9 -12 0.03
    9 -9 -12 -0.06
    9 -9 -12 -0.08
    9 9 -11 1
    9 -9 -11 0.62
    9 -9 -11 0.07
    9 9 -10 8.13
    9 -9 -10 8.24
    9 -9 -10 8.85
    9 9 -9 10.29
    9 -9 -9 10.84
    9 -9 -9 10.75
    9 -9 -8 1.9
    -9 -9 8 1.15
    9 9 -8 1.79
    9 -9 -8 1.38
    -9 -9 7 0.65
    9 -9 -7 1.25
    -9 -9 6 -0.39
    9 -9 -6 -0.16
    -9 -9 5 1.23
    9 -9 -5 1.31
    -9 -9 4 2.11
    9 -9 -4 2.9
    -9 -9 4 2.8
    9 -9 -3 1.68
    -9 -9 3 1.56
    9 -9 -2 0.75
    -9 -9 2 0.85
    9 -9 -1 20.77
    -9 -9 1 23.83
    -9 -9 0 0.32
    -9 9 -1 21.29
    -9 9 -1 23.29
    -9 -9 -1 22.57
    -9 9 -2 0.75
    -9 9 -2 0.8
    -9 9 -3 11.66
    -9 9 -3 10.52
    -9 -9 -3 10.71
    -9 9 -4 25.01
    -9 9 -4 25.26
    -9 9 -5 43.71
    -9 9 -5 40.33
    -9 9 -6 0.33
    -9 9 -6 0.46
    -9 -9 -6 1.02
    -9 9 -7 30.7
    -9 9 -7 29.75
    -9 -9 -8 4.63
    -9 9 -8 5.51
    -9 9 -8 5.94
    -9 -9 -9 0.11
    -9 9 -9 0.3
    -9 9 -9 0.19
    -9 -9 -10 -0.04
    -9 9 -10 0.08
    -9 -9 -11 0.15
    -9 9 -11 0.38
    9 10 -14 0.11
    9 -10 -14 0.19
    9 10 -13 0.33
    9 -10 -13 0.17
    9 10 -12 0.15
    9 -10 -12 0.17
    9 -10 -12 0.08
    9 10 -11 0.36
    9 -10 -11 0.15
    9 -10 -11 0.1
    9 10 -10 1.79
    9 -10 -10 1.93
    9 -10 -10 2.47
    9 10 -9 0.06
    9 -10 -9 0.43
    9 -10 -9 0.2
    9 -10 -8 2.15
    -9 -10 8 1.9
    9 10 -8 1.66
    9 -10 -8 2.27
    -9 -10 7 -0.27
    9 -10 -7 -0.02
    -9 -10 6 -0.5
    9 -10 -6 -0.5
    9 -10 -5 -0.26
    -9 -10 5 -0.34
    9 -10 -4 5.39
    -9 -10 4 4.89
    -9 -10 4 4.47
    9 -10 -3 -0.37
    -9 -10 3 -0.3
    9 -10 -2 0.25
    -9 -10 2 0.51
    9 -10 -1 1.42
    -9 -10 1 0.87
    -9 10 0 13.03
    -9 -10 0 11.68
    -9 10 -1 68.5
    -9 -10 -1 67.69
    -9 10 -2 22.26
    -9 10 -2 24.81
    -9 10 -3 5.39
    -9 10 -3 5.99
    -9 10 -4 2.88
    -9 10 -4 2.7
    -9 -10 -4 1.51
    -9 10 -5 1.16
    -9 10 -5 1
    -9 10 -6 4.27
    -9 10 -6 3.96
    -9 10 -7 1.61
    -9 10 -7 0.79
    -9 10 -8 7.53
    -9 10 -8 6.45
    -9 -10 -9 1.65
    -9 10 -9 2.1
    -9 10 -9 2.12
    -9 -10 -10 2.98
    -9 10 -10 4.15
    -9 10 -11 0.35
    9 11 -14 0.26
    9 11 -13 -0.02
    9 -11 -13 0.15
    9 11 -12 1.14
    9 -11 -12 1.37
    9 11 -11 0.34
    9 -11 -11 0.27
    9 -11 -11 0.2
    9 11 -10 0.12
    9 -11 -10 0.17
    9 -11 -10 -0.05
    9 11 -9 3.15
    9 -11 -9 3.3
    -9 -11 8 3.36
    9 11 -8 3.99
    9 -11 -8 4.48
    9 -11 -7 10.78
    -9 -11 6 11.11
    9 -11 -6 11.22
    9 -11 -5 0.17
    -9 -11 5 -0.3
    -9 -11 5 0.06
    9 -11 -4 1.98
    -9 -11 4 2.45
    -9 -11 4 1.77
    9 -11 -3 1.07
    -9 -11 3 0.52
    9 -11 -2 8.41
    -9 -11 2 9.66
    -9 11 1 -0.02
    -9 -11 1 -0.14
    -9 11 0 18.36
    -9 -11 0 16.44
    -9 11 -1 77.98
    -9 -11 -1 74.75
    -9 11 -2 22.39
    -9 -11 -2 17.55
    -9 11 -3 -0.22
    -9 11 -3 -0.14
    -9 11 -4 3.68
    -9 11 -4 3.37
    -9 -11 -4 2.57
    -9 11 -5 6.74
    -9 11 -5 5.53
    -9 11 -6 0.4
    -9 11 -6 -0.09
    -9 11 -7 40.93
    -9 11 -7 37.22
    -9 11 -8 0.03
    -9 11 -8 0.02
    -9 -11 -9 1.73
    -9 11 -9 2.45
    -9 11 -9 2.5
    -9 -11 -10 -0.03
    -9 11 -10 0.3
    9 12 -13 0.08
    9 12 -12 0.15
    9 -12 -12 0.32
    9 12 -11 0.18
    9 -12 -11 -0.06
    9 12 -10 6.05
    9 -12 -10 6.1
    9 12 -9 4.2
    9 -12 -9 4.92
    -9 -12 8 0.19
    9 12 -8 0.29
    9 -12 -8 0.31
    9 -12 -7 3.47
    9 -12 -6 1.24
    -9 -12 6 0.35
    9 -12 -5 1.79
    -9 -12 5 1.3
    -9 -12 5 1.44
    9 -12 -4 3.9
    -9 -12 4 3.08
    9 -12 -3 9.8
    -9 -12 3 7.94
    9 -12 -2 6.78
    -9 -12 2 6.31
    -9 12 1 3.66
    -9 -12 1 2.77
    -9 12 0 11.21
    -9 -12 0 11.81
    -9 12 -1 1.83
    -9 -12 -1 1.78
    -9 12 -2 20.62
    -9 -12 -2 21.87
    -9 12 -3 -0.08
    -9 -12 -3 0.18
    -9 12 -4 -0.2
    -9 12 -4 -0.24
    -9 -12 -4 -0.2
    -9 12 -5 0.09
    -9 12 -5 -0.24
    -9 12 -6 0.37
    -9 12 -6 0
    -9 12 -7 1.16
    -9 12 -7 1.03
    -9 12 -8 10.86
    -9 12 -8 11.53
    -9 12 -9 0.76
    -9 12 -9 0.69
    9 13 -12 0.38
    9 -13 -12 0.34
    9 13 -11 1.97
    9 -13 -11 1.77
    9 13 -10 0.28
    9 -13 -10 -0.04
    9 13 -9 -0.23
    9 -13 -9 -0.13
    -9 -13 8 -0.07
    9 -13 -8 0.19
    9 -13 -7 1.01
    9 -13 -6 15.07
    -9 -13 5 8.06
    9 -13 -5 9.03
    -9 -13 5 6.7
    -9 13 4 5.31
    9 -13 -4 5.89
    -9 -13 4 4.75
    9 -13 -3 12.88
    -9 -13 3 11.94
    -9 13 2 24.37
    9 -13 -2 27.28
    -9 -13 2 26.67
    -9 13 1 0.35
    -9 -13 1 0.45
    -9 13 0 14.49
    -9 -13 0 12.67
    -9 13 -1 20.18
    -9 -13 -1 18.53
    -9 13 -2 2.16
    -9 -13 -2 1.43
    -9 13 -3 3.4
    -9 -13 -3 3.31
    -9 13 -4 2.47
    -9 -13 -4 1.74
    -9 13 -5 4.08
    -9 13 -6 8.86
    -9 13 -6 7.93
    -9 13 -7 17.2
    -9 13 -7 15.51
    -9 13 -8 2.58
    -9 13 -8 2.87
    -9 13 -9 0.46
    -9 13 -9 -0.06
    9 14 -12 0.08
    9 -14 -12 0.03
    9 14 -11 2.28
    9 -14 -11 3.1
    9 14 -10 -0.08
    9 -14 -10 -0.08
    9 14 -9 1.09
    9 -14 -9 1.23
    -9 -14 8 0.04
    9 -14 -8 -0.29
    9 -14 -7 14.33
    9 -14 -6 2.52
    -9 14 5 1.56
    9 -14 -5 1.26
    -9 -14 5 0.78
    -9 14 4 1.75
    9 -14 -4 1.81
    -9 -14 4 0.88
    -9 14 3 0.64
    9 -14 -3 1.09
    -9 -14 3 0.62
    -9 14 2 2.61
    9 -14 -2 2.32
    -9 -14 2 2.26
    -9 14 1 0.03
    -9 -14 1 -0.2
    -9 14 0 0.94
    -9 -14 0 0.51
    -9 14 -1 0.67
    -9 -14 -1 0.32
    -9 14 -2 22.22
    -9 -14 -2 20.96
    -9 14 -3 3.41
    -9 -14 -3 2.29
    -9 14 -4 20.8
    -9 -14 -4 19.19
    -9 14 -5 3.62
    -9 -14 -5 4.42
    -9 14 -6 0.32
    -9 14 -7 2.79
    -9 14 -8 0.56
    9 15 -11 0.18
    9 -15 -11 0.08
    9 15 -10 0.93
    9 -15 -10 1.55
    9 15 -9 0.29
    9 -15 -9 -0.16
    -9 -15 8 0.13
    9 -15 -8 -0.33
    9 -15 -7 0.59
    9 -15 -6 11.73
    -9 15 5 1.05
    9 -15 -5 0.78
    -9 -15 5 1.02
    -9 15 4 0.41
    9 -15 -4 1.08
    -9 -15 4 0.89
    -9 -15 4 0.18
    -9 15 3 0.4
    9 -15 -3 0.23
    -9 -15 3 0.57
    -9 15 2 0.42
    9 -15 -2 0.77
    -9 -15 2 0.31
    -9 15 1 2.02
    -9 -15 1 1.79
    -9 15 0 10.04
    -9 -15 0 8.97
    -9 15 -1 0.16
    -9 -15 -1 0.36
    -9 15 -2 5.28
    -9 -15 -2 5.11
    -9 15 -3 3.39
    -9 -15 -3 3.3
    -9 15 -4 5.21
    -9 -15 -4 4.7
    -9 -15 -4 4.5
    -9 15 -5 3.37
    -9 -15 -5 3.34
    -9 15 -6 3.67
    -9 15 -7 -0.04
    -9 15 -8 2.17
    9 -16 -10 0.08
    9 -16 -9 1.71
    -9 -16 8 0.08
    9 -16 -8 -0.16
    -9 -16 7 8.98
    9 -16 -7 8.81
    -9 16 6 8.49
    9 -16 -6 9.55
    -9 16 5 0.13
    9 -16 -5 0.19
    -9 -16 5 -0.26
    -9 16 4 3.56
    9 -16 -4 3.48
    -9 -16 4 3.05
    -9 -16 4 2.45
    -9 16 3 1.59
    9 -16 -3 1.31
    -9 -16 3 1.3
    -9 16 2 1.22
    -9 -16 2 1.13
    -9 16 1 2.23
    -9 -16 1 1.85
    -9 16 0 28.36
    -9 -16 0 28.1
    -9 16 -1 1.43
    -9 -16 -1 1.23
    -9 16 -2 3.03
    -9 -16 -2 3.28
    -9 16 -3 -0.15
    -9 -16 -3 -0.1
    -9 16 -4 0.3
    -9 -16 -4 0.13
    -9 -16 -4 0.48
    -9 16 -5 0.64
    -9 -16 -5 0.81
    -9 16 -6 0.67
    -9 16 -7 0.7
    9 -17 -10 0.06
    9 -17 -9 2.29
    -9 -17 8 0.04
    9 -17 -8 0.07
    -9 -17 7 1.71
    9 -17 -7 2.03
    -9 17 6 0.71
    9 -17 -6 1.14
    -9 17 5 0.12
    9 -17 -5 -0.09
    -9 -17 5 -0.3
    -9 17 4 -0.12
    9 -17 -4 0.24
    -9 -17 4 -0.44
    -9 17 3 1.32
    9 -17 -3 1.09
    -9 -17 3 1.17
    -9 -17 3 0.65
    -9 17 2 -0.13
    -9 -17 2 -0.09
    -9 17 1 12.82
    -9 -17 1 11.93
    -9 17 0 0.66
    -9 -17 0 0.12
    -9 17 -1 1.49
    -9 -17 -1 1.36
    -9 17 -2 0.49
    -9 -17 -2 0.13
    -9 17 -3 1.77
    -9 -17 -3 1.75
    -9 -17 -3 1.64
    -9 17 -4 0.11
    -9 -17 -4 0.03
    -9 -17 -4 0.08
    -9 17 -5 2.52
    -9 17 -6 1.1
    -9 17 -7 0.1
    9 -18 -9 0.05
    9 -18 -8 -0.05
    -9 -18 7 0.09
    9 -18 -7 0.15
    -9 -18 6 1.72
    -9 18 6 1.17
    9 -18 -6 1.78
    -9 18 5 0.36
    9 -18 -5 0.3
    -9 -18 5 0.56
    -9 18 4 0.52
    9 -18 -4 0.45
    -9 -18 4 0.27
    -9 18 3 0.27
    -9 -18 3 0.18
    -9 -18 3 0.29
    -9 18 2 0.17
    -9 -18 2 0.37
    -9 -18 2 0.08
    -9 18 1 0.44
    -9 -18 1 0.22
    -9 18 0 6.15
    -9 -18 0 6.62
    -9 18 -1 0.66
    -9 -18 -1 0.65
    -9 18 -2 1.43
    -9 -18 -2 1.19
    -9 -18 -2 0.98
    -9 18 -3 0.34
    -9 -18 -3 -0.21
    -9 -18 -3 0.05
    -9 18 -4 1.65
    -9 -18 -4 1.39
    -9 -18 -4 1.26
    -9 18 -5 -0.11
    -9 18 -6 0.08
    9 -19 -7 0.26
    -9 -19 6 0.21
    -9 19 6 -0.03
    9 -19 -6 0.07
    -9 19 5 1.4
    9 -19 -5 1.55
    -9 19 4 0
    9 -19 -4 0.22
    -9 -19 4 0.28
    -9 19 3 2.54
    -9 -19 3 2.55
    -9 19 2 0.09
    -9 -19 2 -0.01
    -9 -19 2 -0.22
    -9 19 1 -0.22
    -9 -19 1 0.1
    -9 -19 1 -0.23
    -9 19 0 0.97
    -9 -19 0 1.1
    -9 -19 0 0.75
    -9 19 -1 1.24
    -9 -19 -1 1.72
    -9 19 -2 -0.01
    -9 -19 -2 -0.14
    -9 -19 -2 0.1
    -9 19 -3 5.28
    -9 -19 -3 4.29
    -9 19 -4 0.12
    -9 -20 5 0
    -9 -20 4 1.83
    -9 20 4 1.23
    -9 20 3 0.88
    -9 -20 3 1.27
    -9 20 2 0.21
    -9 -20 2 0.32
    -9 20 1 0.57
    -9 -20 1 0.7
    -9 20 0 2.11
    -9 -20 0 2.05
    -9 -20 -1 0.48
    -9 20 -1 0.4
    -9 -20 -1 0.36
    -9 -20 -1 0.52
    -9 20 -2 0.33
    -9 -20 -2 0.27
    -9 -20 -2 0.38
    -9 -21 2 -0.24
    10 0 -15 -0.08
    10 0 -14 0.32
    10 0 -14 0.52
    10 0 -13 -0.25
    10 0 -13 0
    10 0 -12 0.02
    10 0 -12 0.16
    10 0 -11 0.08
    10 0 -11 -0.19
    10 0 -10 2.41
    -10 0 9 -0.49
    10 0 -9 -0.15
    -10 0 8 3.03
    10 0 -8 1.7
    -10 0 7 0.89
    -10 0 7 0.32
    -10 0 6 143.12
    -10 0 6 150.11
    -10 0 5 0.89
    -10 0 5 0.25
    -10 0 5 0.19
    -10 0 4 22.89
    -10 0 4 21.8
    -10 0 3 -0.29
    -10 0 3 0.2
    -10 0 2 10
    -10 0 2 10.54
    -10 0 1 -0.27
    -10 0 1 -0.37
    -10 0 0 82.05
    -10 0 -1 -0.1
    -10 0 -2 0.52
    -10 0 -2 0.4
    -10 0 -3 -0.46
    -10 0 -4 0.59
    -10 0 -4 0.33
    -10 0 -5 0.2
    -10 0 -5 -0.08
    -10 0 -6 13.82
    -10 0 -6 13.83
    -10 0 -7 -0.24
    -10 0 -7 0.41
    -10 0 -8 0.22
    -10 0 -8 0.62
    -10 0 -9 -0.12
    -10 0 -9 0.46
    -10 0 -10 26.55
    -10 0 -10 29.96
    -10 0 -11 -0.04
    10 1 -15 0.06
    10 1 -15 0.01
    10 -1 -15 0.06
    10 -1 -14 0.52
    10 1 -14 0.44
    10 1 -14 0.55
    10 -1 -14 0.08
    10 -1 -13 -0.08
    10 1 -13 0.1
    10 1 -13 0.14
    10 -1 -13 0.29
    10 -1 -12 0.88
    10 1 -12 1.16
    10 1 -12 1.44
    10 -1 -12 1.24
    10 -1 -11 2.63
    10 1 -11 2.51
    10 -1 -11 1.52
    10 1 -11 1.91
    10 -1 -10 0.86
    10 1 -10 1.06
    10 -1 -10 0.72
    -10 1 9 -0.04
    -10 -1 9 -0.19
    10 -1 -9 -0.08
    10 1 -9 0.16
    -10 1 8 3.66
    -10 -1 8 3.72
    10 -1 -8 3.21
    -10 1 7 40.54
    -10 -1 7 39.06
    -10 1 7 40.07
    -10 -1 7 41.29
    -10 1 6 4.07
    -10 -1 6 2.41
    -10 1 6 2.77
    -10 -1 6 2.66
    -10 1 5 0.31
    -10 -1 5 0.23
    -10 1 5 0.05
    -10 -1 5 0.78
    -10 1 5 0.42
    -10 -1 5 0.7
    -10 -1 4 42.05
    -10 1 4 41.6
    -10 -1 4 36.2
    -10 1 3 1.61
    -10 -1 3 1.76
    -10 1 3 2.71
    -10 -1 3 1.84
    -10 1 2 2.68
    -10 -1 2 3.02
    -10 1 2 1.45
    -10 -1 2 2.45
    -10 1 1 1.62
    -10 -1 1 1.45
    -10 1 1 0.25
    -10 -1 1 1.69
    -10 1 0 0.84
    -10 -1 0 2.69
    -10 1 -1 25.28
    -10 -1 -1 26.48
    -10 1 -2 7.15
    -10 -1 -2 9.61
    -10 1 -2 9.36
    -10 -1 -2 9.71
    -10 1 -3 25.96
    -10 -1 -3 27.4
    -10 1 -4 6.27
    -10 -1 -4 5.4
    -10 1 -4 6.75
    -10 -1 -4 7.05
    -10 1 -5 2.42
    -10 -1 -5 2.14
    -10 1 -5 1.55
    -10 -1 -5 2.5
    -10 1 -6 1.22
    -10 -1 -6 1.11
    -10 1 -6 0.32
    -10 -1 -6 0.88
    -10 -1 -7 20.6
    -10 1 -7 21.57
    -10 -1 -8 0.98
    -10 1 -8 0.71
    -10 1 -8 1.31
    -10 -1 -8 0.87
    -10 -1 -9 0.59
    -10 1 -9 0.69
    -10 1 -9 1.1
    -10 -1 -9 1.08
    -10 -1 -10 0.74
    -10 1 -10 0.5
    -10 1 -10 1.4
    -10 -1 -10 1.46
    -10 1 -11 1.05
    10 2 -15 0.44
    10 2 -15 0.22
    10 -2 -15 0.28
    10 2 -14 -0.14
    10 2 -14 -0.04
    10 -2 -14 -0.21
    10 -2 -13 4.95
    10 2 -13 4.92
    10 2 -13 4.39
    10 -2 -13 5.33
    10 -2 -12 0.49
    10 2 -12 0.26
    10 2 -12 0.31
    10 -2 -12 0.29
    10 -2 -11 8.28
    10 2 -11 8.15
    10 -2 -11 9.47
    10 2 -11 9.36
    10 -2 -10 0.68
    10 2 -10 1.11
    10 -2 -10 0.6
    -10 2 9 0.67
    -10 -2 9 0.44
    10 -2 -9 0.33
    10 2 -9 0.26
    10 -2 -9 -0.05
    -10 2 8 21.34
    -10 -2 8 20.41
    10 -2 -8 18.51
    -10 2 7 4
    -10 -2 7 3.64
    -10 2 7 3.06
    -10 2 6 0.29
    -10 -2 6 0.34
    -10 2 6 -0.06
    -10 -2 6 0.05
    -10 2 5 0.47
    -10 -2 5 0.04
    -10 2 5 1.46
    -10 -2 5 -0.38
    -10 2 5 0.86
    -10 -2 5 0.97
    -10 2 4 14.19
    -10 -2 4 11.89
    -10 2 4 10.36
    -10 2 4 13.88
    -10 -2 4 11.15
    -10 -2 3 4.64
    -10 2 3 2.42
    -10 -2 3 2.68
    -10 -2 2 10.88
    -10 -2 2 9.38
    -10 2 2 10.21
    -10 2 1 10.19
    -10 -2 1 10.93
    -10 -2 1 9.73
    -10 -2 1 10.85
    -10 2 0 7.21
    -10 -2 0 7.84
    -10 -2 0 7.74
    -10 2 -1 2.92
    -10 -2 -1 4.01
    -10 -2 -1 3.8
    -10 2 -1 4.03
    -10 -2 -1 4.7
    -10 2 -2 3.2
    -10 -2 -2 3.96
    -10 2 -2 4.03
    -10 2 -3 51.22
    -10 -2 -3 54.21
    -10 2 -4 0.22
    -10 -2 -4 0.45
    -10 -2 -4 0.48
    -10 2 -5 2.59
    -10 -2 -5 3.22
    -10 -2 -5 2.79
    -10 2 -6 25.3
    -10 -2 -6 25.09
    -10 -2 -6 26.92
    -10 2 -7 7.88
    -10 -2 -7 8.95
    -10 -2 -8 1.83
    -10 2 -8 1.54
    -10 -2 -8 2.11
    -10 2 -9 7.11
    -10 -2 -9 7.46
    -10 2 -10 10.01
    -10 -2 -10 11.38
    -10 2 -11 0.3
    10 3 -15 0.21
    10 -3 -15 0.22
    10 3 -14 2.24
    10 3 -14 1.8
    10 -3 -14 1.83
    10 3 -13 0.17
    10 3 -13 0.11
    10 -3 -13 0
    10 -3 -12 1.98
    10 3 -12 1.94
    10 3 -12 1.76
    10 -3 -12 1.97
    10 -3 -11 3.05
    10 -3 -11 3.02
    10 3 -11 2.88
    10 3 -11 3.62
    10 -3 -10 37.99
    10 3 -10 39.3
    -10 3 9 2.15
    -10 -3 9 2.88
    10 -3 -9 2.49
    10 3 -9 2.7
    10 -3 -9 2.58
    -10 3 8 2.38
    -10 -3 8 2.96
    10 -3 -8 2.47
    -10 3 7 21.36
    -10 -3 7 20.66
    -10 3 7 20.66
    -10 3 6 12.76
    -10 -3 6 11.72
    -10 3 6 11.82
    -10 -3 6 10.69
    -10 3 5 28.87
    -10 -3 5 29.54
    -10 3 5 31.78
    -10 -3 5 26.73
    -10 3 4 0.75
    -10 -3 4 0.75
    -10 -3 4 1.42
    -10 3 4 1.1
    -10 -3 4 1.06
    -10 -3 3 13.81
    -10 -3 3 12.97
    -10 -3 2 22.07
    -10 -3 2 21.75
    -10 -3 2 20.45
    -10 -3 1 3.88
    -10 -3 1 3.25
    -10 -3 1 2.68
    -10 -3 0 -0.33
    -10 -3 0 0.46
    -10 -3 0 0.45
    -10 3 -1 15.26
    -10 -3 -1 14.05
    -10 -3 -1 11.65
    -10 -3 -1 14.47
    -10 3 -2 0.59
    -10 3 -2 0.51
    -10 3 -2 0.64
    -10 -3 -2 1.22
    -10 3 -3 29.84
    -10 -3 -3 32.48
    -10 -3 -3 32.15
    -10 3 -4 1.86
    -10 -3 -4 2.19
    -10 -3 -4 2.27
    -10 3 -5 11.92
    -10 -3 -5 8.69
    -10 3 -6 5.47
    -10 3 -6 6.4
    -10 -3 -6 6.76
    -10 3 -7 13.32
    -10 -3 -7 14.13
    -10 3 -8 6.31
    -10 -3 -8 7.31
    -10 3 -9 0.24
    -10 -3 -9 0.65
    -10 3 -10 -0.04
    -10 -3 -10 0.42
    -10 3 -11 0.19
    10 4 -15 1.21
    10 -4 -15 1.48
    10 4 -14 0.37
    10 -4 -14 -0.07
    10 4 -13 3.57
    10 -4 -13 2.64
    10 4 -12 9.17
    10 4 -12 7.15
    10 -4 -12 8.48
    10 -4 -11 11.25
    10 4 -11 13.33
    10 -4 -11 12.74
    10 -4 -11 12.69
    10 4 -11 12.87
    10 -4 -10 4.96
    10 4 -10 6.52
    10 -4 -10 6.1
    -10 4 9 1.08
    -10 -4 9 1.69
    10 -4 -9 1.41
    10 4 -9 1.81
    10 -4 -9 1.24
    -10 4 8 3.16
    -10 -4 8 3.03
    10 -4 -8 2.09
    10 -4 -8 3.43
    -10 -4 7 5.61
    -10 4 7 5.89
    -10 4 7 6.35
    -10 -4 6 5.19
    -10 4 6 4.92
    -10 -4 6 4.96
    -10 4 6 5.34
    -10 4 5 57.38
    -10 -4 5 57.42
    -10 4 5 60.2
    -10 -4 5 52.89
    -10 4 4 1.14
    -10 -4 4 0.8
    -10 -4 4 1.22
    -10 4 4 1.05
    -10 -4 4 1.07
    -10 4 3 3.69
    -10 -4 3 3.25
    -10 -4 3 3.91
    -10 -4 3 2.14
    -10 4 3 3.78
    -10 -4 3 3.24
    -10 -4 2 12.91
    -10 4 2 15.9
    -10 -4 2 15.91
    -10 4 2 15.92
    -10 -4 2 13.72
    -10 -4 2 14.81
    -10 -4 2 11.66
    -10 -4 1 1.22
    -10 -4 1 0.96
    -10 -4 1 1.41
    -10 4 1 0.96
    -10 -4 1 1.17
    -10 -4 0 0.52
    -10 -4 0 -0.11
    -10 -4 0 0.01
    -10 4 0 0.11
    -10 -4 0 0.02
    -10 4 -1 33.07
    -10 -4 -1 32.46
    -10 4 -2 5.29
    -10 4 -2 5.97
    -10 -4 -2 5.92
    -10 4 -3 2.43
    -10 -4 -3 2.54
    -10 -4 -3 2.38
    -10 4 -4 28.95
    -10 -4 -4 31.13
    -10 4 -5 4.78
    -10 -4 -5 5.97
    -10 4 -6 12.91
    -10 -4 -6 16.01
    -10 4 -7 18.19
    -10 -4 -7 21.17
    -10 4 -8 6.37
    -10 -4 -8 8.7
    -10 4 -9 3.53
    -10 -4 -9 3.93
    -10 4 -10 0.11
    -10 -4 -10 0.77
    -10 4 -11 0.74
    10 5 -15 0.25
    10 -5 -15 0.27
    10 5 -14 0.06
    10 -5 -14 -0.02
    10 5 -13 0.12
    10 -5 -13 0.35
    10 5 -12 3.66
    10 -5 -12 3.53
    10 5 -11 0.42
    10 -5 -11 0.37
    10 -5 -11 0.73
    10 5 -10 5.88
    10 -5 -10 6.18
    10 -5 -10 6.09
    -10 -5 9 1.09
    10 5 -9 1.24
    10 -5 -9 0.82
    -10 5 8 9.64
    -10 -5 8 11.71
    10 -5 -8 12.52
    -10 5 7 4.24
    -10 -5 7 4.12
    -10 5 6 7.2
    -10 -5 6 7.86
    -10 5 6 6.72
    -10 -5 6 6.75
    -10 5 5 55.54
    -10 5 5 59.32
    -10 -5 5 56.68
    -10 5 4 37.09
    -10 -5 4 36.71
    -10 5 4 40.88
    -10 -5 4 38.33
    -10 5 3 3.53
    -10 -5 3 3.15
    -10 -5 3 2.72
    -10 5 3 1.65
    -10 5 3 3.52
    -10 -5 3 3.13
    -10 5 2 6.55
    -10 -5 2 6.38
    -10 -5 2 5.51
    -10 -5 2 4.64
    -10 -5 2 6.18
    -10 5 2 6.64
    -10 -5 2 6.16
    -10 5 1 3.2
    -10 -5 1 3.67
    -10 -5 1 3.79
    -10 -5 1 3.71
    -10 -5 1 2.23
    -10 5 1 3.68
    -10 -5 1 3.32
    -10 5 0 6.12
    -10 -5 0 6.32
    -10 5 0 6.9
    -10 -5 0 6.65
    -10 -5 -1 2.5
    -10 5 -1 3
    -10 -5 -1 2.78
    -10 5 -2 11.86
    -10 5 -2 12.74
    -10 -5 -2 14.47
    -10 5 -3 16.22
    -10 -5 -3 16.8
    -10 5 -4 11.92
    -10 -5 -4 15.8
    -10 5 -5 2.74
    -10 -5 -5 3.42
    -10 5 -5 1.9
    -10 5 -6 0.12
    -10 -5 -6 0.46
    -10 5 -7 3.12
    -10 5 -7 2.12
    -10 -5 -7 3.13
    -10 5 -8 49.98
    -10 -5 -8 54.52
    -10 5 -9 4.43
    -10 -5 -9 4.91
    -10 5 -10 -0.01
    -10 -5 -10 0.71
    -10 5 -11 9.77
    10 6 -15 -0.15
    10 -6 -15 -0.07
    10 6 -14 0.31
    10 -6 -14 0.45
    10 6 -13 0.35
    10 -6 -13 0.15
    10 6 -12 1.05
    10 -6 -12 0.44
    10 6 -11 1.93
    10 -6 -11 1.4
    10 -6 -11 2.12
    10 -6 -10 1.09
    10 6 -10 0.88
    10 -6 -10 1.25
    -10 -6 9 0.36
    10 6 -9 0.59
    10 -6 -9 0.31
    -10 -6 8 4.01
    10 -6 -8 4.35
    -10 6 7 9.2
    -10 -6 7 8.49
    10 -6 -7 10.52
    -10 6 6 25.35
    -10 -6 6 23.92
    -10 -6 6 24.43
    10 -6 -6 27.97
    -10 6 5 7.52
    -10 -6 5 8.34
    -10 -6 5 7.47
    10 -6 -5 9.55
    -10 6 4 19.08
    -10 -6 4 16.84
    -10 6 4 20.24
    -10 -6 4 19.34
    -10 6 3 7.8
    -10 -6 3 8.63
    -10 6 3 5.75
    -10 6 3 7.99
    -10 -6 3 7.6
    -10 6 2 2.35
    -10 -6 2 1.91
    -10 6 2 2.46
    -10 -6 2 1.57
    -10 6 1 1.18
    -10 -6 1 1.47
    -10 6 1 1.42
    -10 -6 1 1.43
    -10 6 0 24.12
    -10 -6 0 27.65
    -10 6 0 24.65
    -10 -6 0 23.84
    -10 -6 -1 30.1
    -10 6 -1 29.14
    -10 6 -1 29.92
    -10 -6 -1 31.63
    -10 6 -2 3.26
    -10 -6 -2 4.21
    -10 6 -3 1.24
    -10 -6 -3 1.05
    -10 6 -4 1.47
    -10 6 -4 2.37
    -10 6 -5 0.21
    -10 6 -5 0.08
    -10 -6 -5 0.59
    -10 6 -6 -0.33
    -10 6 -6 -0.1
    -10 -6 -6 0.13
    -10 6 -7 43.19
    -10 -6 -7 47.99
    -10 6 -8 0.92
    -10 -6 -8 1.65
    -10 6 -9 0.19
    -10 -6 -9 1.03
    -10 6 -10 1.67
    -10 6 -11 0.46
    10 7 -14 -0.08
    10 -7 -14 0.29
    10 7 -13 -0.11
    10 -7 -13 -0.11
    10 7 -12 0.76
    10 -7 -12 0.8
    10 -7 -12 0.41
    10 7 -11 5.72
    10 -7 -11 5.53
    10 -7 -11 6.68
    10 7 -10 7.56
    10 -7 -10 8.16
    10 -7 -10 8.63
    10 -7 -9 0.7
    -10 -7 9 0.15
    10 7 -9 0.41
    10 -7 -9 0.35
    -10 -7 8 2.26
    10 -7 -8 2.88
    -10 -7 7 1.59
    10 -7 -7 2.01
    -10 -7 6 50.58
    -10 -7 6 51.93
    10 -7 -6 55.7
    -10 -7 5 1.01
    -10 -7 5 1.57
    10 -7 -5 1.67
    -10 7 4 14.99
    -10 -7 4 14.59
    -10 -7 4 16.62
    10 -7 -4 17.26
    -10 7 3 8.3
    -10 -7 3 9.44
    -10 -7 3 8.36
    10 -7 -3 10.36
    -10 7 2 1.21
    -10 -7 2 1.02
    10 -7 -2 1.4
    -10 -7 1 7.47
    -10 -7 1 7.19
    10 -7 -1 7.84
    -10 -7 1 7.08
    -10 -7 0 4.93
    -10 7 0 4.82
    -10 -7 0 5.18
    -10 -7 0 4.84
    -10 -7 -1 23.22
    -10 7 -1 22.2
    -10 -7 -1 24.05
    -10 7 -2 21.15
    -10 -7 -2 21.19
    -10 7 -3 0.8
    -10 -7 -3 0.68
    -10 7 -4 6.78
    -10 7 -4 3.61
    -10 7 -5 7.05
    -10 7 -5 8.08
    -10 7 -6 0.11
    -10 7 -6 0.84
    -10 -7 -6 0.89
    -10 7 -7 3.13
    -10 7 -7 2.81
    -10 7 -8 14.42
    -10 -7 -8 17.13
    -10 7 -9 -0.13
    -10 7 -10 0.4
    -10 7 -11 4.7
    10 8 -14 0.03
    10 -8 -14 0.11
    10 8 -13 0.64
    10 -8 -13 0.43
    10 8 -12 5.17
    10 -8 -12 3.59
    10 -8 -12 4.16
    10 8 -11 1.98
    10 -8 -11 1.77
    10 -8 -11 1.97
    10 8 -10 2.41
    10 -8 -10 3.58
    10 -8 -10 2.78
    10 -8 -9 2.86
    -10 -8 9 1.58
    10 8 -9 1.54
    10 -8 -9 1.92
    -10 -8 8 9.47
    10 -8 -8 10.69
    -10 -8 7 2.7
    10 -8 -7 2.33
    -10 -8 6 13.78
    -10 -8 6 13.25
    10 -8 -6 12.72
    -10 -8 5 17.19
    -10 -8 5 20.06
    10 -8 -5 20.69
    -10 -8 4 28.22
    10 -8 -4 31.47
    -10 -8 3 21.66
    10 -8 -3 24.3
    -10 -8 2 11.28
    10 -8 -2 13.08
    -10 -8 2 11.88
    -10 -8 1 4.89
    10 -8 -1 4.45
    -10 -8 1 4.73
    -10 8 0 43.64
    -10 -8 0 43.2
    -10 -8 0 44.29
    -10 -8 -1 0.33
    -10 8 -1 -0.07
    -10 -8 -1 0.15
    -10 8 -2 3.07
    -10 -8 -2 2.93
    -10 8 -3 10.29
    -10 -8 -3 10.55
    -10 8 -4 4.18
    -10 -8 -4 4.7
    -10 8 -5 4.38
    -10 8 -5 2.97
    -10 8 -6 -0.19
    -10 8 -6 -0.32
    -10 8 -7 1.42
    -10 8 -7 1.03
    -10 8 -8 6.51
    -10 8 -8 5.48
    -10 8 -9 -0.38
    -10 8 -10 1.13
    -10 8 -11 0.71
    10 9 -14 0.78
    10 -9 -14 0.97
    10 9 -13 0.55
    10 -9 -13 0.26
    10 9 -12 7.83
    10 -9 -12 7.55
    10 -9 -12 8.99
    10 9 -11 4.44
    10 -9 -11 4.33
    10 -9 -11 5.28
    10 9 -10 6.27
    10 -9 -10 7.45
    10 -9 -10 8.22
    -10 -9 9 0.65
    10 -9 -9 0.19
    10 -9 -9 0.2
    -10 -9 8 22.94
    10 -9 -8 23.66
    10 -9 -8 25.4
    -10 -9 7 0.57
    10 -9 -7 0.6
    -10 -9 6 0.14
    -10 -9 6 0.61
    10 -9 -6 0.38
    -10 -9 5 0.62
    -10 -9 5 0.8
    10 -9 -5 0.95
    -10 -9 4 5.58
    10 -9 -4 7.16
    -10 -9 3 13.59
    10 -9 -3 14.12
    -10 -9 2 7.13
    10 -9 -2 6.77
    -10 -9 2 5.62
    -10 -9 1 0.69
    10 -9 -1 0.42
    -10 -9 1 0.06
    -10 9 0 3.47
    -10 -9 0 4.03
    -10 -9 0 3.67
    -10 9 -1 38.91
    -10 -9 -1 38.15
    -10 9 -2 -0.05
    -10 9 -2 0.46
    -10 -9 -2 0.32
    -10 9 -3 -0.18
    -10 9 -3 0.13
    -10 -9 -3 0.1
    -10 9 -4 3.35
    -10 9 -4 3.19
    -10 -9 -4 2.57
    -10 9 -5 -0.28
    -10 9 -5 0.28
    -10 9 -6 13.79
    -10 9 -6 12.42
    -10 9 -7 3.05
    -10 9 -7 2.53
    -10 9 -8 0.64
    -10 9 -8 0.15
    -10 9 -9 -0.18
    -10 9 -10 0.2
    10 10 -13 1.13
    10 -10 -13 1.17
    10 10 -12 2.57
    10 -10 -12 1.94
    10 -10 -12 3
    10 10 -11 0.4
    10 -10 -11 0.17
    10 -10 -11 0.27
    10 10 -10 3.67
    10 -10 -10 4.12
    10 -10 -10 4.07
    -10 -10 9 -0.21
    10 -10 -9 0.35
    10 -10 -9 0.32
    10 -10 -8 0.22
    -10 -10 8 -0.02
    10 -10 -8 -0.04
    -10 -10 7 3.17
    10 -10 -7 3.36
    -10 -10 6 21.99
    -10 -10 6 21.49
    10 -10 -6 22.52
    -10 -10 5 5.75
    10 -10 -5 5.98
    -10 -10 4 1
    10 -10 -4 0.73
    -10 -10 3 13.03
    10 -10 -3 12.73
    -10 -10 3 11.17
    -10 -10 2 33.73
    10 -10 -2 31.11
    -10 -10 2 29.59
    -10 -10 1 17.28
    -10 -10 1 16.41
    -10 -10 0 15.75
    -10 -10 0 15.23
    -10 10 -1 23.37
    -10 10 -1 20.94
    -10 -10 -1 21.67
    -10 10 -2 0.82
    -10 10 -2 0.59
    -10 -10 -2 1.04
    -10 10 -3 1.98
    -10 10 -3 1.49
    -10 -10 -3 1.96
    -10 10 -4 0.28
    -10 10 -4 0.88
    -10 -10 -4 0.62
    -10 10 -5 9.94
    -10 10 -5 9.52
    -10 10 -6 1.77
    -10 10 -6 1.27
    -10 10 -7 3.9
    -10 10 -7 3.47
    -10 10 -8 -0.22
    -10 10 -8 0.03
    -10 10 -9 4.35
    -10 10 -10 0.31
    10 11 -13 0.11
    10 11 -12 0.31
    10 -11 -12 0.13
    10 -11 -12 0.3
    10 11 -11 1
    10 -11 -11 1.17
    10 -11 -11 1.45
    10 11 -10 6.48
    10 -11 -10 7.79
    -10 -11 9 2.97
    10 -11 -9 4.5
    -10 -11 8 2.37
    10 -11 -8 3
    -10 -11 7 0.01
    10 -11 -7 0.32
    -10 -11 6 0.33
    -10 -11 6 0.33
    10 -11 -6 0.29
    -10 -11 5 0.94
    10 -11 -5 0.81
    -10 -11 4 23.87
    10 -11 -4 23.67
    10 -11 -3 2.08
    -10 -11 3 1.75
    -10 -11 3 1.5
    10 -11 -2 0.24
    -10 -11 2 0.09
    -10 -11 2 -0.05
    -10 -11 1 0.15
    -10 -11 1 -0.28
    -10 11 0 11.85
    -10 -11 0 10.74
    -10 -11 0 10.27
    -10 11 -1 1.25
    -10 -11 -1 1.23
    -10 -11 -1 1.22
    -10 11 -2 3.89
    -10 11 -2 3.64
    -10 -11 -2 3.43
    -10 -11 -2 3.89
    -10 11 -3 -0.24
    -10 11 -3 -0.19
    -10 -11 -3 0.26
    -10 11 -4 0.21
    -10 11 -4 0.63
    -10 -11 -4 0.53
    -10 11 -5 2.69
    -10 11 -5 2.1
    -10 11 -6 20.84
    -10 11 -6 16.12
    -10 11 -7 0.62
    -10 11 -7 0.09
    -10 11 -8 10.28
    -10 11 -8 8.09
    -10 11 -9 0.18
    10 12 -12 -0.05
    10 -12 -12 0.26
    10 12 -11 0.34
    10 -12 -11 0.53
    10 12 -10 1.32
    10 -12 -10 1.52
    -10 -12 9 0.36
    10 -12 -9 0.04
    -10 -12 8 0.16
    10 -12 -8 0.27
    -10 -12 7 1.29
    10 -12 -7 1.45
    -10 -12 6 0.34
    -10 -12 6 0.24
    10 -12 -6 0.22
    10 -12 -5 0.7
    -10 -12 5 0.15
    10 -12 -4 1.45
    -10 -12 4 1.3
    -10 -12 3 8.19
    10 -12 -3 7.4
    -10 -12 3 7.03
    10 -12 -2 0
    -10 -12 2 -0.4
    -10 -12 2 0.08
    -10 12 1 6.47
    -10 -12 1 6.01
    -10 -12 1 5.82
    -10 12 0 2.09
    -10 -12 0 2.87
    -10 -12 -1 22.29
    -10 -12 -1 21.61
    -10 12 -2 1.25
    -10 -12 -2 1.01
    -10 -12 -2 0.96
    -10 12 -3 0.05
    -10 -12 -3 0.06
    -10 12 -4 1.87
    -10 12 -4 0.95
    -10 -12 -4 1.48
    -10 12 -5 20.44
    -10 12 -5 18.88
    -10 12 -6 2.26
    -10 12 -6 1.4
    -10 12 -7 5.18
    -10 12 -7 5.24
    -10 12 -8 0.39
    -10 12 -8 0
    10 13 -11 0.36
    10 -13 -11 0.28
    10 -13 -10 1.38
    10 -13 -9 0.11
    -10 -13 8 1.12
    10 -13 -8 2.05
    -10 -13 7 2.32
    10 -13 -7 2.21
    -10 -13 6 3.33
    10 -13 -6 3.61
    -10 -13 6 3.83
    10 -13 -5 1.91
    -10 -13 5 2.37
    -10 -13 4 24.71
    10 -13 -4 25.31
    10 -13 -3 1.82
    -10 -13 3 1.33
    -10 -13 3 1.25
    10 -13 -2 1.33
    -10 -13 2 1.35
    -10 -13 2 1.1
    -10 13 1 17.7
    -10 -13 1 17.32
    -10 -13 1 17.84
    -10 -13 0 23.75
    -10 -13 0 20.87
    -10 13 -1 0.23
    -10 -13 -1 -0.25
    -10 13 -2 2.87
    -10 -13 -2 3
    -10 -13 -2 1.57
    -10 13 -3 5.22
    -10 -13 -3 5.22
    -10 13 -4 0.06
    -10 -13 -4 -0.01
    -10 13 -5 0.43
    -10 13 -6 8.19
    -10 13 -6 8.02
    -10 13 -7 1.27
    -10 13 -7 0.82
    -10 13 -8 1.07
    -10 13 -8 0.77
    10 -14 -11 0.42
    10 -14 -10 0.07
    10 -14 -9 -0.16
    -10 -14 8 3.17
    10 -14 -8 3.21
    -10 -14 7 0.36
    10 -14 -7 1.09
    -10 -14 6 0.28
    10 -14 -6 0.26
    -10 -14 6 0.04
    10 -14 -5 1.14
    -10 -14 5 1.24
    10 -14 -4 3.36
    -10 -14 4 2.87
    10 -14 -3 0.4
    -10 -14 3 0.2
    -10 14 2 1.81
    10 -14 -2 2.5
    -10 -14 2 3.23
    -10 -14 2 2.09
    -10 14 1 0.73
    -10 -14 1 1.24
    -10 -14 1 0.45
    -10 14 0 1.13
    -10 -14 0 1.47
    -10 -14 0 1.05
    -10 14 -1 7.6
    -10 -14 -1 8.23
    -10 -14 -1 7.13
    -10 14 -2 11.6
    -10 -14 -2 10.92
    -10 14 -3 9.6
    -10 -14 -3 9.21
    -10 -14 -3 7.57
    -10 14 -4 2.55
    -10 -14 -4 1.86
    -10 14 -5 2.13
    -10 14 -6 -0.06
    -10 14 -7 -0.13
    10 -15 -10 0.9
    10 -15 -9 0.15
    -10 -15 8 0.68
    10 -15 -8 0.58
    -10 -15 7 0.27
    10 -15 -7 1.31
    -10 -15 6 0.07
    10 -15 -6 0.11
    -10 -15 5 4.81
    10 -15 -5 5.09
    10 -15 -4 2.39
    -10 -15 4 2.16
    -10 15 3 1.1
    10 -15 -3 1.32
    -10 -15 3 1.3
    -10 -15 3 0.89
    -10 15 2 0.24
    -10 -15 2 0.58
    -10 -15 2 -0.23
    -10 15 1 5.15
    -10 -15 1 6.06
    -10 -15 1 4.52
    -10 15 0 2.24
    -10 -15 0 2.83
    -10 -15 0 2.13
    -10 15 -1 6.66
    -10 -15 -1 7
    -10 -15 -1 5.76
    -10 -15 -2 1.54
    -10 15 -2 1.2
    -10 -15 -2 1.53
    -10 -15 -2 0.9
    -10 15 -3 0.24
    -10 -15 -3 0.09
    -10 -15 -3 0.3
    -10 15 -4 7.27
    -10 -15 -4 6.76
    -10 15 -5 2.17
    -10 15 -6 0.28
    -10 15 -7 0.07
    10 -16 -10 0.1
    10 -16 -9 1.27
    -10 -16 8 1.24
    10 -16 -8 1.94
    -10 -16 7 0.4
    10 -16 -7 0.34
    -10 -16 6 2
    10 -16 -6 2.17
    10 -16 -5 0.23
    -10 -16 5 0.25
    -10 16 4 -0.18
    10 -16 -4 0.23
    -10 -16 4 -0.32
    -10 16 3 0.33
    10 -16 -3 0.73
    -10 -16 3 0.88
    -10 16 2 1.91
    -10 -16 2 2.13
    -10 -16 2 1.62
    -10 16 1 7.88
    -10 -16 1 8.57
    -10 -16 1 6.94
    -10 16 0 10.13
    -10 -16 0 10.48
    -10 16 -1 0.97
    -10 -16 -1 0.53
    -10 -16 -1 0.7
    -10 16 -2 -0.14
    -10 -16 -2 0
    -10 -16 -2 0.27
    -10 16 -3 1.05
    -10 -16 -3 1.44
    -10 -16 -3 0.96
    -10 16 -4 3.51
    -10 -16 -4 3.69
    -10 16 -5 0.69
    -10 16 -6 0.96
    10 -17 -9 0.36
    10 -17 -8 -0.1
    -10 -17 7 0.22
    10 -17 -7 0.15
    -10 -17 6 0.04
    10 -17 -6 0.18
    -10 -17 5 0.19
    10 -17 -5 0.46
    -10 -17 5 0.35
    -10 17 4 0.15
    10 -17 -4 0.15
    -10 -17 4 0.07
    -10 17 3 -0.03
    -10 -17 3 -0.07
    -10 17 2 5.58
    -10 -17 2 7.51
    -10 17 1 4.3
    -10 -17 1 4.57
    -10 -17 1 3.66
    -10 17 0 2.98
    -10 -17 0 3.81
    -10 -17 0 3.05
    -10 -17 -1 0.55
    -10 17 -1 0.57
    -10 -17 -1 0.3
    -10 -17 -1 0.13
    -10 17 -2 0.43
    -10 -17 -2 0.8
    -10 -17 -2 0.62
    -10 17 -3 -0.08
    -10 -17 -3 0.11
    -10 17 -4 6.08
    -10 -17 -4 6.06
    -10 17 -5 0.19
    10 -18 -7 0.36
    -10 -18 6 -0.32
    10 -18 -6 0.17
    -10 -18 5 0.56
    10 -18 -5 0.5
    -10 -18 5 0.28
    -10 -18 4 0.61
    -10 18 4 0.23
    10 -18 -4 0.27
    -10 -18 4 0.52
    -10 18 3 3.4
    -10 -18 3 5.28
    -10 18 2 -0.08
    -10 -18 2 0.37
    -10 18 1 0.71
    -10 -18 1 0.98
    -10 -18 0 0.28
    -10 18 0 0.31
    -10 -18 0 0.08
    -10 -18 -1 1.8
    -10 18 -1 2.01
    -10 -18 -1 2.04
    -10 18 -2 0.64
    -10 -18 -2 0.82
    -10 18 -3 0.49
    -10 -18 -3 0.77
    -10 18 -4 0.25
    -10 -19 5 0.49
    -10 -19 4 0.19
    -10 -19 4 -0.09
    -10 -19 3 0.23
    -10 19 3 0.5
    -10 -19 3 0.56
    -10 -19 2 2.33
    -10 19 2 1.75
    -10 -19 2 2.77
    -10 -19 1 0.69
    -10 19 1 0.36
    -10 -19 0 0.3
    -10 19 0 0.23
    -10 -19 0 0.09
    -10 19 -1 0.01
    -10 -19 -1 -0.14
    -10 -19 -2 4.14
    11 0 -14 -0.19
    11 0 -13 2.46
    11 0 -13 2.7
    11 0 -12 -0.28
    11 0 -12 -0.14
    11 0 -11 0.01
    11 0 -11 -0.11
    11 0 -10 -0.09
    11 0 -10 -0.04
    -11 0 9 7.35
    -11 0 8 -0.26
    -11 0 7 0.7
    -11 0 7 -0.04
    -11 0 6 -0.07
    -11 0 6 -0.94
    -11 0 5 4.6
    -11 0 5 4.44
    -11 0 4 0.02
    -11 0 4 -0.6
    -11 0 3 27.98
    -11 0 3 24.29
    -11 0 2 -0.09
    -11 0 2 -0.17
    -11 0 1 1.83
    -11 0 1 1.69
    -11 0 0 0.21
    -11 0 0 -0.04
    -11 0 -1 63.23
    -11 0 -2 0.08
    -11 0 -2 -0.19
    -11 0 -3 4.08
    -11 0 -4 -0.28
    -11 0 -5 0.78
    -11 0 -6 -0.16
    -11 0 -7 37.98
    -11 0 -8 0.45
    -11 0 -9 20.43
    -11 0 -10 0.08
    11 1 -14 -0.11
    11 1 -14 0.23
    11 -1 -14 -0.23
    11 -1 -13 -0.32
    11 1 -13 -0.09
    11 1 -13 0.08
    11 -1 -13 0.05
    11 -1 -12 0.12
    11 1 -12 -0.12
    11 1 -12 0.21
    11 -1 -12 0.04
    11 -1 -11 0.78
    11 1 -11 0.55
    11 -1 -11 0.45
    11 1 -11 0.71
    -11 1 10 -0.38
    11 -1 -10 -0.19
    11 1 -10 -0.07
    11 -1 -10 0.16
    11 1 -10 -0.1
    -11 1 9 -0.43
    -11 -1 9 -0.01
    11 -1 -9 0.01
    -11 1 8 6.09
    -11 -1 8 5.99
    -11 1 7 5.37
    -11 -1 7 5.04
    -11 1 7 5.04
    -11 -1 7 4.37
    -11 1 6 5.9
    -11 -1 6 5.78
    -11 1 6 5.8
    -11 -1 6 6.43
    -11 1 5 24.18
    -11 -1 5 23.22
    -11 1 5 26.67
    -11 -1 5 24.09
    -11 1 4 2.89
    -11 -1 4 3.37
    -11 1 4 2.74
    -11 -1 4 3.73
    -11 1 3 0.99
    -11 -1 3 0.91
    -11 1 3 0.42
    -11 -1 3 0.13
    -11 1 2 6.47
    -11 -1 2 6.16
    -11 1 2 6.44
    -11 -1 2 6.5
    -11 1 1 1.21
    -11 -1 1 1.02
    -11 1 1 0.96
    -11 -1 1 1.41
    -11 1 0 52.95
    -11 -1 0 51.75
    -11 1 0 50.28
    -11 -1 0 51.85
    -11 1 -1 0.05
    -11 -1 -1 0.14
    -11 1 -2 0.09
    -11 -1 -2 -0.02
    -11 1 -2 0.68
    -11 -1 -2 0.4
    -11 1 -3 16.06
    -11 -1 -3 15.68
    -11 1 -4 1.5
    -11 -1 -4 1.07
    -11 1 -5 1.51
    -11 -1 -5 1.51
    -11 -1 -6 44.38
    -11 1 -6 41.96
    -11 -1 -7 0.99
    -11 1 -7 0.87
    -11 -1 -8 16
    -11 1 -8 17.49
    -11 -1 -9 5.07
    -11 1 -9 5.65
    -11 1 -10 0.12
    11 2 -14 0.21
    11 2 -14 0.55
    11 -2 -14 0.17
    11 2 -13 2.46
    11 2 -13 2.3
    11 -2 -13 2.57
    11 -2 -12 -0.05
    11 2 -12 -0.21
    11 2 -12 0.18
    11 -2 -12 -0.22
    11 -2 -11 0.84
    11 2 -11 0.58
    11 -2 -11 0.51
    11 2 -11 0.59
    11 -2 -11 0.63
    -11 2 10 2.51
    11 -2 -10 2.55
    11 2 -10 2.76
    11 -2 -10 3.05
    -11 2 9 0.39
    -11 -2 9 0.48
    11 -2 -9 0.13
    11 -2 -9 0.5
    -11 2 8 14.17
    -11 -2 8 13.87
    -11 2 7 25.54
    -11 -2 7 25.92
    -11 2 7 22.79
    -11 -2 7 24.01
    -11 2 6 4.87
    -11 -2 6 6.28
    -11 2 6 5.04
    -11 -2 6 5.85
    -11 2 5 36.3
    -11 -2 5 36.24
    -11 2 5 40.46
    -11 -2 5 36.69
    -11 2 4 17.49
    -11 -2 4 16.93
    -11 2 4 17.26
    -11 -2 4 17.15
    -11 2 3 9.58
    -11 -2 3 10.77
    -11 2 3 10.25
    -11 -2 3 10.71
    -11 2 2 0.04
    -11 -2 2 -0.08
    -11 2 2 -0.04
    -11 -2 2 -0.15
    -11 2 1 8.41
    -11 -2 1 8.5
    -11 2 1 9.41
    -11 -2 1 8.74
    -11 2 0 11.89
    -11 -2 0 11.67
    -11 2 0 11.94
    -11 -2 0 12.02
    -11 2 -1 2.68
    -11 -2 -1 2.18
    -11 2 -2 28.86
    -11 2 -2 30.52
    -11 -2 -2 30.49
    -11 2 -3 4.64
    -11 -2 -3 5.06
    -11 -2 -3 3.06
    -11 2 -4 4.51
    -11 -2 -4 4.15
    -11 2 -5 -0.03
    -11 -2 -5 0.28
    -11 -2 -6 4.73
    -11 2 -6 5.72
    -11 -2 -7 8.26
    -11 2 -7 9.35
    -11 -2 -8 3.42
    -11 2 -8 3.81
    -11 2 -9 2.11
    -11 2 -10 1.16
    11 3 -14 0
    11 -3 -14 -0.02
    11 3 -13 2.49
    11 3 -13 1.98
    11 -3 -13 2.45
    11 3 -12 3.57
    11 3 -12 3.5
    11 -3 -12 3.78
    11 -3 -11 0.24
    11 3 -11 0.32
    11 3 -11 0.09
    11 -3 -11 0.05
    11 3 -10 1.08
    11 -3 -10 0.51
    -11 3 9 9.29
    -11 -3 9 10.09
    11 -3 -9 8.55
    11 -3 -9 10.98
    -11 3 8 0.1
    -11 -3 8 -0.23
    11 -3 -8 0.5
    -11 3 7 7.75
    -11 -3 7 7.52
    -11 3 7 8.57
    -11 -3 7 6.66
    -11 3 6 2.65
    -11 -3 6 2.86
    -11 3 6 3.41
    -11 -3 6 2.67
    -11 3 5 20.85
    -11 -3 5 21.66
    -11 3 5 22.42
    -11 -3 5 22.63
    -11 3 4 1.89
    -11 -3 4 2.02
    -11 3 4 2.27
    -11 -3 4 1.65
    -11 3 3 41.39
    -11 -3 3 42.54
    -11 3 3 40.61
    -11 -3 3 41.62
    -11 3 2 0.63
    -11 -3 2 0.44
    -11 3 2 0.47
    -11 -3 2 0.28
    -11 3 1 23.26
    -11 -3 1 23.03
    -11 3 1 22.02
    -11 -3 1 23.71
    -11 3 0 9.33
    -11 -3 0 10.07
    -11 3 0 9.21
    -11 -3 0 9.83
    -11 3 -1 -0.01
    -11 -3 -1 0.6
    -11 3 -2 0.61
    -11 -3 -2 0.85
    -11 3 -2 0.68
    -11 -3 -2 0.91
    -11 3 -3 12.72
    -11 -3 -3 14.45
    -11 3 -4 0.1
    -11 -3 -4 -0.11
    -11 3 -5 7.95
    -11 -3 -5 5.57
    -11 -3 -6 4.01
    -11 3 -6 4.21
    -11 3 -7 3.43
    -11 3 -8 8.72
    -11 3 -9 4.44
    -11 3 -10 0.06
    11 4 -14 0.13
    11 -4 -14 0.16
    11 4 -13 -0.08
    11 -4 -13 -0.17
    11 4 -12 0.21
    11 4 -12 0.21
    11 -4 -12 -0.03
    11 -4 -11 0.28
    11 4 -11 0.35
    11 4 -11 0.28
    11 -4 -11 0.26
    11 4 -10 -0.06
    11 -4 -10 0.31
    -11 -4 9 1.4
    11 -4 -9 1.76
    -11 4 8 11.61
    -11 -4 8 12.66
    11 -4 -8 13.34
    -11 4 7 11.81
    -11 -4 7 12.56
    -11 -4 7 12.75
    -11 4 6 5.04
    -11 -4 6 4.43
    -11 4 6 6.03
    -11 -4 6 4.95
    -11 4 5 5.31
    -11 -4 5 5.28
    -11 4 5 6.29
    -11 -4 5 4.78
    -11 4 4 0.96
    -11 -4 4 0.99
    -11 4 4 1.28
    -11 -4 4 1.14
    -11 4 3 40.24
    -11 -4 3 39.91
    -11 4 3 36.82
    -11 -4 3 38.02
    -11 4 2 12.97
    -11 -4 2 14.16
    -11 4 2 13.34
    -11 -4 2 12.33
    -11 4 1 3.28
    -11 -4 1 4.52
    -11 4 1 3.47
    -11 -4 1 3.7
    -11 4 0 30.16
    -11 -4 0 29
    -11 4 0 28.85
    -11 -4 0 30.29
    -11 4 -1 1.53
    -11 4 -1 1.88
    -11 -4 -1 2.11
    -11 4 -2 2.97
    -11 -4 -2 3.83
    -11 4 -2 2.22
    -11 -4 -2 3.78
    -11 4 -3 10.75
    -11 -4 -3 8.08
    -11 -4 -3 8.49
    -11 4 -4 22.72
    -11 -4 -4 18.04
    -11 4 -5 2.27
    -11 4 -6 -0.13
    -11 4 -7 11.34
    -11 4 -8 1.92
    -11 4 -9 1.2
    -11 4 -10 6.22
    11 5 -14 0.08
    11 -5 -14 0.41
    11 5 -13 0.13
    11 -5 -13 -0.21
    11 5 -12 0.13
    11 -5 -12 0.09
    11 5 -11 1.75
    11 -5 -11 1.31
    11 -5 -11 1.92
    11 -5 -10 0.29
    11 -5 -10 -0.05
    -11 -5 9 1.18
    11 -5 -9 0.35
    -11 -5 8 1.63
    11 -5 -8 1.42
    -11 5 7 29.72
    -11 -5 7 27.15
    -11 -5 7 26.94
    11 -5 -7 31.92
    -11 5 6 0.42
    -11 -5 6 0.49
    -11 -5 6 0.99
    11 -5 -6 0.81
    -11 5 5 7.83
    -11 -5 5 8.13
    -11 5 5 9.27
    -11 -5 5 8.82
    -11 5 4 1.2
    -11 -5 4 1.19
    -11 5 4 1.4
    -11 -5 4 1.46
    -11 5 3 4.03
    -11 -5 3 3.95
    -11 5 3 3.58
    -11 -5 3 4.54
    -11 5 2 8.25
    -11 -5 2 7.76
    -11 5 2 8.54
    -11 -5 2 7.55
    -11 5 1 21.87
    -11 -5 1 22.06
    -11 5 1 22.48
    -11 -5 1 21.57
    -11 5 0 29.44
    -11 -5 0 30.71
    -11 5 0 31.6
    -11 -5 0 30.38
    -11 5 -1 5.9
    -11 5 -1 5.6
    -11 -5 -1 6.33
    -11 5 -2 0.81
    -11 -5 -2 0.45
    -11 5 -2 0.41
    -11 -5 -2 0.69
    -11 5 -3 14.32
    -11 -5 -3 11.52
    -11 5 -4 0.05
    -11 5 -5 7.85
    -11 5 -6 0.19
    -11 5 -7 4.66
    -11 5 -8 8.53
    -11 5 -9 5.19
    -11 5 -10 9.68
    11 6 -14 0.15
    11 -6 -14 0.14
    11 6 -13 0.78
    11 -6 -13 0.74
    11 6 -12 0.76
    11 -6 -12 0.52
    11 -6 -12 0.78
    11 6 -11 2.68
    11 -6 -11 2.32
    11 -6 -11 2.45
    11 -6 -10 0.03
    11 -6 -10 0.07
    -11 -6 9 5.1
    11 -6 -9 6.52
    -11 -6 8 12.85
    11 -6 -8 14.4
    -11 -6 7 9.49
    -11 -6 7 8.68
    11 -6 -7 9.96
    -11 6 6 0.22
    -11 -6 6 0.77
    -11 -6 6 0.75
    11 -6 -6 1.02
    -11 6 5 12.46
    -11 -6 5 12.54
    -11 -6 5 13.42
    11 -6 -5 14.85
    -11 6 4 5.41
    -11 -6 4 5.45
    -11 -6 4 5.58
    11 -6 -4 6.15
    -11 6 3 0.73
    -11 -6 3 1.39
    -11 6 3 0.76
    -11 -6 3 0.67
    -11 6 2 -0.01
    -11 -6 2 0.59
    -11 6 2 0.27
    -11 -6 2 0.37
    -11 6 1 3.97
    -11 -6 1 5.07
    -11 6 1 3.65
    -11 -6 1 3.7
    -11 -6 0 6.03
    -11 6 0 5.97
    -11 6 0 6
    -11 -6 0 6.29
    -11 -6 -1 0.53
    -11 6 -1 0.91
    -11 -6 -1 0.96
    -11 6 -2 0.5
    -11 -6 -2 -0.1
    -11 6 -3 1.13
    -11 -6 -3 0.64
    -11 6 -4 1.47
    -11 6 -5 11.22
    -11 6 -6 5.88
    -11 6 -6 6.68
    -11 6 -7 13.23
    -11 6 -8 0.3
    -11 6 -9 0.07
    -11 6 -10 0.83
    11 -7 -14 0.89
    11 7 -13 0.61
    11 -7 -13 0.86
    11 7 -12 0.41
    11 -7 -12 0.15
    11 -7 -12 0.14
    11 7 -11 1.41
    11 -7 -11 1.72
    11 -7 -11 1.75
    11 -7 -10 4.7
    11 -7 -10 5.3
    -11 -7 9 4.26
    11 -7 -9 4.77
    11 -7 -9 4.73
    -11 -7 8 0.65
    11 -7 -8 0.68
    -11 -7 7 1.27
    -11 -7 7 1.03
    11 -7 -7 1.66
    -11 -7 6 5.33
    -11 -7 6 5.72
    11 -7 -6 5.39
    -11 -7 5 3.39
    11 -7 -5 4.56
    -11 -7 5 3.87
    -11 -7 4 7.88
    -11 -7 4 8.57
    11 -7 -4 8.5
    -11 -7 3 0.74
    -11 -7 3 0.82
    11 -7 -3 0.89
    -11 -7 2 18.69
    -11 -7 2 17.74
    11 -7 -2 18.28
    -11 -7 1 0.18
    -11 -7 1 0.24
    11 -7 -1 0.3
    -11 -7 0 32.76
    -11 7 0 28.48
    -11 -7 0 30.89
    -11 7 -1 7.64
    -11 -7 -1 8.7
    -11 7 -2 13.4
    -11 -7 -2 13.81
    -11 7 -3 0.02
    -11 -7 -3 -0.19
    -11 7 -4 2.22
    -11 7 -5 8.51
    -11 7 -5 7.93
    -11 7 -6 15.1
    -11 7 -6 14.58
    -11 7 -7 2.47
    -11 7 -8 0.3
    -11 7 -9 -0.24
    -11 7 -10 2.77
    11 8 -13 1.13
    11 -8 -13 1.91
    11 8 -12 0.45
    11 -8 -12 0.66
    11 -8 -12 0.77
    11 8 -11 13.25
    11 -8 -11 13.59
    11 -8 -11 15.87
    11 -8 -10 2.07
    11 -8 -10 2.56
    11 -8 -9 0.47
    -11 -8 9 0.1
    11 -8 -9 -0.06
    -11 -8 8 1.77
    11 -8 -8 1.59
    -11 -8 7 1.94
    11 -8 -7 1.49
    -11 -8 6 4.42
    11 -8 -6 4.01
    -11 -8 6 3.19
    -11 -8 5 8.77
    -11 -8 5 8.62
    11 -8 -5 8.7
    -11 -8 4 0.76
    -11 -8 4 0.48
    11 -8 -4 0.41
    -11 -8 3 1.36
    -11 -8 3 1.76
    11 -8 -3 2.2
    -11 -8 2 13.45
    -11 -8 2 13.42
    11 -8 -2 13.09
    -11 -8 1 41.18
    -11 8 1 40.38
    -11 -8 1 41.5
    11 -8 -1 37.29
    -11 -8 0 1.36
    -11 8 0 2.07
    -11 -8 0 1.54
    -11 -8 -1 1.47
    -11 8 -1 2.65
    -11 -8 -1 2.44
    -11 8 -2 0.34
    -11 -8 -2 -0.25
    -11 8 -3 1.59
    -11 -8 -3 1.16
    -11 8 -4 0.88
    -11 8 -5 3.22
    -11 8 -5 3.6
    -11 8 -6 -0.07
    -11 8 -6 -0.01
    -11 8 -7 0.22
    -11 8 -8 0.57
    -11 8 -9 0.74
    -11 8 -10 1.69
    11 -9 -13 1.01
    11 9 -12 3.45
    11 -9 -12 3.63
    11 -9 -12 4.41
    11 -9 -11 1.86
    11 -9 -11 2.02
    11 -9 -10 0.77
    11 -9 -10 0.5
    -11 -9 9 0.88
    11 -9 -9 1.47
    11 -9 -8 0.38
    -11 -9 8 0.57
    11 -9 -8 0.49
    -11 -9 7 4.73
    11 -9 -7 4.66
    -11 -9 6 0.18
    -11 -9 6 0.67
    11 -9 -6 0.72
    -11 -9 5 23.28
    -11 -9 5 27.17
    11 -9 -5 26.45
    -11 -9 4 3.27
    -11 -9 4 3.85
    11 -9 -4 3.57
    -11 -9 3 13.93
    -11 -9 3 12.57
    11 -9 -3 13.31
    -11 -9 2 7.25
    -11 -9 2 7.97
    11 -9 -2 6.96
    -11 -9 1 0.35
    -11 9 1 0.06
    -11 -9 1 0.25
    11 -9 -1 0.06
    -11 -9 0 39.49
    -11 9 0 35.59
    -11 -9 0 35.75
    -11 9 -1 7.18
    -11 -9 -1 6.68
    -11 9 -2 0.55
    -11 -9 -2 0.4
    -11 9 -3 0.68
    -11 -9 -3 0.64
    -11 9 -4 4.64
    -11 9 -4 5.36
    -11 -9 -4 5.38
    -11 9 -5 1.63
    -11 9 -5 1.02
    -11 9 -6 0.08
    -11 9 -6 -0.35
    -11 9 -7 -0.18
    -11 9 -7 0.17
    -11 9 -8 -0.52
    -11 9 -9 0.25
    11 -10 -12 1.38
    11 -10 -12 1.34
    11 -10 -11 1.29
    11 -10 -11 1.08
    11 -10 -10 0.26
    11 -10 -10 0.13
    -11 -10 9 0.6
    11 -10 -9 0.19
    11 -10 -9 -0.23
    -11 -10 8 4
    11 -10 -8 4.15
    11 -10 -8 4.27
    -11 -10 7 0.04
    11 -10 -7 0.02
    -11 -10 6 20.97
    -11 -10 6 19
    11 -10 -6 19.07
    -11 -10 5 2.71
    -11 -10 5 3.54
    11 -10 -5 3.43
    -11 -10 4 4.87
    -11 -10 4 5.74
    11 -10 -4 6.17
    -11 -10 3 0.98
    -11 -10 3 0.81
    11 -10 -3 0.75
    -11 -10 2 11.18
    -11 -10 2 11.92
    11 -10 -2 10.62
    -11 -10 1 7.6
    -11 -10 1 6.62
    -11 -10 0 0.97
    -11 10 0 1.2
    -11 -10 0 1.32
    -11 -10 -1 0.39
    -11 10 -1 0.19
    -11 -10 -1 0.11
    -11 10 -2 12.29
    -11 -10 -2 11.88
    -11 10 -3 0.35
    -11 10 -3 0.93
    -11 -10 -3 0.72
    -11 10 -4 7.83
    -11 10 -4 8.37
    -11 -10 -4 7.48
    -11 10 -5 3.21
    -11 10 -5 2.11
    -11 10 -6 3.13
    -11 10 -6 2.23
    -11 10 -7 -0.03
    -11 10 -7 0.65
    -11 10 -8 1.48
    -11 10 -9 0.35
    11 -11 -12 0.68
    11 -11 -11 0.51
    11 -11 -10 1.59
    -11 -11 9 2.57
    11 -11 -9 2.55
    -11 -11 8 0.31
    11 -11 -8 0.54
    -11 -11 7 1.67
    11 -11 -7 1.81
    -11 -11 6 3.07
    11 -11 -6 3.94
    -11 -11 6 3.5
    -11 -11 5 3.5
    11 -11 -5 4.4
    -11 -11 5 3.38
    -11 -11 4 0.86
    -11 -11 4 0.89
    11 -11 -4 1.16
    -11 -11 3 0.78
    -11 -11 3 1.04
    11 -11 -3 1.3
    -11 -11 2 0.4
    11 -11 -2 0.29
    -11 -11 2 0.06
    -11 -11 1 0.23
    -11 -11 1 0.07
    -11 -11 0 0.71
    -11 -11 0 0.1
    -11 -11 -1 0.06
    -11 -11 -1 -0.28
    -11 11 -2 -0.01
    -11 11 -2 0.2
    -11 -11 -2 0.17
    -11 11 -3 7.5
    -11 11 -3 5.87
    -11 -11 -3 7.41
    -11 11 -4 3.48
    -11 11 -4 3.27
    -11 -11 -4 2.7
    -11 11 -5 8.1
    -11 11 -5 5.34
    -11 11 -6 0.04
    -11 11 -6 -0.07
    -11 11 -7 0.05
    -11 11 -7 0.05
    -11 11 -8 2.04
    11 -12 -11 3.93
    11 -12 -10 1.07
    -11 -12 9 0.89
    11 -12 -9 1.46
    -11 -12 8 0.69
    11 -12 -8 1.13
    -11 -12 7 5.58
    11 -12 -7 6
    -11 -12 6 3.28
    -11 -12 6 3.42
    11 -12 -6 2.39
    -11 -12 5 0.63
    -11 -12 5 0.37
    11 -12 -5 0.67
    -11 -12 4 1.65
    -11 -12 4 1.04
    11 -12 -4 1.08
    -11 -12 3 1.05
    11 -12 -3 1.22
    -11 -12 3 1.29
    -11 -12 2 -0.07
    11 -12 -2 0.12
    -11 -12 2 -0.12
    -11 -12 1 4.79
    -11 -12 1 4.66
    -11 -12 0 -0.37
    -11 -12 0 -0.14
    -11 -12 -1 0.32
    -11 12 -1 0.65
    -11 -12 -1 0.47
    -11 12 -2 0.84
    -11 -12 -2 1.12
    -11 12 -3 0.32
    -11 -12 -3 0.58
    -11 12 -4 17.32
    -11 12 -4 15.71
    -11 -12 -4 15.67
    -11 12 -5 3.76
    -11 12 -5 3.01
    -11 12 -6 -0.21
    -11 12 -6 0.21
    -11 12 -7 -0.22
    -11 12 -7 -0.06
    11 -13 -11 0.4
    11 -13 -10 0.12
    -11 -13 9 2.74
    11 -13 -9 2.83
    -11 -13 8 1.24
    11 -13 -8 1.33
    -11 -13 7 0.54
    11 -13 -7 0.54
    -11 -13 6 -0.46
    -11 -13 6 -0.01
    11 -13 -6 -0.03
    -11 -13 5 -0.05
    -11 -13 5 0.17
    11 -13 -5 -0.11
    -11 -13 4 3.51
    -11 -13 4 4.06
    11 -13 -4 4.11
    -11 -13 3 -0.15
    11 -13 -3 0.14
    -11 -13 3 -0.12
    -11 -13 2 2.83
    -11 -13 2 2.64
    -11 -13 1 2.17
    -11 -13 1 1.66
    -11 -13 0 1.27
    -11 -13 0 1.67
    -11 13 -1 -0.07
    -11 -13 -1 0.28
    -11 -13 -1 0.09
    -11 13 -2 0.95
    -11 -13 -2 1.01
    -11 13 -3 0.59
    -11 -13 -3 0.58
    -11 13 -4 1.52
    -11 -13 -4 1.39
    -11 13 -5 2.52
    -11 13 -6 0.23
    11 -14 -10 0.34
    11 -14 -9 0.05
    -11 -14 8 0.42
    11 -14 -8 0.3
    -11 -14 7 0.16
    11 -14 -7 0.15
    -11 -14 6 0.14
    -11 -14 6 -0.13
    11 -14 -6 0.4
    -11 -14 5 6.62
    -11 -14 5 6.13
    11 -14 -5 6.32
    -11 -14 4 0.8
    11 -14 -4 0.45
    -11 -14 4 0.81
    -11 -14 3 1.85
    11 -14 -3 2
    -11 -14 3 2.22
    -11 -14 2 0.37
    -11 -14 2 0.27
    -11 -14 1 -0.13
    -11 -14 1 0.56
    -11 -14 0 2.81
    -11 14 0 2.36
    -11 -14 0 3.4
    -11 -14 -1 6.75
    -11 14 -1 5.86
    -11 14 -2 0.95
    -11 -14 -2 1.61
    -11 14 -3 1.32
    -11 -14 -3 1.75
    -11 14 -4 0.41
    -11 -14 -4 0.13
    -11 14 -5 -0.1
    -11 14 -6 0.48
    11 -15 -9 1.81
    -11 -15 8 0.23
    11 -15 -8 0.59
    -11 -15 7 0.75
    11 -15 -7 1.42
    -11 -15 6 0.28
    11 -15 -6 0.2
    -11 -15 5 0.25
    11 -15 -5 -0.25
    -11 -15 5 0.16
    -11 -15 4 8.95
    -11 -15 4 10.87
    11 -15 -4 8.85
    -11 -15 3 0.17
    11 -15 -3 0.22
    -11 -15 3 0.1
    -11 -15 2 1.38
    -11 -15 2 1.69
    -11 -15 1 3.81
    -11 -15 1 3.56
    -11 -15 0 0.95
    -11 15 0 0.84
    -11 -15 0 1.23
    -11 -15 -1 5.29
    -11 15 -1 4.36
    -11 -15 -1 5.15
    -11 15 -2 2.32
    -11 -15 -2 2.66
    -11 15 -3 3.48
    -11 -15 -3 4.84
    -11 15 -4 0.95
    -11 -15 -4 1.06
    -11 15 -5 0.29
    11 -16 -8 0.2
    -11 -16 7 1.48
    11 -16 -7 1.75
    -11 -16 6 0.64
    11 -16 -6 0.51
    11 -16 -5 0.72
    -11 -16 5 0.45
    -11 -16 4 3.34
    11 -16 -4 2.22
    -11 -16 4 2.9
    -11 -16 3 0.58
    -11 -16 3 0.86
    -11 -16 2 0.15
    -11 -16 2 0.17
    -11 -16 1 4.53
    -11 -16 1 4.39
    -11 16 0 0.34
    -11 -16 0 0.49
    -11 -16 0 0.6
    -11 -16 -1 4.23
    -11 16 -1 3.24
    -11 -16 -1 4.5
    -11 16 -2 0.66
    -11 -16 -2 1.37
    -11 16 -3 0.09
    -11 -16 -3 0.01
    -11 16 -4 0.22
    11 -17 -7 0.07
    -11 -17 6 -0.25
    11 -17 -6 0.03
    -11 -17 5 1.62
    11 -17 -5 1.49
    -11 -17 5 1.33
    -11 -17 4 0.39
    11 -17 -4 0.07
    -11 -17 4 -0.04
    -11 -17 3 2.36
    -11 -17 3 2.35
    -11 -17 2 0.66
    -11 -17 2 0.56
    -11 -17 1 0.16
    -11 17 1 -0.06
    -11 -17 1 0.4
    -11 -17 0 2.95
    -11 17 0 2.53
    -11 -17 0 2.9
    -11 -17 -1 0.49
    -11 17 -1 0.54
    -11 -17 -1 0.44
    -11 17 -2 -0.07
    -11 -17 -2 0.21
    -11 -18 5 0.43
    -11 -18 4 1.34
    -11 -18 3 2.29
    -11 -18 3 1.82
    -11 -18 2 0.17
    -11 -18 2 -0.03
    -11 -18 1 0.01
    -11 -18 1 0.12
    -11 -18 0 0.12
    -11 -18 -1 0.27
    12 0 -14 0.32
    12 0 -13 -0.09
    12 0 -12 0.34
    12 0 -11 0.17
    12 0 -11 -0.16
    -12 0 10 0.42
    12 0 -10 0.43
    -12 0 9 -0.08
    -12 0 8 15.86
    -12 0 8 14.67
    -12 0 7 -0.36
    -12 0 7 -0.38
    -12 0 6 2.97
    -12 0 6 2.81
    -12 0 5 0.14
    -12 0 5 -0.6
    -12 0 4 4.87
    -12 0 4 4.24
    -12 0 3 -0.43
    -12 0 3 -0.28
    -12 0 2 15.84
    -12 0 2 15.31
    -12 0 1 0
    -12 0 1 0.03
    -12 0 0 32.25
    -12 0 0 43.91
    -12 0 -1 0.16
    -12 0 -2 43.77
    -12 0 -2 44.43
    -12 0 -3 -0.23
    -12 0 -4 1.26
    -12 0 -5 0.01
    -12 0 -6 6.56
    -12 0 -7 0.02
    -12 0 -8 8.32
    -12 0 -9 -0.27
    12 -1 -14 -0.26
    12 1 -13 0.83
    12 -1 -13 0.93
    12 1 -12 1.16
    12 1 -12 1.55
    12 -1 -12 1.5
    12 -1 -11 1.05
    12 1 -11 1.17
    12 -1 -11 0.61
    -12 1 10 0.53
    -12 -1 10 0.86
    12 -1 -10 1.03
    12 1 -10 1.06
    -12 1 9 0.89
    -12 -1 9 1.09
    12 -1 -9 1.46
    -12 1 8 -0.7
    -12 -1 8 -0.52
    -12 1 8 -0.34
    -12 1 7 2.49
    -12 -1 7 2.18
    -12 1 7 2.44
    -12 -1 7 1.97
    -12 1 6 -0.25
    -12 -1 6 -0.35
    -12 1 6 -0.42
    -12 -1 6 -0.28
    -12 1 5 6.89
    -12 -1 5 6.16
    -12 1 5 7.22
    -12 -1 5 6.94
    -12 1 4 1.11
    -12 -1 4 1.53
    -12 1 4 1.17
    -12 -1 4 1.68
    -12 1 3 1.12
    -12 -1 3 0.72
    -12 1 3 1.45
    -12 -1 3 0.97
    -12 1 2 2.37
    -12 -1 2 2.91
    -12 1 2 1.9
    -12 -1 2 2.58
    -12 1 1 11.41
    -12 -1 1 12.02
    -12 1 1 11.27
    -12 -1 1 11.82
    -12 1 0 5.29
    -12 -1 0 7.22
    -12 1 0 7.43
    -12 -1 0 8.28
    -12 1 -1 6.93
    -12 -1 -1 8.13
    -12 1 -2 8.84
    -12 -1 -2 10.05
    -12 1 -2 7.59
    -12 -1 -2 8.48
    -12 1 -3 12.34
    -12 -1 -3 11.62
    -12 1 -4 0.48
    -12 -1 -4 0.73
    -12 1 -5 15.37
    -12 -1 -5 15.99
    -12 -1 -6 0.28
    -12 1 -6 0.36
    -12 -1 -7 15.71
    -12 1 -7 15.98
    -12 -1 -8 0.1
    -12 1 -8 0.28
    -12 1 -9 -0.09
    12 -2 -14 -0.06
    12 2 -13 0.01
    12 -2 -13 -0.06
    12 2 -12 0.21
    12 2 -12 0.42
    12 -2 -12 0.03
    12 -2 -11 2.05
    12 2 -11 2.11
    12 -2 -11 1.52
    -12 -2 10 0.02
    12 -2 -10 0.12
    12 2 -10 0.18
    -12 2 9 0.13
    -12 -2 9 0.13
    12 -2 -9 0.1
    -12 2 8 6.15
    -12 -2 8 5.19
    -12 2 7 -0.06
    -12 -2 7 -0.07
    -12 2 7 0.63
    -12 -2 7 0.08
    -12 2 6 -0.16
    -12 -2 6 0.02
    -12 2 6 -0.14
    -12 -2 6 -0.17
    -12 2 5 5.59
    -12 -2 5 5.55
    -12 2 5 5.92
    -12 -2 5 5.98
    -12 -2 4 32.96
    -12 2 4 35.92
    -12 -2 4 37.34
    -12 2 3 2.57
    -12 -2 3 2.39
    -12 2 3 2.32
    -12 -2 3 2.21
    -12 2 2 4.01
    -12 -2 2 3.54
    -12 2 2 2.92
    -12 -2 2 3.24
    -12 2 1 28.3
    -12 -2 1 26.76
    -12 2 1 26.79
    -12 -2 1 27.28
    -12 2 0 1.28
    -12 -2 0 2.5
    -12 2 0 2.92
    -12 -2 0 2.37
    -12 2 -1 0.01
    -12 2 -1 -0.25
    -12 -2 -1 -0.11
    -12 2 -2 22.05
    -12 -2 -2 24.88
    -12 -2 -2 23.51
    -12 2 -3 2.75
    -12 -2 -3 2.58
    -12 -2 -3 2.05
    -12 2 -4 2.29
    -12 -2 -4 2.01
    -12 2 -5 7.38
    -12 -2 -5 6.8
    -12 -2 -6 7.49
    -12 2 -6 8.11
    -12 -2 -7 -0.16
    -12 2 -7 -0.1
    -12 2 -8 0.31
    -12 2 -9 1.8
    12 -3 -14 0.08
    12 3 -13 0.39
    12 3 -13 0.53
    12 -3 -13 0.58
    12 3 -12 0.07
    12 3 -12 0.15
    12 -3 -12 0.05
    12 -3 -11 0.5
    12 3 -11 0.23
    12 -3 -11 0.35
    -12 -3 10 1.96
    12 -3 -10 1.85
    -12 3 9 0.23
    -12 -3 9 0.18
    12 -3 -9 0.21
    -12 3 8 4.34
    -12 -3 8 4.69
    12 -3 -8 5.19
    -12 3 7 0.18
    -12 -3 7 0.21
    -12 -3 7 -0.18
    -12 3 6 2.36
    -12 -3 6 2.73
    -12 3 6 2.79
    -12 -3 6 3.06
    -12 3 5 5.41
    -12 -3 5 5.21
    -12 3 5 5.23
    -12 -3 5 5.98
    -12 3 4 14.41
    -12 -3 4 15.58
    -12 3 4 15.09
    -12 -3 4 14.03
    -12 3 3 2.12
    -12 -3 3 1.74
    -12 3 3 1.71
    -12 -3 3 2.41
    -12 3 2 52.32
    -12 -3 2 54.72
    -12 -3 2 53.61
    -12 3 1 0.16
    -12 -3 1 0.46
    -12 3 1 0.62
    -12 -3 1 0.35
    -12 -3 0 15.17
    -12 3 0 15.96
    -12 -3 0 15.75
    -12 3 -1 0.06
    -12 3 -1 -0.08
    -12 -3 -1 0.23
    -12 3 -2 0.07
    -12 -3 -2 0.25
    -12 3 -2 -0.02
    -12 -3 -2 0.11
    -12 3 -3 5.37
    -12 -3 -3 5.57
    -12 -3 -3 4.38
    -12 3 -4 -0.07
    -12 -3 -4 0.24
    -12 3 -5 1.58
    -12 -3 -5 1.3
    -12 -3 -6 -0.01
    -12 3 -6 -0.31
    -12 3 -7 0.65
    -12 3 -8 2.94
    -12 3 -9 1.59
    12 -4 -14 0.17
    12 4 -13 -0.18
    12 -4 -13 -0.19
    12 4 -12 -0.06
    12 -4 -12 -0.07
    12 -4 -11 0.98
    12 4 -11 0.7
    12 -4 -11 0.81
    12 -4 -10 0.21
    -12 -4 10 0.01
    12 -4 -10 0.04
    -12 -4 9 4.68
    12 -4 -9 4.9
    -12 4 8 1.31
    -12 -4 8 1.24
    12 -4 -8 1.42
    -12 4 7 15.8
    -12 -4 7 18.16
    -12 -4 7 15.05
    12 -4 -7 16.47
    -12 4 6 12.02
    -12 -4 6 11.1
    -12 -4 6 12.92
    -12 4 5 4
    -12 -4 5 4.29
    -12 -4 5 4.36
    -12 4 5 4.03
    -12 4 4 17.54
    -12 -4 4 18.36
    -12 4 4 16.93
    -12 -4 4 18.34
    -12 4 3 16.15
    -12 -4 3 17.97
    -12 4 3 15.64
    -12 -4 3 15.59
    -12 4 2 2.83
    -12 -4 2 3.62
    -12 4 2 3.66
    -12 -4 2 3.51
    -12 4 1 29.49
    -12 -4 1 29.36
    -12 4 1 27.86
    -12 -4 1 29.1
    -12 -4 0 21.21
    -12 4 0 19.88
    -12 -4 0 20.28
    -12 4 -1 1.73
    -12 4 -1 2.24
    -12 -4 -1 2.43
    -12 4 -2 10.87
    -12 -4 -2 12.32
    -12 -4 -2 12.62
    -12 4 -3 15.19
    -12 -4 -3 13.29
    -12 4 -4 0.04
    -12 -4 -4 0.03
    -12 4 -5 3.21
    -12 4 -6 0.77
    -12 4 -7 3.71
    -12 4 -8 7.91
    -12 4 -9 5.55
    12 -5 -13 0.01
    12 -5 -12 -0.01
    12 -5 -11 -0.2
    12 -5 -11 0.11
    12 -5 -10 1.17
    12 5 -10 0.88
    -12 -5 10 1.18
    12 -5 -10 0.92
    -12 -5 9 3.37
    12 -5 -9 4.27
    -12 -5 8 1.44
    12 -5 -8 1.9
    -12 -5 7 0.17
    -12 -5 7 0.68
    12 -5 -7 0.5
    -12 5 6 10.82
    -12 -5 6 10.57
    -12 -5 6 11.51
    12 -5 -6 11.29
    -12 5 5 7.76
    -12 -5 5 7.39
    -12 -5 5 8.33
    12 -5 -5 8.96
    -12 5 4 2.21
    -12 -5 4 1.91
    -12 5 4 1.47
    -12 -5 4 2.18
    -12 5 3 6.42
    -12 -5 3 6.84
    -12 5 3 6.48
    -12 -5 3 6.03
    -12 5 2 23.66
    -12 -5 2 24.5
    -12 5 2 21.65
    -12 -5 2 21.87
    -12 5 1 2.79
    -12 -5 1 2.37
    -12 5 1 2.14
    -12 -5 1 2.53
    -12 -5 0 4.25
    -12 5 0 3.86
    -12 5 0 3.87
    -12 -5 0 3.52
    -12 5 -1 0.32
    -12 -5 -1 0.99
    -12 5 -2 7.51
    -12 -5 -2 7.91
    -12 -5 -2 7.79
    -12 5 -3 2.05
    -12 -5 -3 1.77
    -12 5 -4 0.32
    -12 5 -5 0.96
    -12 5 -6 -0.17
    -12 5 -7 5.75
    -12 5 -8 8.02
    -12 5 -9 1.38
    12 -6 -13 0.43
    12 -6 -12 -0.23
    12 -6 -12 -0.15
    12 -6 -11 1.02
    12 -6 -11 1.24
    12 -6 -10 1.7
    -12 -6 10 1.06
    12 -6 -10 1.14
    -12 -6 9 5.26
    12 -6 -9 5.56
    -12 -6 8 0.17
    12 -6 -8 0.63
    -12 -6 7 -0.01
    -12 -6 7 0.38
    12 -6 -7 0.43
    -12 -6 6 7.17
    -12 -6 6 8.27
    12 -6 -6 9.18
    -12 -6 5 1.46
    -12 -6 5 1.61
    12 -6 -5 1.43
    -12 6 4 -0.4
    -12 -6 4 0.08
    -12 -6 4 0.05
    12 -6 -4 0.29
    -12 -6 3 1.64
    -12 -6 3 1.78
    12 -6 -3 2.41
    -12 -6 2 2.76
    -12 -6 2 2.38
    12 -6 -2 3.12
    -12 -6 1 8.23
    -12 6 1 7.89
    -12 -6 1 8.42
    12 -6 -1 7.78
    -12 -6 0 1.43
    -12 6 0 2
    -12 -6 0 1.15
    -12 6 -1 5.24
    -12 -6 -1 5.64
    -12 6 -2 11.82
    -12 -6 -2 12.28
    -12 6 -3 3.43
    -12 -6 -3 2.91
    -12 6 -4 21.16
    -12 6 -5 0.01
    -12 6 -6 7.53
    -12 6 -7 3.12
    -12 6 -8 0.93
    -12 6 -9 0
    12 -7 -13 0.81
    12 -7 -12 0.2
    12 -7 -12 0.19
    12 -7 -11 0.24
    12 -7 -11 0.18
    12 -7 -10 0.82
    12 -7 -10 0.32
    -12 -7 9 2.36
    12 -7 -9 2.74
    12 -7 -9 3.63
    -12 -7 8 0.87
    12 -7 -8 0.59
    -12 -7 7 -0.04
    -12 -7 7 0.33
    12 -7 -7 -0.1
    -12 -7 6 6.5
    -12 -7 6 5.67
    12 -7 -6 6.3
    -12 -7 5 2.18
    -12 -7 5 3.15
    12 -7 -5 3.07
    -12 -7 4 1.63
    -12 -7 4 1.4
    12 -7 -4 0.98
    -12 -7 3 6.05
    -12 -7 3 6.24
    12 -7 -3 6.35
    -12 -7 2 0.41
    -12 -7 2 0.66
    12 -7 -2 0.79
    -12 -7 1 2.45
    -12 7 1 1.84
    -12 -7 1 2.34
    12 -7 -1 2.34
    -12 -7 0 3.74
    -12 7 0 3.83
    -12 -7 0 4.14
    -12 7 -1 0.68
    -12 -7 -1 0.67
    -12 7 -2 4.21
    -12 -7 -2 4.67
    -12 7 -3 31.78
    -12 -7 -3 26.28
    -12 7 -4 1.74
    -12 7 -5 9.15
    -12 7 -6 1.86
    -12 7 -7 0.78
    -12 7 -8 0.12
    -12 7 -9 0.05
    12 -8 -12 0.21
    12 -8 -12 0.05
    12 -8 -11 0.31
    12 -8 -11 0.71
    12 -8 -10 0.48
    12 -8 -10 0.28
    12 -8 -9 0.13
    -12 -8 9 0.35
    12 -8 -9 0.11
    -12 -8 8 0.54
    12 -8 -8 1.01
    -12 -8 7 -0.07
    -12 -8 7 0.48
    12 -8 -7 0.42
    -12 -8 6 -0.04
    -12 -8 6 0.14
    12 -8 -6 0
    -12 -8 5 0.02
    -12 -8 5 0.35
    12 -8 -5 0.3
    -12 -8 4 8.4
    -12 -8 4 8.99
    12 -8 -4 8.32
    -12 -8 3 6.17
    -12 -8 3 5.91
    12 -8 -3 6.07
    -12 -8 2 14.38
    -12 8 2 13.81
    -12 -8 2 14.9
    12 -8 -2 14.82
    -12 -8 1 10.97
    -12 8 1 8.9
    -12 -8 1 9.98
    12 -8 -1 8.9
    -12 -8 0 0.21
    -12 8 0 0.28
    -12 -8 0 0.06
    -12 -8 -1 0.28
    -12 8 -1 0.26
    -12 -8 -1 0.4
    -12 8 -2 5.5
    -12 -8 -2 6.33
    -12 8 -3 2.52
    -12 -8 -3 2.84
    -12 8 -4 1.45
    -12 8 -5 0.21
    -12 8 -6 2.47
    -12 8 -7 0.99
    -12 8 -8 0.16
    12 -9 -11 0.64
    12 -9 -11 0.55
    12 -9 -10 0.18
    12 -9 -10 0.24
    -12 -9 9 1.86
    12 -9 -9 1.99
    12 -9 -9 1.76
    -12 -9 8 17.46
    12 -9 -8 16.93
    12 -9 -8 17.69
    -12 -9 7 0.55
    -12 -9 7 0.84
    12 -9 -7 0.55
    -12 -9 6 3.4
    -12 -9 6 3.47
    12 -9 -6 3.08
    -12 -9 5 2.13
    -12 -9 5 2.23
    12 -9 -5 2.24
    -12 -9 4 1.56
    -12 -9 4 0.89
    12 -9 -4 1.23
    -12 -9 3 2.74
    -12 -9 3 3.52
    12 -9 -3 2.22
    -12 -9 2 2.8
    -12 9 2 1.46
    -12 -9 2 2.08
    12 -9 -2 1.63
    -12 -9 1 0.72
    -12 9 1 1.02
    -12 -9 1 0.89
    -12 -9 0 19.77
    -12 9 0 17.57
    -12 -9 0 20.39
    -12 -9 -1 -0.25
    -12 9 -1 -0.1
    -12 9 -2 0.65
    -12 -9 -2 1.03
    -12 9 -3 11.01
    -12 -9 -3 10.69
    -12 9 -4 2.46
    -12 9 -5 0.99
    -12 9 -6 2.9
    -12 9 -7 0.38
    -12 9 -8 -0.03
    12 -10 -11 0.17
    12 -10 -11 -0.01
    12 -10 -10 2.9
    12 -10 -10 2.56
    -12 -10 9 1.16
    12 -10 -9 0.41
    12 -10 -9 0.71
    -12 -10 8 3.84
    12 -10 -8 3.52
    -12 -10 7 2.19
    12 -10 -7 2.43
    -12 -10 6 6.45
    -12 -10 6 7.34
    12 -10 -6 6.99
    -12 -10 5 0.06
    -12 -10 5 -0.11
    12 -10 -5 0.13
    -12 -10 4 1.96
    -12 -10 4 1.36
    12 -10 -4 1.8
    -12 -10 3 4.06
    12 -10 -3 4.11
    -12 -10 3 4.05
    -12 -10 2 1.3
    -12 -10 2 1.63
    12 -10 -2 1.2
    -12 -10 1 6.11
    -12 -10 1 6.95
    -12 -10 0 2.38
    -12 10 0 2.71
    -12 -10 0 3.37
    -12 -10 -1 0.79
    -12 10 -1 0.54
    -12 -10 -1 0.51
    -12 10 -2 -0.02
    -12 -10 -2 1.3
    -12 10 -3 2.85
    -12 -10 -3 3.69
    -12 10 -4 7.09
    -12 10 -5 0.95
    -12 10 -6 0.29
    -12 10 -7 1.21
    12 -11 -11 0.72
    12 -11 -10 0.35
    -12 -11 9 0.7
    12 -11 -9 0.16
    -12 -11 8 3.37
    12 -11 -8 4.57
    -12 -11 7 1.22
    12 -11 -7 0.8
    -12 -11 6 -0.2
    -12 -11 6 0.09
    12 -11 -6 0.09
    -12 -11 5 2.44
    -12 -11 5 2.51
    12 -11 -5 2.85
    -12 -11 4 0.94
    -12 -11 4 0.82
    12 -11 -4 0.69
    -12 -11 3 0.85
    -12 -11 3 1.4
    12 -11 -3 0.62
    -12 -11 2 0.83
    -12 -11 2 0.79
    12 -11 -2 1.05
    -12 -11 1 0.15
    -12 -11 1 -0.24
    -12 -11 0 6.03
    -12 -11 0 6.06
    -12 -11 -1 -0.21
    -12 -11 -1 -0.03
    -12 11 -2 -0.48
    -12 -11 -2 -0.16
    -12 11 -3 1.53
    -12 -11 -3 1.5
    -12 11 -4 2.49
    -12 11 -5 0.01
    -12 11 -6 3.33
    12 -12 -10 0.74
    -12 -12 9 1.74
    12 -12 -9 1.28
    -12 -12 8 0.19
    12 -12 -8 0.07
    -12 -12 7 4.08
    12 -12 -7 3.59
    -12 -12 6 -0.12
    -12 -12 6 0.44
    12 -12 -6 -0.17
    -12 -12 5 -0.13
    -12 -12 5 0.06
    12 -12 -5 0.12
    -12 -12 4 0.27
    -12 -12 4 0.39
    12 -12 -4 0.6
    -12 -12 3 1.69
    -12 -12 3 1.24
    12 -12 -3 1.6
    -12 -12 2 1.17
    -12 -12 2 1.04
    -12 -12 1 3.95
    -12 -12 1 4.44
    -12 -12 0 1.96
    -12 -12 0 2.06
    -12 -12 -1 1.3
    -12 -12 -1 2.07
    -12 -12 -2 1.17
    -12 -12 -3 0.12
    -12 12 -4 3.45
    -12 12 -5 -0.01
    12 -13 -10 0.44
    12 -13 -9 0.16
    -12 -13 8 1.1
    12 -13 -8 1.07
    -12 -13 7 0.19
    12 -13 -7 0.32
    -12 -13 6 0.36
    -12 -13 6 0.24
    12 -13 -6 0.55
    -12 -13 5 1.9
    -12 -13 5 2.14
    12 -13 -5 1.98
    -12 -13 4 0.04
    -12 -13 4 -0.15
    12 -13 -4 -0.13
    -12 -13 3 2.85
    -12 -13 3 2.87
    12 -13 -3 2.27
    -12 -13 2 0.73
    -12 -13 2 0.26
    -12 -13 1 0.74
    -12 -13 1 0.59
    -12 -13 0 0.67
    -12 -13 0 0.79
    -12 -13 -1 2.7
    -12 -13 -1 2.18
    -12 -13 -2 -0.31
    -12 -13 -3 -0.01
    12 -14 -9 -0.02
    -12 -14 8 3.6
    12 -14 -8 4.57
    -12 -14 7 0.41
    12 -14 -7 0.31
    -12 -14 6 0.7
    -12 -14 6 0.58
    12 -14 -6 0.71
    -12 -14 5 0.31
    -12 -14 5 0.31
    12 -14 -5 -0.1
    -12 -14 4 3.75
    12 -14 -4 3.62
    -12 -14 4 3.64
    -12 -14 3 -0.09
    -12 -14 3 0.17
    -12 -14 2 1.16
    -12 -14 2 1.51
    -12 -14 1 0.05
    -12 -14 1 -0.3
    -12 -14 0 0.49
    -12 -14 0 0.73
    -12 -14 -1 0.13
    -12 -14 -2 3.3
    -12 -14 -3 -0.21
    12 -15 -8 0.51
    -12 -15 7 1.02
    12 -15 -7 1.12
    -12 -15 6 0.16
    12 -15 -6 0.08
    -12 -15 5 1.14
    -12 -15 5 1.4
    12 -15 -5 1.16
    -12 -15 4 0.22
    12 -15 -4 -0.07
    -12 -15 4 0.01
    -12 -15 3 1.05
    -12 -15 3 0.75
    -12 -15 2 0.11
    -12 -15 2 -0.13
    -12 -15 1 -0.04
    -12 -15 1 -0.05
    -12 -15 0 0.35
    -12 -15 0 0.66
    -12 -15 -1 -0.06
    -12 -15 -2 0.2
    -12 -16 6 0.29
    12 -16 -6 0.21
    -12 -16 5 0.32
    12 -16 -5 0.23
    -12 -16 4 0.13
    -12 -16 4 -0.01
    -12 -16 3 0.26
    -12 -16 3 0.24
    -12 -16 2 0.61
    -12 -16 2 0.72
    -12 -16 1 0.83
    -12 -16 1 0.77
    -12 -16 0 0.33
    -12 -16 0 0.48
    -12 -16 -1 0.31
    -12 -17 4 0.67
    -12 -17 3 0.49
    -12 -17 3 0.22
    -12 -17 2 -0.04
    -12 -17 2 -0.14
    -12 -17 1 0.21
    -12 -17 0 0.01
    13 0 -13 -0.23
    13 0 -12 0.18
    13 0 -11 5.73
    -13 0 10 0.1
    13 0 -10 0.1
    -13 0 9 9.11
    13 0 -9 9.94
    -13 0 8 -0.06
    -13 0 8 0.17
    -13 0 7 1.35
    -13 0 7 1.79
    -13 0 6 -0.37
    -13 0 6 -0.45
    -13 0 5 5.88
    -13 0 5 5.85
    -13 0 4 -0.05
    -13 0 4 0.19
    -13 0 3 45.33
    -13 0 3 44.9
    -13 0 2 -0.63
    -13 0 2 0.12
    -13 0 1 0.58
    -13 0 1 0.58
    -13 0 0 -0.14
    -13 0 0 0.03
    -13 0 -1 22.7
    -13 0 -1 23.84
    -13 0 -2 0.25
    -13 0 -2 0.05
    -13 0 -3 0.21
    -13 0 -4 0.11
    -13 0 -5 2.8
    -13 0 -6 -0.19
    -13 0 -7 0.59
    -13 0 -8 -0.11
    13 -1 -13 -0.14
    13 1 -12 0.43
    13 -1 -12 0.32
    13 -1 -11 0.76
    13 1 -11 0.85
    13 -1 -11 0.44
    -13 -1 10 3.41
    13 -1 -10 3.91
    13 1 -10 3.33
    -13 1 9 0.75
    -13 -1 9 0.58
    13 -1 -9 0.75
    13 1 -9 0.68
    -13 1 8 9.35
    -13 -1 8 9.84
    -13 -1 8 9.25
    13 -1 -8 10.85
    -13 1 7 0.05
    -13 -1 7 0.19
    -13 1 7 0.06
    -13 -1 7 0.06
    -13 1 6 1.3
    -13 -1 6 1.08
    -13 1 6 0.59
    -13 -1 6 1.45
    -13 1 5 4.58
    -13 -1 5 4.92
    -13 -1 5 5.65
    -13 1 5 4.87
    -13 1 4 0.51
    -13 -1 4 0.59
    -13 1 4 1.28
    -13 -1 4 0.56
    -13 1 3 -0.11
    -13 -1 3 -0.14
    -13 1 3 -0.03
    -13 -1 3 0.15
    -13 1 2 3.65
    -13 -1 2 4.41
    -13 1 2 4.91
    -13 -1 2 4.01
    -13 1 1 11.48
    -13 -1 1 10.52
    -13 1 1 10.8
    -13 -1 1 11.28
    -13 1 0 -0.31
    -13 -1 0 0.06
    -13 1 0 0.32
    -13 -1 0 0.15
    -13 1 -1 0.23
    -13 -1 -1 -0.01
    -13 1 -1 0.1
    -13 -1 -1 0.01
    -13 1 -2 23.8
    -13 -1 -2 25.14
    -13 1 -2 21.03
    -13 -1 -2 24.59
    -13 1 -3 6.75
    -13 -1 -3 5.69
    -13 1 -4 4.36
    -13 -1 -4 3.54
    -13 -1 -5 2.26
    -13 1 -5 2.45
    -13 -1 -6 -0.4
    -13 1 -6 -0.39
    -13 -1 -7 0.44
    -13 1 -7 0.38
    -13 1 -8 1.03
    13 -2 -13 -0.06
    13 2 -12 0.03
    13 -2 -12 0.32
    13 -2 -11 0.42
    13 2 -11 0.6
    13 -2 -11 0.47
    -13 -2 10 0.21
    13 -2 -10 0.21
    13 2 -10 0.21
    -13 2 9 2.68
    -13 -2 9 2.31
    13 -2 -9 2.98
    -13 2 8 0.88
    -13 -2 8 0.47
    -13 -2 8 0.91
    13 -2 -8 0.85
    -13 2 7 0.63
    -13 -2 7 1.01
    -13 -2 7 0.18
    -13 2 6 3.18
    -13 -2 6 4.65
    -13 2 6 3.49
    -13 -2 6 3.96
    -13 2 5 0.64
    -13 -2 5 1.17
    -13 2 5 0.93
    -13 -2 5 1.64
    -13 2 4 19.1
    -13 -2 4 19.55
    -13 2 4 18.34
    -13 -2 4 19.35
    -13 2 3 9.94
    -13 -2 3 11.1
    -13 2 3 10.43
    -13 -2 3 11.01
    -13 2 2 6.33
    -13 -2 2 7.01
    -13 2 2 7.12
    -13 -2 2 6.85
    -13 2 1 -0.66
    -13 -2 1 -0.26
    -13 2 1 -0.18
    -13 -2 1 -0.4
    -13 2 0 5.71
    -13 -2 0 4.86
    -13 2 0 5.59
    -13 2 0 6.5
    -13 -2 0 6.61
    -13 2 -1 0.35
    -13 -2 -1 0.09
    -13 2 -1 -0.03
    -13 -2 -1 0.46
    -13 2 -2 12.18
    -13 -2 -2 12.43
    -13 2 -2 11.41
    -13 -2 -2 12.68
    -13 2 -3 2.27
    -13 -2 -3 1.57
    -13 2 -4 10.26
    -13 -2 -4 10.61
    -13 -2 -5 2.93
    -13 2 -5 3.03
    -13 -2 -6 4.52
    -13 2 -6 4.78
    -13 2 -7 0.73
    -13 2 -8 0.86
    13 -3 -13 1.29
    13 3 -12 0.26
    13 -3 -12 0.51
    13 -3 -11 0.65
    13 -3 -11 0.82
    13 3 -11 0.84
    13 -3 -10 0.24
    -13 -3 10 0.11
    13 -3 -10 0.03
    13 3 -10 -0.16
    -13 -3 9 0.33
    13 -3 -9 0.66
    -13 3 8 -0.15
    -13 -3 8 -0.33
    13 -3 -8 -0.23
    -13 3 7 -0.05
    -13 -3 7 0.52
    -13 -3 7 0.14
    13 -3 -7 0.63
    -13 3 6 3.73
    -13 -3 6 4.39
    -13 3 6 4.13
    -13 -3 6 4.27
    -13 3 5 27.55
    -13 -3 5 29.24
    -13 3 5 28.14
    -13 -3 5 30.78
    -13 3 4 5.88
    -13 -3 4 7.22
    -13 3 4 5.88
    -13 -3 4 6.74
    -13 3 3 25.07
    -13 -3 3 23.87
    -13 3 3 22.65
    -13 -3 3 24.94
    -13 3 2 2.46
    -13 -3 2 2.44
    -13 3 2 2.52
    -13 -3 2 2.42
    -13 3 1 10.33
    -13 -3 1 11.63
    -13 3 1 9.97
    -13 -3 1 10.83
    -13 3 0 0.59
    -13 -3 0 0.71
    -13 3 0 0.51
    -13 3 0 0.43
    -13 -3 0 1.13
    -13 3 -1 14.98
    -13 -3 -1 16.98
    -13 3 -1 17.84
    -13 -3 -1 17.72
    -13 3 -2 2.16
    -13 3 -2 2
    -13 -3 -2 2.09
    -13 3 -3 0.33
    -13 -3 -3 0.07
    -13 -3 -3 -0.37
    -13 3 -4 0.36
    -13 -3 -4 0.08
    -13 -3 -5 5.28
    -13 3 -5 6.2
    -13 3 -6 -0.18
    -13 3 -7 0.63
    -13 3 -8 1.28
    13 -4 -13 -0.06
    13 -4 -12 0.03
    13 -4 -11 0.39
    13 4 -11 0.4
    13 -4 -11 0.62
    13 -4 -10 0.06
    13 4 -10 0.19
    -13 -4 10 -0.18
    13 -4 -10 -0.1
    -13 -4 9 -0.34
    13 -4 -9 0.7
    -13 -4 8 0.3
    13 -4 -8 -0.02
    -13 4 7 2.2
    -13 -4 7 2.91
    -13 -4 7 2.06
    13 -4 -7 3.14
    -13 4 6 2.83
    -13 -4 6 3.7
    13 -4 -6 3.63
    -13 -4 6 3.55
    -13 4 5 -0.25
    -13 -4 5 -0.01
    -13 -4 5 0.67
    -13 4 4 0.24
    -13 -4 4 0.89
    -13 4 4 0.2
    -13 -4 4 0.28
    -13 4 3 1
    -13 -4 3 1.66
    -13 4 3 1.71
    -13 -4 3 0.72
    -13 4 2 10.58
    -13 -4 2 11.54
    -13 4 2 10.09
    -13 -4 2 11.62
    -13 4 1 13.61
    -13 -4 1 16.1
    -13 4 1 15.06
    -13 -4 1 15.76
    -13 -4 0 13.94
    -13 4 0 16.44
    -13 -4 0 15.46
    -13 4 -1 12.8
    -13 -4 -1 13.56
    -13 4 -2 1.93
    -13 -4 -2 2.17
    -13 -4 -2 2.22
    -13 4 -3 0.13
    -13 -4 -3 0.59
    -13 -4 -3 0.02
    -13 4 -4 5.66
    -13 -4 -4 5.46
    -13 4 -5 -0.12
    -13 4 -6 2.81
    -13 4 -7 0.75
    -13 4 -8 0.85
    13 -5 -12 0.38
    13 -5 -11 0.62
    13 -5 -11 1
    13 -5 -10 1.18
    13 5 -10 0.88
    -13 -5 10 0.52
    13 -5 -10 0.92
    -13 -5 9 0.12
    13 -5 -9 -0.07
    -13 -5 8 0.7
    13 -5 -8 0.58
    -13 -5 7 0.54
    -13 -5 7 0.32
    13 -5 -7 0.2
    -13 -5 6 0.42
    -13 -5 6 0.97
    13 -5 -6 0.33
    -13 -5 5 2.48
    -13 -5 5 2.04
    13 -5 -5 2.29
    -13 5 4 -0.39
    -13 -5 4 0.01
    -13 -5 4 -0.27
    13 -5 -4 -0.11
    -13 5 3 1.02
    -13 -5 3 1.7
    -13 -5 3 1.66
    13 -5 -3 2.37
    -13 -5 2 3.42
    -13 -5 2 2.22
    13 -5 -2 2.25
    -13 -5 1 8.01
    -13 5 1 6.17
    -13 -5 1 6.89
    13 -5 -1 6.09
    -13 -5 0 0.39
    -13 5 0 -0.09
    -13 -5 0 0.49
    -13 5 -1 0.42
    -13 -5 -1 0.47
    -13 -5 -1 0.38
    -13 5 -2 2.19
    -13 -5 -2 1.52
    -13 -5 -2 2.27
    -13 5 -3 0.31
    -13 -5 -3 0.3
    -13 5 -4 -0.12
    -13 5 -5 0.68
    -13 5 -6 0.34
    -13 5 -7 4.69
    -13 5 -8 0.67
    13 -6 -12 -0.01
    13 -6 -11 4.19
    13 -6 -11 5
    -13 -6 10 -0.01
    13 -6 -10 -0.02
    13 -6 -10 -0.05
    13 -6 -9 0.2
    -13 -6 9 0.67
    13 -6 -9 0.39
    -13 -6 8 0.66
    13 -6 -8 0.68
    -13 -6 7 0.64
    -13 -6 7 0.4
    13 -6 -7 0.51
    -13 -6 6 3.93
    -13 -6 6 5.13
    13 -6 -6 4.47
    -13 -6 5 0.21
    -13 -6 5 0.07
    13 -6 -5 0.05
    -13 -6 4 0.85
    -13 -6 4 0.28
    13 -6 -4 0.65
    -13 -6 3 3.79
    13 -6 -3 3.57
    -13 -6 3 2.79
    -13 -6 2 -0.1
    -13 6 2 0.24
    -13 -6 2 -0.36
    13 -6 -2 -0.07
    -13 -6 1 8.3
    -13 6 1 7.58
    -13 -6 1 8.84
    13 -6 -1 7.56
    -13 -6 0 0.57
    -13 6 0 0.46
    -13 -6 0 0.85
    -13 -6 0 1.26
    -13 6 -1 -0.14
    -13 -6 -1 0.34
    -13 6 -2 0.46
    -13 -6 -2 0.68
    -13 6 -3 28.05
    -13 -6 -3 24.35
    -13 6 -4 1.02
    -13 6 -5 -0.32
    -13 6 -6 3.64
    -13 6 -7 0.26
    13 -7 -11 0.9
    13 -7 -11 1.09
    -13 -7 10 1.95
    13 -7 -10 2.08
    13 -7 -10 2.11
    13 -7 -9 0
    -13 -7 9 0.27
    13 -7 -9 0.11
    -13 -7 8 4.47
    13 -7 -8 4.42
    -13 -7 7 0.3
    -13 -7 7 0.57
    13 -7 -7 0.18
    -13 -7 6 0.78
    -13 -7 6 0.87
    13 -7 -6 1.1
    -13 -7 5 1.7
    -13 -7 5 1.7
    13 -7 -5 1.41
    -13 -7 4 0.77
    -13 -7 4 0.54
    13 -7 -4 0.72
    -13 -7 3 4.33
    -13 7 3 4.9
    13 -7 -3 4.45
    -13 -7 3 3.7
    -13 -7 2 0.21
    -13 7 2 -0.07
    13 -7 -2 0.3
    -13 -7 1 0.3
    -13 7 1 0.35
    -13 -7 1 0.14
    -13 -7 0 0.12
    -13 7 0 0.25
    -13 -7 0 0.16
    -13 7 -1 10.09
    -13 -7 -1 9.89
    -13 7 -2 23.69
    -13 -7 -2 23.07
    -13 7 -3 2.2
    -13 -7 -3 2.55
    -13 7 -4 3.67
    -13 7 -5 0.86
    -13 7 -6 0.44
    -13 7 -7 0.69
    13 -8 -11 2.61
    13 -8 -11 2.55
    13 -8 -10 0.52
    13 -8 -10 0.11
    -13 -8 9 2.2
    13 -8 -9 1.85
    13 -8 -9 2.14
    13 -8 -8 0.45
    -13 -8 8 0.9
    13 -8 -8 0.83
    -13 -8 7 3.38
    13 -8 -7 3.84
    -13 -8 7 3.03
    -13 -8 6 0.15
    -13 -8 6 -0.08
    13 -8 -6 0.06
    -13 -8 5 4.27
    13 -8 -5 4.26
    -13 -8 5 4.98
    -13 -8 4 6.31
    -13 8 4 5.84
    -13 -8 4 6.08
    13 -8 -4 6.23
    -13 -8 3 -0.13
    -13 8 3 -0.14
    -13 -8 3 -0.37
    13 -8 -3 0.09
    -13 -8 2 3.68
    -13 8 2 2.86
    -13 -8 2 2.99
    13 -8 -2 2.49
    -13 -8 1 4.33
    -13 8 1 4.12
    -13 -8 1 4.8
    -13 -8 0 -0.07
    -13 8 0 -0.09
    -13 -8 0 -0.12
    -13 8 -1 1.12
    -13 -8 -1 1.24
    -13 8 -2 0.25
    -13 -8 -2 0.18
    -13 8 -3 0.24
    -13 -8 -3 0.67
    -13 8 -4 -0.23
    -13 8 -5 1.63
    -13 8 -6 1.41
    -13 8 -7 0.76
    13 -9 -11 0.04
    13 -9 -10 2.24
    13 -9 -10 2.05
    -13 -9 9 1.37
    13 -9 -9 1.58
    13 -9 -9 1.46
    -13 -9 8 0.59
    13 -9 -8 0.39
    13 -9 -8 0.27
    13 -9 -7 2.54
    -13 -9 7 2.19
    -13 -9 7 2.25
    13 -9 -7 2.85
    -13 -9 6 0.5
    -13 -9 6 0.02
    13 -9 -6 0.1
    -13 -9 5 2.74
    -13 -9 5 2.27
    13 -9 -5 2.42
    -13 -9 4 0.25
    13 -9 -4 -0.13
    -13 -9 3 3.23
    -13 -9 3 2.93
    13 -9 -3 2.87
    -13 -9 2 0.19
    -13 9 2 0.02
    -13 -9 2 0.28
    13 -9 -2 0.09
    -13 -9 1 -0.04
    -13 9 1 0.09
    -13 -9 1 -0.17
    -13 -9 0 1.72
    -13 9 0 1.82
    -13 -9 0 1.85
    -13 9 -1 0.68
    -13 -9 -1 0.62
    -13 9 -2 9.64
    -13 -9 -2 9.29
    -13 9 -3 -0.18
    -13 -9 -3 -0.14
    -13 9 -4 0.11
    -13 9 -5 0.6
    -13 9 -6 1.23
    13 -10 -10 0.78
    -13 -10 9 0.29
    13 -10 -9 -0.27
    -13 -10 8 0.27
    13 -10 -8 0.08
    -13 -10 7 1.82
    13 -10 -7 1.45
    -13 -10 6 0.95
    -13 -10 6 1.31
    13 -10 -6 1.25
    -13 -10 5 0.19
    -13 -10 5 -0.37
    13 -10 -5 -0.16
    -13 -10 4 2.92
    13 -10 -4 3.05
    -13 -10 4 2.88
    -13 -10 3 0.59
    -13 -10 3 0.29
    13 -10 -3 0.17
    -13 -10 2 1.92
    -13 -10 2 1.9
    -13 -10 1 0.66
    -13 -10 1 0.77
    -13 -10 0 -0.26
    -13 10 0 -0.06
    -13 -10 0 -0.18
    -13 10 -1 0.26
    -13 -10 -1 0.65
    -13 10 -2 1.13
    -13 -10 -2 1.83
    -13 10 -3 0.72
    -13 -10 -3 0.59
    -13 10 -4 -0.25
    -13 10 -5 0.1
    13 -11 -10 0.15
    -13 -11 9 0.49
    13 -11 -9 -0.03
    -13 -11 8 0.81
    13 -11 -8 0.21
    -13 -11 7 0.08
    13 -11 -7 0.12
    -13 -11 6 0.1
    -13 -11 6 0.53
    13 -11 -6 -0.05
    -13 -11 5 0.54
    -13 -11 5 0.12
    13 -11 -5 0.51
    -13 -11 4 0.57
    -13 -11 4 0.2
    13 -11 -4 -0.18
    -13 -11 3 2.05
    -13 -11 3 1.57
    13 -11 -3 1.58
    -13 -11 2 0.35
    -13 -11 2 0.48
    -13 -11 1 0.15
    -13 -11 1 0
    -13 -11 0 -0.03
    -13 -11 0 -0.22
    -13 -11 -1 1.29
    -13 11 -2 0.17
    -13 -11 -2 -0.08
    -13 11 -3 0.76
    -13 -11 -3 0.87
    -13 11 -4 -0.05
    13 -12 -9 0.95
    -13 -12 8 0.53
    13 -12 -8 0.05
    -13 -12 7 0.79
    13 -12 -7 0.88
    -13 -12 6 0.15
    -13 -12 6 0.22
    13 -12 -6 -0.14
    -13 -12 5 -0.17
    -13 -12 5 -0.31
    13 -12 -5 -0.02
    -13 -12 4 0.19
    13 -12 -4 0.03
    -13 -12 3 0.06
    -13 -12 3 0.34
    13 -12 -3 0.23
    -13 -12 2 2.61
    -13 -12 2 2.07
    -13 -12 1 -0.02
    -13 -12 1 -0.17
    -13 -12 0 0.04
    -13 -12 0 0.19
    -13 -12 -1 0.49
    -13 -12 -2 3.39
    -13 -12 -3 3.89
    13 -13 -8 2.07
    -13 -13 7 2.89
    13 -13 -7 3.11
    -13 -13 6 0.23
    -13 -13 6 0.06
    13 -13 -6 0.16
    -13 -13 5 0.06
    -13 -13 5 0.32
    13 -13 -5 0.23
    -13 -13 4 1.02
    -13 -13 4 0.69
    13 -13 -4 0.9
    -13 -13 3 -0.1
    -13 -13 3 0.24
    -13 -13 2 0.2
    -13 -13 2 -0.1
    -13 -13 1 0.04
    -13 -13 1 0.02
    -13 -13 0 2.1
    -13 -13 0 2.34
    -13 -13 -1 0.25
    -13 -13 -2 0.02
    13 -14 -7 0.16
    -13 -14 6 0.28
    13 -14 -6 0.44
    -13 -14 5 0.62
    13 -14 -5 0.64
    -13 -14 4 0.22
    -13 -14 4 0.31
    13 -14 -4 0.21
    -13 -14 3 0.35
    -13 -14 3 -0.22
    -13 -14 2 0.06
    -13 -14 2 -0.13
    -13 -14 1 1.54
    -13 -14 1 1.69
    -13 -14 0 0.32
    -13 -14 0 0.25
    -13 -14 -1 0.19
    -13 -15 5 0.19
    -13 -15 4 0.22
    -13 -15 4 -0.05
    -13 -15 3 -0.08
    -13 -15 3 -0.13
    -13 -15 2 1.81
    -13 -15 2 1.88
    -13 -15 1 0.01
    -13 -15 0 -0.14
    14 0 -11 0.13
    14 0 -10 3.21
    14 0 -10 3.58
    -14 0 9 -0.07
    14 0 -9 0.12
    -14 0 8 2.15
    14 0 -8 2.28
    -14 0 7 -0.42
    -14 0 7 -0.35
    -14 0 6 -0.24
    -14 0 6 -0.34
    -14 0 5 -0.48
    -14 0 5 -0.26
    -14 0 4 10.31
    -14 0 4 10.81
    -14 0 3 -0.34
    -14 0 3 0.74
    -14 0 2 12.55
    -14 0 2 12.07
    -14 0 1 -0.57
    -14 0 1 0.03
    -14 0 0 1.04
    -14 0 0 0.48
    -14 0 -1 0.02
    -14 0 -1 -0.18
    -14 0 -2 0.67
    -14 0 -2 0.34
    -14 0 -3 -0.26
    -14 0 -4 -0.44
    -14 0 -5 -0.23
    -14 0 -6 1.27
    14 -1 -12 0.02
    14 1 -11 1.61
    14 -1 -11 1.62
    14 1 -10 0.31
    14 -1 -10 0.09
    14 1 -10 -0.09
    -14 -1 9 0.77
    14 -1 -9 1.01
    14 1 -9 1.07
    -14 1 8 -0.03
    -14 -1 8 0.23
    14 -1 -8 0.55
    -14 1 7 0.87
    -14 -1 7 0.49
    -14 -1 7 0.52
    14 -1 -7 0.59
    -14 1 6 -0.43
    -14 -1 6 -0.36
    -14 1 6 -0.2
    -14 -1 6 -0.03
    -14 1 5 -0.07
    -14 -1 5 0.01
    -14 1 5 -0.52
    -14 -1 5 0.24
    -14 1 4 9.39
    -14 -1 4 10.33
    -14 1 4 10.2
    -14 -1 4 9.38
    -14 1 3 13.18
    -14 -1 3 12.52
    -14 1 3 14
    -14 -1 3 13.8
    -14 1 2 0.62
    -14 -1 2 0.53
    -14 1 2 0.86
    -14 -1 2 0.79
    -14 1 1 5.29
    -14 -1 1 5.64
    -14 1 1 4.26
    -14 1 1 5.41
    -14 -1 1 5.63
    -14 1 0 0.06
    -14 -1 0 -0.09
    -14 1 0 -0.05
    -14 -1 0 -0.39
    -14 1 -1 0.45
    -14 -1 -1 0.32
    -14 -1 -1 -0.07
    -14 1 -2 6.98
    -14 -1 -2 7.36
    -14 1 -2 6.25
    -14 -1 -2 6.78
    -14 1 -3 0.14
    -14 -1 -3 -0.05
    -14 -1 -4 -0.64
    -14 1 -4 -0.53
    -14 -1 -5 0.13
    -14 1 -5 0.02
    -14 -1 -6 0.17
    -14 1 -6 0.47
    14 -2 -12 0.01
    14 -2 -11 -0.14
    14 2 -11 0.04
    14 -2 -11 0.03
    14 -2 -10 1.73
    14 2 -10 1.51
    -14 -2 10 1.06
    14 -2 -10 1.47
    14 2 -10 0.84
    -14 -2 9 1.27
    14 -2 -9 1.67
    14 2 -9 1.68
    -14 -2 8 -0.06
    -14 -2 8 0.1
    14 -2 -8 0.44
    -14 2 7 -0.15
    -14 -2 7 -0.07
    -14 -2 7 0.24
    14 -2 -7 -0.09
    -14 2 6 4.86
    -14 -2 6 4.1
    -14 -2 6 5.14
    -14 2 5 9.75
    -14 -2 5 9.07
    -14 2 5 9.02
    -14 -2 5 10.82
    -14 -2 4 5.33
    -14 2 4 4.59
    -14 2 4 5.2
    -14 -2 4 5.86
    -14 2 3 14.53
    -14 -2 3 15.28
    -14 2 3 14.32
    -14 -2 3 15.55
    -14 2 2 -0.06
    -14 -2 2 -0.11
    -14 2 2 -0.25
    -14 -2 2 -0.11
    -14 2 1 -0.3
    -14 -2 1 -0.21
    -14 2 1 0.27
    -14 2 1 0.08
    -14 -2 1 -0.2
    -14 -2 0 1.18
    -14 2 0 1.18
    -14 -2 0 1.19
    -14 2 0 1.11
    -14 -2 0 0.94
    -14 2 -1 10.17
    -14 -2 -1 9.86
    -14 2 -1 11.19
    -14 -2 -1 10.79
    -14 2 -2 0.5
    -14 -2 -2 0.11
    -14 2 -3 11.66
    -14 -2 -3 12.4
    -14 -2 -4 -0.51
    -14 2 -4 -0.3
    -14 -2 -5 0.04
    -14 2 -5 -0.06
    -14 2 -6 0.32
    14 -3 -11 0.55
    14 3 -11 0.75
    14 -3 -11 1.09
    14 -3 -10 0.43
    14 3 -10 0.17
    -14 -3 10 -0.25
    14 -3 -10 0.05
    14 3 -10 -0.04
    -14 -3 9 -0.07
    14 -3 -9 0.51
    14 3 -9 0.32
    -14 -3 8 1.17
    -14 -3 8 0.85
    14 -3 -8 1.18
    -14 -3 7 0.3
    -14 -3 7 0.4
    14 -3 -7 0.17
    -14 -3 6 5.38
    -14 3 6 4.28
    -14 -3 6 4.77
    14 -3 -6 4.54
    -14 3 5 1.88
    -14 -3 5 2.04
    -14 -3 5 2.2
    14 -3 -5 2.81
    -14 3 4 2.71
    -14 -3 4 3.1
    -14 3 4 3.16
    -14 -3 4 3.11
    -14 3 3 1.09
    -14 -3 3 1.21
    -14 3 3 1.84
    -14 -3 3 2.1
    -14 3 2 2.15
    -14 -3 2 1.96
    -14 3 2 2.16
    -14 -3 2 2.71
    -14 -3 1 1.22
    -14 3 1 0.82
    -14 3 1 1.28
    -14 -3 1 0.91
    -14 -3 0 3.06
    -14 3 0 3.61
    -14 -3 0 3.15
    -14 3 0 2.66
    -14 -3 0 3.52
    -14 3 -1 0.29
    -14 -3 -1 0.24
    -14 -3 -1 0.19
    -14 3 -2 6.06
    -14 -3 -2 6.25
    -14 -3 -2 5.04
    -14 3 -3 0.85
    -14 -3 -3 0.96
    -14 -3 -4 3.53
    -14 3 -4 4.02
    -14 3 -5 -0.05
    -14 3 -6 0.03
    14 -4 -11 0.37
    14 -4 -11 0.6
    14 -4 -10 0.26
    14 4 -10 0.21
    -14 -4 10 -0.08
    14 -4 -10 -0.09
    14 -4 -9 1.91
    -14 -4 9 1.4
    14 -4 -9 0.92
    14 4 -9 1.29
    -14 -4 8 0.86
    14 -4 -8 0.94
    -14 -4 7 0.46
    -14 -4 7 0.26
    14 -4 -7 0.26
    -14 -4 6 0.81
    -14 -4 6 0.93
    14 -4 -6 0.81
    -14 -4 5 1
    -14 -4 5 1.75
    14 -4 -5 1.94
    -14 -4 4 0.54
    -14 -4 4 0.66
    14 -4 -4 1.09
    -14 -4 3 0.69
    -14 -4 3 0.61
    14 -4 -3 1.15
    -14 -4 2 0.16
    -14 4 2 -0.06
    -14 -4 2 0.42
    14 -4 -2 0.34
    -14 -4 1 0.52
    -14 4 1 0.32
    -14 -4 1 0.55
    14 -4 -1 0.71
    -14 -4 0 -0.19
    -14 4 0 -0.04
    -14 -4 0 -0.28
    -14 -4 0 -0.02
    -14 4 -1 11.05
    -14 -4 -1 9.91
    -14 -4 -1 10.83
    -14 4 -2 0.21
    -14 -4 -2 0.03
    -14 -4 -2 0.23
    -14 4 -3 3.17
    -14 -4 -3 2.75
    -14 4 -4 -0.14
    -14 4 -5 -0.07
    -14 4 -6 0.23
    14 -5 -11 1.46
    -14 -5 10 1.51
    14 -5 -10 1.94
    14 -5 -9 0.08
    -14 -5 9 0.1
    14 -5 -9 0.08
    -14 -5 8 -0.06
    14 -5 -8 0.2
    -14 -5 7 0.52
    -14 -5 7 0.27
    14 -5 -7 0.38
    -14 -5 6 5.43
    -14 -5 6 5.64
    14 -5 -6 7.02
    -14 -5 5 2.25
    -14 -5 5 2.64
    14 -5 -5 2.18
    -14 -5 4 0.52
    -14 -5 4 0.36
    14 -5 -4 1.05
    -14 -5 3 0.43
    -14 5 3 0.35
    -14 -5 3 0.35
    14 -5 -3 0.77
    -14 -5 2 0.32
    -14 5 2 0.39
    -14 -5 2 0.34
    14 -5 -2 0.37
    -14 -5 1 0.66
    -14 5 1 -0.09
    -14 -5 1 0.47
    -14 -5 1 0.19
    14 -5 -1 0.3
    -14 -5 0 4.6
    -14 5 0 4.14
    -14 -5 0 4.63
    -14 -5 0 4.98
    -14 5 -1 3.56
    -14 -5 -1 3.13
    -14 -5 -1 3.2
    -14 5 -2 0.64
    -14 -5 -2 0.28
    -14 5 -3 1.92
    -14 5 -4 -0.18
    -14 5 -5 0.98
    -14 5 -6 0.49
    -14 -6 10 -0.03
    14 -6 -10 0.22
    14 -6 -10 0.42
    14 -6 -9 1.07
    -14 -6 9 0.7
    14 -6 -9 0.79
    -14 -6 8 0.07
    14 -6 -8 -0.2
    -14 -6 7 -0.1
    -14 -6 7 -0.07
    14 -6 -7 -0.08
    -14 -6 6 6.38
    -14 -6 6 6.32
    14 -6 -6 7.05
    -14 -6 5 3.14
    14 -6 -5 3.21
    -14 -6 5 3.2
    -14 -6 4 0.09
    -14 6 4 0.35
    -14 -6 4 0.14
    14 -6 -4 0.29
    -14 -6 3 1.02
    -14 6 3 1.03
    -14 -6 3 0.96
    14 -6 -3 0.83
    -14 -6 2 1.59
    -14 6 2 1.32
    -14 -6 2 1.77
    14 -6 -2 1.69
    -14 -6 1 3.11
    -14 6 1 2.69
    -14 -6 1 2.69
    -14 -6 1 3.35
    -14 -6 0 -0.08
    -14 6 0 -0.17
    -14 -6 0 0.23
    -14 -6 0 0.33
    -14 6 -1 5.09
    -14 -6 -1 5.58
    -14 6 -2 0.49
    -14 -6 -2 0.6
    -14 6 -3 0.61
    -14 6 -4 0.45
    -14 6 -5 0.38
    -14 6 -6 1.17
    14 -7 -10 0.08
    14 -7 -10 0.12
    -14 -7 9 0.06
    14 -7 -9 0.05
    14 -7 -9 0.26
    14 -7 -8 -0.01
    -14 -7 8 -0.09
    14 -7 -8 -0.08
    -14 -7 7 0.79
    -14 -7 7 0.3
    14 -7 -7 0.36
    -14 -7 6 1.83
    -14 7 6 1.49
    -14 -7 6 1.61
    14 -7 -6 1.55
    -14 -7 5 3.6
    -14 7 5 3.39
    -14 -7 5 3.55
    14 -7 -5 3.98
    -14 -7 4 2.38
    -14 7 4 2.38
    -14 -7 4 2.54
    14 -7 -4 2.49
    -14 -7 3 3.71
    -14 7 3 3.75
    14 -7 -3 3.42
    -14 -7 3 4
    -14 -7 2 0.32
    -14 7 2 0.06
    -14 -7 2 -0.11
    14 -7 -2 0.05
    -14 -7 1 1.26
    -14 7 1 1.42
    -14 -7 1 1.64
    -14 -7 0 2.51
    -14 7 0 2.15
    -14 -7 0 2.61
    -14 7 -1 0.33
    -14 -7 -1 0.15
    -14 7 -2 0.58
    -14 -7 -2 0.77
    -14 7 -3 -0.16
    -14 7 -4 0
    -14 7 -5 3.71
    14 -8 -10 0.84
    -14 -8 9 0.01
    14 -8 -9 0.09
    14 -8 -9 0.05
    -14 -8 8 1.38
    14 -8 -8 1.2
    14 -8 -8 0.71
    14 -8 -7 -0.1
    -14 -8 7 0.61
    -14 -8 7 0.41
    14 -8 -7 0.14
    -14 -8 6 2.38
    -14 -8 6 1.85
    14 -8 -6 2.42
    -14 -8 5 4.17
    -14 -8 5 4.8
    14 -8 -5 4.11
    -14 8 4 1.06
    -14 -8 4 1.27
    14 -8 -4 1.66
    -14 -8 3 0.17
    -14 8 3 -0.09
    -14 -8 3 0.06
    14 -8 -3 0.13
    -14 -8 2 6.75
    -14 8 2 5.97
    -14 -8 2 5.66
    14 -8 -2 6.15
    -14 -8 1 0.12
    -14 8 1 0.18
    -14 -8 1 0.26
    -14 -8 0 0.24
    -14 8 0 0.15
    -14 -8 0 0.56
    -14 8 -1 0.64
    -14 -8 -1 1.03
    -14 8 -2 -0.29
    -14 -8 -2 -0.07
    -14 8 -3 0.42
    -14 8 -4 0.01
    -14 8 -5 1.23
    14 -9 -9 0.08
    -14 -9 8 2.78
    14 -9 -8 2.42
    -14 -9 7 0.12
    -14 -9 7 0.07
    14 -9 -7 0.18
    -14 -9 6 -0.16
    -14 -9 6 0.27
    14 -9 -6 0.33
    -14 -9 5 0.34
    -14 -9 5 0.87
    14 -9 -5 0.42
    -14 -9 4 2.48
    -14 -9 4 2.57
    14 -9 -4 2.21
    -14 -9 3 3.59
    14 -9 -3 2.98
    -14 -9 3 3.32
    -14 -9 2 0.41
    -14 9 2 0.86
    -14 -9 2 0.52
    -14 9 1 0.66
    -14 -9 1 0.66
    -14 9 0 -0.17
    -14 -9 0 0.01
    -14 9 -1 1.26
    -14 -9 -1 1.59
    -14 9 -2 2.09
    -14 -9 -2 2.18
    -14 9 -3 0.17
    -14 9 -4 0.34
    14 -10 -9 0.3
    -14 -10 8 0.33
    14 -10 -8 0.07
    -14 -10 7 0.63
    14 -10 -7 0.57
    -14 -10 6 0.08
    -14 -10 6 0.23
    14 -10 -6 0.57
    -14 -10 5 3.28
    14 -10 -5 3.51
    -14 -10 5 2.96
    -14 -10 4 0.45
    -14 -10 4 0.28
    14 -10 -4 0.31
    -14 -10 3 0.87
    -14 -10 3 0.46
    14 -10 -3 0.78
    -14 -10 2 0.39
    -14 -10 2 0.27
    -14 -10 1 0.3
    -14 -10 1 -0.04
    -14 10 0 -0.05
    -14 -10 0 0.25
    -14 10 -1 1.96
    -14 -10 -1 2.52
    -14 10 -2 1.47
    -14 -10 -2 1.54
    14 -11 -8 0.62
    -14 -11 7 0.22
    14 -11 -7 -0.02
    -14 -11 6 -0.1
    -14 -11 6 0.02
    14 -11 -6 -0.07
    -14 -11 5 -0.18
    -14 -11 5 -0.01
    -14 -11 4 0.05
    -14 -11 4 0.09
    14 -11 -4 0.09
    -14 -11 3 0.31
    -14 -11 3 -0.12
    -14 -11 2 0.32
    -14 -11 2 0.02
    -14 -11 1 0.14
    -14 -11 1 -0.1
    -14 -11 0 0.12
    -14 -11 -1 0.64
    -14 -11 -2 4.15
    -14 -12 6 0.01
    14 -12 -6 -0.01
    -14 -12 5 0.18
    14 -12 -5 0.43
    -14 -12 4 -0.06
    -14 -12 4 -0.1
    14 -12 -4 -0.04
    -14 -12 3 0.89
    -14 -12 3 0.49
    -14 -12 2 2.32
    -14 -12 2 2.39
    -14 -12 1 0.12
    -14 -12 1 -0.14
    -14 -12 0 3.46
    -14 -12 -1 7.32
    -14 -13 5 1.07
    -14 -13 4 0.45
    -14 -13 4 0.71
    -14 -13 3 0.17
    -14 -13 3 0
    -14 -13 2 0.64
    -14 -13 2 0.88
    -14 -13 1 0.92
    -14 -13 0 1.63
    15 0 -10 0.32
    15 0 -9 1.01
    15 0 -8 0.37
    -15 0 7 2
    15 0 -7 2.79
    -15 0 6 -0.3
    -15 0 5 0.17
    -15 0 5 0.06
    -15 0 4 -0.24
    -15 0 4 0.06
    -15 0 3 0.42
    -15 0 3 0.2
    -15 0 2 0.25
    -15 0 2 0.19
    -15 0 2 0.03
    -15 0 1 1.96
    -15 0 1 1.73
    -15 0 1 1.9
    -15 0 0 -0.05
    -15 0 0 -0.26
    -15 0 -1 1.25
    -15 0 -1 0.65
    -15 0 -2 -0.2
    -15 0 -3 0.28
    -15 0 -4 -0.09
    15 -1 -10 0.04
    15 1 -10 0.34
    15 -1 -9 0.59
    15 -1 -9 0.29
    15 1 -9 0.37
    -15 -1 8 1.89
    15 1 -8 2.63
    15 -1 -8 2
    -15 -1 7 2.22
    15 -1 -7 2.95
    15 1 -7 3.22
    -15 1 6 2.04
    -15 -1 6 2.19
    -15 -1 6 1.77
    15 -1 -6 2.73
    -15 1 5 0.23
    -15 -1 5 -0.43
    -15 -1 5 0.18
    -15 1 4 0.15
    -15 -1 4 -0.32
    -15 1 4 0.06
    -15 -1 4 -0.1
    -15 1 3 2.06
    -15 -1 3 2.29
    -15 1 3 1.9
    -15 -1 3 2.11
    -15 1 2 0.38
    -15 -1 2 0.59
    -15 1 2 0.36
    -15 -1 2 0.45
    -15 1 2 0.49
    -15 -1 2 0.63
    -15 -1 1 -0.33
    -15 1 1 0.29
    -15 -1 1 0.21
    -15 1 1 0.22
    -15 -1 1 0.06
    -15 1 0 2.06
    -15 -1 0 2.29
    -15 1 0 1.94
    -15 -1 0 2.09
    -15 1 -1 0.57
    -15 -1 -1 0.33
    -15 -1 -1 0.15
    -15 1 -2 3.73
    -15 -1 -2 3.74
    -15 -1 -3 -0.15
    -15 1 -3 -0.09
    -15 -1 -4 0.07
    -15 1 -4 0.06
    15 -2 -10 0.15
    15 -2 -9 0.24
    15 2 -9 0.07
    15 -2 -9 -0.02
    15 2 -9 0.1
    -15 -2 8 0.4
    15 -2 -8 0.1
    15 2 -8 0.08
    -15 -2 7 2.36
    15 -2 -7 2.7
    -15 -2 6 1.4
    -15 -2 6 1.36
    15 -2 -6 1.87
    -15 2 5 4.05
    -15 -2 5 3.9
    -15 -2 5 4.67
    15 -2 -5 4.49
    -15 2 4 1.46
    -15 -2 4 1.42
    -15 -2 4 1.87
    15 -2 -4 1.89
    -15 -2 3 0.1
    -15 2 3 0.66
    -15 -2 3 0.46
    15 -2 -3 0.48
    -15 -2 2 0.45
    -15 2 2 0.45
    -15 -2 2 0.55
    -15 -2 2 0.51
    15 -2 -2 0.63
    -15 -2 1 0.85
    -15 2 1 0.63
    -15 -2 1 0.81
    -15 -2 1 0.98
    15 -2 -1 0.84
    -15 2 0 0.92
    -15 -2 0 1.52
    -15 -2 0 0.77
    -15 2 -1 3.76
    -15 -2 -1 3.75
    -15 -2 -1 3.2
    -15 2 -2 3.18
    -15 -2 -2 3.03
    -15 -2 -2 2.26
    -15 -2 -3 0.2
    -15 2 -3 0.4
    -15 2 -4 0.32
    15 -3 -10 0.14
    15 -3 -9 0.17
    15 3 -9 0.39
    -15 -3 9 0.08
    15 -3 -9 0.29
    15 3 -9 0.07
    -15 -3 8 -0.2
    15 -3 -8 0.07
    15 3 -8 0.24
    -15 -3 7 -0.09
    -15 -3 7 0.32
    15 -3 -7 0.43
    -15 -3 6 -0.24
    -15 -3 6 -0.28
    -15 -3 5 -0.21
    -15 -3 5 0.07
    15 -3 -5 0.06
    -15 -3 4 3.77
    -15 -3 4 3.84
    15 -3 -4 4.26
    -15 -3 3 0.14
    -15 3 3 0.38
    -15 -3 3 -0.09
    15 -3 -3 0.25
    -15 -3 2 -0.06
    -15 3 2 -0.22
    -15 -3 2 0.07
    -15 -3 2 0.08
    15 -3 -2 -0.01
    -15 -3 1 0.52
    -15 3 1 1.05
    -15 -3 1 0.97
    -15 -3 1 1.21
    15 -3 -1 1
    -15 3 0 0.17
    -15 -3 0 0.4
    -15 3 -1 3.65
    -15 -3 -1 3.8
    -15 -3 -1 3.69
    -15 3 -2 1.96
    -15 -3 -2 1.65
    -15 -3 -2 1.6
    -15 -3 -3 0.07
    -15 3 -3 -0.25
    -15 3 -4 0
    15 -4 -9 0
    15 4 -9 0.16
    -15 -4 9 0.12
    15 -4 -9 0.04
    15 4 -9 0.14
    -15 -4 8 0.06
    15 -4 -8 0.11
    15 4 -8 0.24
    -15 -4 7 0.02
    -15 -4 7 0.01
    15 -4 -7 0.34
    -15 -4 6 -0.04
    -15 -4 6 0.43
    15 -4 -6 -0.02
    -15 -4 5 0.11
    15 -4 -5 0.08
    -15 -4 4 1.19
    -15 4 4 1.07
    -15 -4 4 1.61
    15 -4 -4 1.43
    -15 -4 3 0.11
    -15 4 3 -0.2
    -15 -4 3 0.28
    15 -4 -3 0.38
    -15 -4 2 1.41
    -15 4 2 1.42
    -15 -4 2 1.42
    -15 -4 2 1.64
    15 -4 -2 1.38
    -15 -4 1 0.16
    -15 4 1 0.09
    -15 -4 1 0
    -15 -4 1 -0.04
    -15 4 0 6.59
    -15 -4 0 5.42
    -15 -4 0 5.87
    -15 4 -1 1.83
    -15 -4 -1 1.27
    -15 -4 -1 1.39
    -15 4 -2 -0.05
    -15 -4 -2 0.25
    -15 -4 -2 0.27
    -15 4 -3 0.72
    -15 4 -4 0.64
    -15 -5 9 0.42
    15 -5 -9 0.2
    15 -5 -9 0.5
    15 -5 -8 0.06
    -15 -5 8 0.06
    -15 5 8 0.05
    15 -5 -8 -0.16
    15 5 -8 0.09
    -15 -5 7 0.19
    -15 -5 7 -0.03
    15 -5 -7 0.41
    -15 -5 6 5.66
    -15 5 6 5.19
    -15 -5 6 6.45
    15 -5 -6 6.55
    -15 -5 5 -0.11
    -15 5 5 -0.07
    15 -5 -5 0.01
    -15 -5 4 0.11
    -15 5 4 0.37
    -15 -5 4 0.11
    15 -5 -4 -0.01
    -15 -5 3 5.46
    -15 5 3 5.27
    -15 -5 3 4.81
    15 -5 -3 4.94
    -15 -5 2 0.2
    -15 5 2 0.32
    -15 -5 2 0.31
    -15 -5 2 0.46
    15 -5 -2 -0.02
    -15 -5 1 0.15
    -15 5 1 0.08
    -15 -5 1 0.09
    -15 -5 1 0.14
    -15 5 0 3.64
    -15 -5 0 3.02
    -15 -5 0 3.52
    -15 5 -1 3.23
    -15 -5 -1 2.93
    -15 5 -2 -0.04
    -15 -5 -2 0.17
    -15 5 -3 -0.09
    -15 5 -4 0.5
    15 -6 -9 1.17
    15 -6 -8 -0.14
    -15 -6 8 -0.11
    15 -6 -8 -0.09
    -15 -6 7 0.16
    -15 -6 7 0.39
    15 -6 -7 0.62
    -15 -6 6 0.58
    -15 6 6 0.71
    -15 -6 6 0.9
    15 -6 -6 0.79
    -15 -6 5 1.35
    -15 6 5 0.83
    -15 -6 5 1.87
    15 -6 -5 1.62
    -15 -6 4 1.02
    -15 6 4 0.81
    -15 -6 4 0.89
    15 -6 -4 0.97
    -15 -6 3 0.77
    -15 6 3 0.75
    -15 -6 3 0.74
    -15 -6 3 0.84
    15 -6 -3 0.69
    -15 -6 2 0.76
    -15 6 2 0.62
    -15 -6 2 0.69
    -15 -6 2 0.96
    15 -6 -2 0.65
    -15 -6 1 0.94
    -15 6 1 1.11
    -15 -6 1 0.86
    -15 -6 1 1.55
    -15 6 0 3.73
    -15 -6 0 3.53
    -15 6 -1 1.3
    -15 -6 -1 1.21
    -15 6 -2 -0.06
    -15 -6 -2 -0.13
    -15 6 -3 0.72
    -15 -7 8 1.24
    15 -7 -8 0.98
    15 -7 -7 -0.05
    -15 -7 7 -0.27
    -15 -7 7 0.27
    15 -7 -7 -0.22
    -15 -7 6 2.3
    -15 -7 6 2.21
    15 -7 -6 2.43
    -15 -7 5 1.44
    -15 7 5 1.73
    -15 -7 5 1.54
    15 -7 -5 1.69
    -15 -7 4 0.43
    -15 7 4 0.39
    -15 -7 4 0.68
    15 -7 -4 0.45
    -15 -7 3 1.42
    -15 7 3 1.27
    -15 -7 3 0.98
    -15 -7 3 1.22
    15 -7 -3 1.17
    -15 -7 2 -0.08
    -15 7 2 0.06
    -15 -7 2 0.02
    -15 -7 1 0
    -15 7 1 0.32
    -15 -7 1 0.22
    -15 7 0 0.71
    -15 -7 0 1.08
    -15 7 -1 -0.03
    -15 -7 -1 -0.19
    -15 7 -2 7.34
    -15 7 -3 0.04
    15 -8 -8 0.49
    -15 -8 7 2.01
    15 -8 -7 1.65
    -15 -8 6 0.4
    -15 -8 6 0.36
    15 -8 -6 0.31
    -15 -8 5 0.98
    -15 -8 5 0.8
    15 -8 -5 0.82
    -15 -8 4 0.01
    15 -8 -4 -0.15
    -15 -8 3 0.88
    -15 8 3 0.61
    -15 -8 3 0.83
    15 -8 -3 0.65
    -15 -8 2 0.11
    -15 8 2 0.04
    -15 -8 1 0.36
    -15 8 1 0.83
    -15 -8 1 0.74
    -15 8 0 -0.08
    -15 -8 0 0.18
    -15 8 -1 2.83
    -15 -8 -1 2.1
    -15 8 -2 0.72
    -15 -9 7 -0.21
    15 -9 -7 -0.24
    -15 -9 6 2.94
    15 -9 -6 2.98
    -15 -9 5 0.47
    -15 -9 5 -0.03
    15 -9 -5 0.33
    -15 -9 4 0.36
    -15 -9 4 0.54
    15 -9 -4 -0.02
    -15 -9 3 -0.22
    -15 -9 3 -0.13
    -15 -9 2 -0.02
    -15 -9 2 0.06
    -15 -9 1 1.82
    -15 -9 1 2.53
    -15 -9 0 0.88
    -15 -10 6 0.11
    -15 -10 5 0.35
    -15 -10 4 4.37
    -15 -10 4 4.5
    -15 -10 3 0.36
    -15 -10 3 0.22
    -15 -10 2 1.11
    -15 -10 2 1.35
    -15 -10 1 0.17
    -15 -10 0 0.09
    -15 -11 3 2.36
    -15 -11 2 1.52
    16 0 -8 0.2
    16 0 -8 0.04
    16 0 -7 0.12
    16 0 -6 4.93
    -16 0 5 -0.14
    16 0 -5 0.17
    -16 0 4 7.61
    16 0 -4 9.2
    -16 0 3 0.06
    16 0 -3 0.03
    -16 0 2 6.94
    16 0 -2 7.42
    -16 0 1 0.42
    16 0 -1 0.37
    -16 0 0 1.75
    -16 0 -1 -0.22
    -16 0 -2 0.06
    16 -1 -8 1.19
    16 -1 -8 1.04
    16 -1 -7 -0.13
    16 1 -7 0.09
    16 -1 -6 0.18
    16 1 -6 0.23
    -16 -1 5 0.21
    -16 1 5 0.22
    16 -1 -5 0.21
    16 1 -5 0.47
    -16 -1 4 0.87
    -16 1 4 1.08
    -16 -1 4 0.85
    16 -1 -4 0.84
    16 1 -4 1.27
    -16 1 3 2.91
    -16 -1 3 2.78
    -16 -1 3 3.17
    16 -1 -3 3.08
    -16 1 2 0.9
    -16 -1 2 0.72
    -16 -1 2 1.29
    16 -1 -2 0.74
    -16 1 1 12.83
    -16 -1 1 12.24
    16 1 -1 10.73
    -16 1 0 -0.18
    -16 -1 0 0.01
    -16 1 -1 1.44
    -16 -1 -1 1.61
    -16 1 -2 0.14
    -16 2 7 0.7
    16 -2 -7 0.78
    16 2 -7 1.08
    -16 -2 6 0.4
    -16 2 6 0.36
    16 -2 -6 0.57
    16 2 -6 0.54
    -16 -2 5 1.5
    -16 2 5 1.34
    16 -2 -5 1.08
    -16 -2 4 0.7
    -16 2 4 0.56
    -16 -2 4 0.57
    -16 -2 4 0.83
    16 -2 -4 0.7
    -16 -2 3 0.11
    -16 2 3 0.28
    -16 -2 3 0.1
    -16 -2 3 0.2
    16 -2 -3 0.08
    -16 -2 2 0.3
    -16 2 2 0.49
    -16 -2 2 0.14
    -16 -2 2 0.53
    16 -2 -2 0.16
    -16 2 1 0.15
    -16 -2 1 0.07
    -16 -2 1 0.12
    -16 2 0 2.5
    -16 -2 0 3.12
    -16 2 -1 0.17
    -16 -2 -1 0.19
    -16 2 -2 0.18
    -16 -3 7 0.61
    16 -3 -7 0.39
    16 3 -7 0.51
    -16 -3 6 2.58
    -16 3 6 2.11
    16 -3 -6 2.38
    16 3 -6 2.66
    -16 -3 5 0.08
    -16 3 5 -0.08
    -16 -3 5 0.35
    16 -3 -5 -0.08
    -16 -3 4 0.19
    -16 3 4 0.19
    -16 -3 4 0.28
    -16 -3 4 0.22
    16 -3 -4 -0.11
    -16 -3 3 1.98
    -16 3 3 1.98
    -16 -3 3 1.73
    -16 -3 3 1.82
    16 -3 -3 2.22
    -16 -3 2 0.08
    -16 3 2 -0.09
    -16 -3 2 -0.01
    -16 -3 2 -0.1
    16 -3 -2 0.15
    -16 3 1 0.77
    -16 -3 1 0.59
    -16 -3 1 0.39
    -16 3 0 0.04
    -16 -3 0 0.03
    -16 -3 0 -0.06
    -16 3 -1 -0.13
    -16 3 -2 0.57
    -16 -4 7 0.35
    16 -4 -7 0.3
    16 4 -7 0.35
    -16 -4 6 0.11
    -16 4 6 0.01
    16 -4 -6 0.16
    -16 -4 5 -0.16
    -16 4 5 -0.02
    -16 -4 5 -0.16
    -16 -4 5 0.29
    16 -4 -5 0.05
    -16 -4 4 0.59
    -16 4 4 1.01
    -16 -4 4 0.58
    -16 -4 4 0.76
    16 -4 -4 0.76
    -16 -4 3 0.18
    -16 4 3 0.28
    -16 -4 3 0.24
    -16 -4 3 0.15
    16 -4 -3 0.21
    -16 -4 2 0.82
    -16 4 2 0.95
    -16 -4 2 0.51
    -16 -4 2 0.73
    -16 4 1 0.44
    -16 -4 1 0.41
    -16 -4 1 0.3
    -16 4 0 0.48
    -16 -4 0 0.51
    -16 4 -1 0.7
    -16 -5 6 0.02
    16 -5 -6 -0.26
    -16 -5 5 0.87
    -16 5 5 0.64
    -16 -5 5 0.49
    -16 -5 5 0.37
    16 -5 -5 0.48
    -16 -5 4 1.41
    -16 5 4 1.42
    -16 -5 4 1.29
    -16 -5 4 1.62
    16 -5 -4 1.12
    -16 -5 3 0.86
    -16 5 3 0.55
    -16 -5 3 0.62
    -16 -5 3 0.86
    -16 -5 2 0.09
    -16 5 2 -0.04
    -16 -5 2 0.07
    -16 -5 2 0.26
    -16 5 1 1.38
    -16 -5 1 1.11
    -16 5 0 0.01
    -16 -5 0 -0.17
    -16 -6 6 0.05
    -16 -6 5 0.38
    -16 -6 5 0.2
    -16 -6 4 -0.12
    -16 -6 4 0.22
    -16 -6 3 2.42
    -16 6 3 2.23
    -16 -6 3 2.52
    -16 6 2 1.53
    -16 -6 2 1.46
    -16 6 1 0.01
    -16 -6 1 0
    -16 -7 4 1.33
    -16 -7 3 -0.1
    -16 -7 2 -0.08
_reflns_number_total     7530
_reflns_number_gt     5929
_reflns_threshold_expression     I>=2u(I)
_refine_ls_structure_factor_coef     Fsqd
_refine_ls_matrix_type     full
_refine_ls_R_factor_all     0.0941
_refine_ls_R_factor_gt     0.0815
_refine_ls_wR_factor_gt     0.2262
_refine_ls_wR_factor_ref     0.2518
_refine_ls_goodness_of_fit_ref     1.0504
_refine_ls_restrained_S_all     1.0504
_refine_ls_number_reflns     7530
_refine_ls_number_parameters     421
_refine_ls_number_restraints     0
_refine_ls_number_constraints     92
_refine_ls_hydrogen_treatment     constr
_refine_ls_weighting_scheme     calc
_refine_ls_weighting_details
              'w=1/[\s^2^(Fo^2^)+(0.1696P)^2^+0.5478P] where P=(Fo^2^+2Fc^2^)/3'
_refine_ls_shift/su_max     0.0013
_refine_ls_shift/su_mean     0.0001
_refine_diff_density_max     0.8458
_refine_diff_density_min     -0.3016
loop_
    _atom_type_symbol
    _atom_type_scat_Cromer_Mann_a1
    _atom_type_scat_Cromer_Mann_a2
    _atom_type_scat_Cromer_Mann_a3
    _atom_type_scat_Cromer_Mann_a4
    _atom_type_scat_Cromer_Mann_b1
    _atom_type_scat_Cromer_Mann_b2
    _atom_type_scat_Cromer_Mann_b3
    _atom_type_scat_Cromer_Mann_b4
    _atom_type_scat_Cromer_Mann_c
    _atom_type_scat_dispersion_source
    _atom_type_scat_dispersion_real
    _atom_type_scat_dispersion_imag
    _atom_type_scat_source
    H 0.49300 0.32291 0.14019 0.04081 10.51090 26.12570 3.14236 57.79970
                                                                 0.0030380000826
       'Henke, Gullikson and Davis, At. Data and Nucl. Data Tables, 1993, 54, 2'
                                                                         0.00000
                                                                         0.00000
                                                          'International Tables'
    C 2.31000 1.02000 1.58860 0.86500 20.84390 10.20750 0.56870 51.65120
                                                                  0.215599998832
       'Henke, Gullikson and Davis, At. Data and Nucl. Data Tables, 1993, 54, 2'
                                                                         0.01920
                                                                         0.00962
                                                          'nternational Tables '
    Cl 11.46040 7.19640 6.25560 1.64550 0.01040 1.16620 18.51940 47.77840
                                                                  -9.55739974976
       'Henke, Gullikson and Davis, At. Data and Nucl. Data Tables, 1993, 54, 2'
                                                                         0.36843
                                                                         0.69943
                                                          'International Tables'
    O 3.04850 2.28680 1.54630 0.86700 13.27710 5.70110 0.32390 32.90890
                                                                  0.250800013542
       'Henke, Gullikson and Davis, At. Data and Nucl. Data Tables, 1993, 54, 2'
                                                                         0.05239
                                                                         0.03377
                                                        'International Tables V'
    N 12.21260 3.13220 2.01250 1.16630 0.00570 9.89330 28.99750 0.58260
                                                                  -11.5290002823
[truncated: 469,639 more chars]
