# Supplementary material for: Crystal structures of the 2:2 complex of 1,1′-(1,2-phenyl­ene)bis­(3-m-tolyl­urea) and tetra­butyl­ammonium chloride or bromide
Source: Acta Crystallogr E Crystallogr Commun. 2017 Aug 8;73(Pt 9):1316–9. doi: 10.1107/S2056989017009951 (PMC5588570; doi:10.1107/S2056989017009951)
Supplement: Supplementary file 2 [file e-73-01316-Isup2.hkl]

data_I                                                                          
_shelx_title ' hc-wry-2-9_a.res in P2(1)/n'                                     
_shelx_refln_list_code          4                                               
_shelx_F_calc_maximum      348.91                                               
_exptl_crystal_F_000      1416.00                                               
_reflns_d_resolution_high  0.8077                                               
                                                                                
loop_                                                                           
 _space_group_symop_operation_xyz                                               
 'x, y, z'                                                                      
 '-x+1/2, y+1/2, -z+1/2'                                                        
 '-x, -y, -z'                                                                   
 'x-1/2, -y-1/2, z-1/2'                                                         
                                                                                
_cell_length_a    13.5654                                                       
_cell_length_b    20.0993                                                       
_cell_length_c    14.3329                                                       
_cell_angle_alpha  90.000                                                       
_cell_angle_beta   99.658                                                       
_cell_angle_gamma  90.000                                                       
                                                                                
_shelx_F_squared_multiplier     1.000                                           
                                                                                
loop_                                                                           
 _refln_index_h                                                                 
 _refln_index_k                                                                 
 _refln_index_l                                                                 
 _refln_F_squared_calc                                                          
 _refln_F_squared_meas                                                          
 _refln_F_squared_sigma                                                         
 _refln_observed_status                                                         
   2   0   0       5006.25       5889.96        67.96 o                         
   4   0   0        740.16       1089.61        20.12 o                         
   6   0   0        151.18        237.24        10.83 o                         
   8   0   0        192.60        331.63        16.03 o                         
  10   0   0       1213.87       1102.05        65.41 o                         
  12   0   0        667.86        518.70        78.31 o                         
  14   0   0         10.97          9.85         3.76 o                         
  16   0   0         35.17         23.51         3.36 o                         
   2   1   0         90.05        123.64         6.19 o                         
   3   1   0        938.93        946.82        52.23 o                         
   4   1   0         27.28         48.92         3.16 o                         
   5   1   0         19.30         15.50         1.82 o                         
   6   1   0        373.38        483.67         9.82 o                         
   7   1   0        100.79         64.02         4.49 o                         
   8   1   0          1.31          0.36         2.27 o                         
   9   1   0        116.06        105.73         7.95 o                         
  10   1   0         19.58         18.43        12.42 o                         
  11   1   0        625.01        693.84        12.57 o                         
  12   1   0        111.12         95.73         6.56 o                         
  13   1   0          3.90          0.93         1.56 o                         
  14   1   0          0.10         -1.32         1.61 o                         
  15   1   0         23.01         28.10         2.21 o                         
  16   1   0          0.02         -0.95         1.28 o                         
   0   2   0       2512.88       3272.30        39.22 o                         
   1   2   0       3260.34       1897.01        32.37 o                         
   2   2   0       5522.22       6316.39        54.29 o                         
   3   2   0      20654.65      16812.18       138.46 o                         
   4   2   0          5.17          1.84         0.98 o                         
   5   2   0        272.84        238.73         7.82 o                         
   6   2   0          1.89          5.13         1.52 o                         
   7   2   0       1897.03       2269.31        28.49 o                         
   8   2   0        471.30        609.20        17.36 o                         
   9   2   0         53.49         55.12         6.44 o                         
  10   2   0        151.66        102.00        11.28 o                         
  11   2   0        143.31        159.65         5.97 o                         
  12   2   0         39.86         30.45         3.83 o                         
  13   2   0         76.25         78.96         3.80 o                         
  14   2   0         23.62         15.03         1.77 o                         
  15   2   0         12.84         14.36         2.85 o                         
  16   2   0         51.70         37.79         4.16 o                         
   1   3   0       1740.09        976.65        14.87 o                         
   2   3   0       3694.92       3845.81        38.67 o                         
   3   3   0      14594.46      13039.00       146.50 o                         
   4   3   0      13768.63      16445.79        99.70 o                         
   5   3   0        126.18        144.98         6.31 o                         
   6   3   0        931.32       1252.31        25.20 o                         
   7   3   0       2344.89       2627.57        38.38 o                         
   8   3   0        818.00        899.68        21.51 o                         
   9   3   0        109.80        139.38        10.20 o                         
  10   3   0          0.84          3.51         3.10 o                         
  11   3   0        128.53        129.12         5.34 o                         
  12   3   0        207.66        210.15         7.88 o                         
  13   3   0          5.32          8.80         1.69 o                         
  14   3   0         46.18         42.97         2.66 o                         
  15   3   0          4.37          3.59         1.54 o                         
  16   3   0          0.05          0.11         0.82 o                         
   0   4   0      11628.69      12279.72       112.09 o                         
   1   4   0       2246.02       1740.10        24.02 o                         
   2   4   0        123.45        240.40         6.84 o                         
   3   4   0        840.20        695.21        15.95 o                         
   4   4   0       1301.95       1781.54        23.97 o                         
   5   4   0         30.08         51.72         4.94 o                         
   6   4   0        538.00        591.47        15.77 o                         
   7   4   0        758.45        755.95        18.86 o                         
   8   4   0        183.99        243.75        11.34 o                         
   9   4   0        216.16        186.95        14.45 o                         
  10   4   0          3.59          1.80         1.61 o                         
  11   4   0        392.38        397.19         9.49 o                         
  12   4   0        271.53        274.48         8.90 o                         
  13   4   0        175.54        205.76         8.36 o                         
  14   4   0          0.01         -1.39         1.39 o                         
  15   4   0         57.54         79.90         3.96 o                         
  16   4   0         12.83          6.63         1.32 o                         
   1   5   0      56283.06      44825.86       341.28 o                         
   2   5   0      22579.40      27320.31       208.95 o                         
   3   5   0       3069.90       2774.63        34.12 o                         
   4   5   0       2834.22       3310.30        34.51 o                         
   5   5   0        848.76        854.18        17.81 o                         
   6   5   0        607.81        680.53        18.71 o                         
   7   5   0         11.09          8.15         2.59 o                         
   8   5   0        175.98        252.15        13.68 o                         
   9   5   0          8.35         11.11         3.54 o                         
  10   5   0         95.32         87.55         4.60 o                         
  11   5   0        398.21        410.68         9.66 o                         
  12   5   0         68.94         52.14         3.53 o                         
  13   5   0          0.31          3.25         2.31 o                         
  14   5   0         75.62         61.87         3.42 o                         
  15   5   0         38.79         45.49         2.99 o                         
  16   5   0          0.27         -0.95         1.21 o                         
   0   6   0        341.27        384.94        13.36 o                         
   1   6   0       4506.21       3578.50        68.57 o                         
   2   6   0       4672.76       6044.57        76.70 o                         
   3   6   0       1729.09       1599.66        26.94 o                         
   4   6   0         52.08         46.28         3.67 o                         
   5   6   0       1516.01       1437.23        27.11 o                         
   6   6   0         16.11          3.34         2.55 o                         
   7   6   0       1096.76        966.52        28.81 o                         
   8   6   0        583.43        584.78        21.29 o                         
   9   6   0          9.08         12.35         3.57 o                         
  10   6   0        378.52        336.87        10.08 o                         
  11   6   0         72.42         81.68         4.42 o                         
  12   6   0         23.11         20.70         3.04 o                         
  13   6   0          8.51         10.29         2.09 o                         
  14   6   0          0.67          1.00         1.57 o                         
  15   6   0         36.73         48.72         3.70 o                         
   1   7   0       6973.01       6014.52        64.85 o                         
   2   7   0       1514.54       2063.27        38.64 o                         
   3   7   0        200.65        227.13        10.18 o                         
   4   7   0        569.46        719.14        23.17 o                         
   5   7   0       3681.76       3718.67        50.84 o                         
   6   7   0         68.62         70.80         7.35 o                         
   7   7   0       1447.65       1561.81        37.76 o                         
   8   7   0        257.22        273.70        14.88 o                         
   9   7   0         79.62         64.78         7.81 o                         
  10   7   0         85.25         66.51         4.16 o                         
  11   7   0        430.58        414.84        13.56 o                         
  12   7   0         68.43         52.48         4.04 o                         
  13   7   0          3.97          2.36         1.47 o                         
  14   7   0         31.29         32.78         2.89 o                         
  15   7   0         14.50         12.09         2.48 o                         
   0   8   0        285.34        396.26        18.07 o                         
   1   8   0       2512.24       2450.65        50.79 o                         
   2   8   0         15.97         14.48         1.70 o                         
   3   8   0         12.59         26.83         3.83 o                         
   4   8   0       4565.58       5730.23       100.94 o                         
   5   8   0       2272.52       2010.31        37.43 o                         
   6   8   0        672.60        762.35        20.86 o                         
   7   8   0        502.95        548.92        19.86 o                         
   8   8   0         65.94         69.63         7.48 o                         
   9   8   0        138.58        124.63         6.44 o                         
  10   8   0        671.72        586.73        13.78 o                         
  11   8   0         20.82         22.22         3.04 o                         
  12   8   0          1.20          2.48         1.77 o                         
  13   8   0          0.51         -1.23         1.67 o                         
  14   8   0          4.40          3.88         1.45 o                         
  15   8   0          1.73          0.48         1.75 o                         
   1   9   0         50.24         64.59         6.23 o                         
   2   9   0       4700.22       6516.72        65.29 o                         
   3   9   0        620.35        617.89        20.24 o                         
   4   9   0         22.67         73.67         7.04 o                         
   5   9   0       4370.51       4044.87        88.93 o                         
   6   9   0         68.82         60.31         6.20 o                         
   7   9   0        245.28        210.59        12.43 o                         
   8   9   0        300.90        313.84        16.52 o                         
   9   9   0         11.95          4.30         2.82 o                         
  10   9   0         51.18         50.27         4.21 o                         
  11   9   0        478.24        497.45        16.42 o                         
  12   9   0        262.07        260.39        10.14 o                         
  13   9   0         16.59         24.13         2.56 o                         
  14   9   0          0.41         -1.07         1.52 o                         
  15   9   0         11.10         11.82         2.69 o                         
   0  10   0        196.49        193.28        17.60 o                         
   1  10   0       3327.03       3196.44        63.60 o                         
   2  10   0        167.37        216.86        11.28 o                         
   3  10   0        996.61        949.33        26.02 o                         
   4  10   0        258.88        270.90        13.60 o                         
   5  10   0        251.87        247.00        12.15 o                         
   6  10   0        337.89        276.03        13.52 o                         
   7  10   0        353.44        290.36        15.14 o                         
   8  10   0        101.60        101.59         5.72 o                         
   9  10   0        160.96        165.59         9.07 o                         
  10  10   0        188.50        208.35         9.53 o                         
  11  10   0         15.42         15.75         2.37 o                         
  12  10   0         41.69         38.29         3.58 o                         
  13  10   0          0.42         -1.38         1.38 o                         
  14  10   0          1.73          0.94         2.01 o                         
  15  10   0          1.15          1.21         1.48 o                         
   1  11   0         38.15         23.97         5.59 o                         
   2  11   0       2798.45       3598.98        53.05 o                         
   3  11   0        284.96        248.13        15.40 o                         
   4  11   0         12.89         20.50         4.52 o                         
   5  11   0        488.50        423.24        16.71 o                         
   6  11   0        422.46        353.21        15.96 o                         
   7  11   0         72.84         50.03         6.46 o                         
   8  11   0         63.47         66.74         5.83 o                         
   9  11   0        285.53        233.17        12.89 o                         
  10  11   0        158.52        147.17         6.78 o                         
  11  11   0          3.26          5.02         4.10 o                         
  12  11   0         86.38         81.19         5.32 o                         
  13  11   0          0.22         -1.54         1.77 o                         
  14  11   0          0.21          1.61         2.01 o                         
   0  12   0       1737.05       1962.87        66.35 o                         
   1  12   0       1861.53       1974.23       187.70 o                         
   2  12   0         20.11         13.53         3.78 o                         
   3  12   0         66.16         38.56         6.33 o                         
   4  12   0         76.81         46.10         6.55 o                         
   5  12   0        192.22        216.57        14.61 o                         
   6  12   0        416.50        364.85        19.39 o                         
   7  12   0         58.69         57.31         5.46 o                         
   8  12   0        227.74        234.76        10.73 o                         
   9  12   0        179.59        154.83         8.59 o                         
  10  12   0         48.36         33.65         5.24 o                         
  11  12   0          0.14         -2.23         2.23 o                         
  12  12   0         25.93         26.93         3.21 o                         
  13  12   0          0.80          1.49         1.70 o                         
  14  12   0         50.92         46.47         4.43 o                         
   1  13   0         67.53         87.52         8.84 o                         
   2  13   0          4.26          5.17         4.00 o                         
   3  13   0         63.98         38.60         6.17 o                         
   4  13   0        453.87        438.82        20.43 o                         
   5  13   0        154.34        130.91        11.80 o                         
   6  13   0       1205.08       1302.85        25.81 o                         
   7  13   0         14.48         17.57         3.48 o                         
   8  13   0        314.48        315.42        12.29 o                         
   9  13   0        181.11        181.96        12.22 o                         
  10  13   0        282.16        300.90        19.34 o                         
  11  13   0         16.51         19.94         3.03 o                         
  12  13   0         11.06          9.73         2.16 o                         
  13  13   0         30.94         29.68         2.73 o                         
  14  13   0         19.85         21.89         2.82 o                         
   0  14   0         16.60         15.98         6.04 o                         
   1  14   0         11.37         10.00         3.75 o                         
   2  14   0        414.72        428.15        20.54 o                         
   3  14   0        500.29        487.14        22.28 o                         
   4  14   0        405.65        356.85        12.80 o                         
   5  14   0          6.41          9.54         3.90 o                         
   6  14   0        727.29        790.01        19.56 o                         
   7  14   0         92.50         91.07         6.93 o                         
   8  14   0        235.82        259.96        11.05 o                         
   9  14   0          6.50          9.75         2.89 o                         
  10  14   0         18.29         16.48         2.51 o                         
  11  14   0         41.99         38.50         3.47 o                         
  12  14   0          6.84          8.08         1.97 o                         
  13  14   0          4.80          3.85         1.28 o                         
   1  15   0        610.66        570.60        27.82 o                         
   2  15   0          0.20         -0.07         2.73 o                         
   3  15   0       1082.95        846.64        21.22 o                         
   4  15   0         10.32          4.01         2.31 o                         
   5  15   0        534.04        488.90        21.36 o                         
   6  15   0         13.57         20.00         3.58 o                         
   7  15   0        174.79        161.93        10.54 o                         
   8  15   0         26.47         33.33         4.27 o                         
   9  15   0        112.37        127.70         7.40 o                         
  10  15   0         39.19         32.11         3.01 o                         
  11  15   0         11.21         13.24         1.87 o                         
  12  15   0          1.72          6.41         2.08 o                         
  13  15   0          0.11         -1.88         1.88 o                         
   0  16   0        299.64        380.11        21.22 o                         
   1  16   0        704.71        645.04        15.68 o                         
   2  16   0         26.66         29.68         5.64 o                         
   3  16   0        386.67        326.38        18.13 o                         
   4  16   0          2.31          5.51         2.37 o                         
   5  16   0         46.19         35.95         4.51 o                         
   6  16   0        340.85        337.87        12.57 o                         
   7  16   0        142.39        123.20         7.63 o                         
   8  16   0         32.47         29.58         4.30 o                         
   9  16   0        342.03        379.14        12.39 o                         
  10  16   0        174.91        138.29         7.06 o                         
  11  16   0          5.42          6.08         1.30 o                         
  12  16   0          8.10          5.31         1.39 o                         
   1  17   0        125.80        155.23         7.74 o                         
   2  17   0          5.83         12.09         3.76 o                         
   3  17   0        187.14        207.50        10.30 o                         
   4  17   0        149.15        187.56         9.50 o                         
   5  17   0         93.79         73.48         6.06 o                         
   6  17   0        130.94        163.02         8.64 o                         
   7  17   0         10.03          8.56         2.61 o                         
   8  17   0         82.03         88.31         6.22 o                         
   9  17   0          4.48          4.91         3.63 o                         
  10  17   0         39.43         44.17         3.38 o                         
  11  17   0         44.23         37.43         2.42 o                         
  12  17   0          0.81          0.13         1.34 o                         
   0  18   0        383.00        436.88        15.48 o                         
   1  18   0          8.37          7.10         2.11 o                         
   2  18   0         31.04         46.20         7.12 o                         
   3  18   0          0.08         -0.98         2.35 o                         
   4  18   0         24.65         29.99         3.34 o                         
   5  18   0        215.90        242.31        22.43 o                         
   6  18   0         14.57         14.77         3.16 o                         
   7  18   0         40.75         39.96         4.42 o                         
   8  18   0         16.00          9.99         2.61 o                         
   9  18   0         71.77         85.77         5.51 o                         
  10  18   0          0.89          3.11         1.24 o                         
  11  18   0          0.03          1.61         1.88 o                         
   1  19   0        137.36        143.51         8.26 o                         
   2  19   0          6.22         10.67         3.08 o                         
   3  19   0         56.49         67.48         6.31 o                         
   4  19   0          5.33          8.13         2.27 o                         
   5  19   0          1.66          5.55         2.70 o                         
   6  19   0          6.89          7.36         2.73 o                         
   7  19   0         26.38         26.80         3.61 o                         
   8  19   0          3.77          4.46         1.95 o                         
   9  19   0          9.99         12.46         1.79 o                         
  10  19   0          4.32          2.87         1.02 o                         
   0  20   0         16.21         19.10         3.22 o                         
   1  20   0         56.47         43.89         3.81 o                         
   2  20   0          9.56         25.73         3.09 o                         
   3  20   0         45.47         57.08         4.37 o                         
   4  20   0         24.63         37.46         3.96 o                         
   5  20   0         66.46         69.54         5.74 o                         
   6  20   0         33.18         33.25         3.89 o                         
   7  20   0          9.14          8.73         2.47 o                         
   8  20   0          1.59          0.53         1.45 o                         
   9  20   0         30.99         27.96         2.71 o                         
   1  21   0          3.47          6.22         1.82 o                         
   2  21   0          1.97          1.91         2.30 o                         
   3  21   0         18.84         28.99         3.10 o                         
   4  21   0         15.37         15.88         3.00 o                         
   5  21   0        102.45        108.48         6.60 o                         
   6  21   0          0.28          0.35         1.66 o                         
   7  21   0         12.36         11.91         2.22 o                         
   8  21   0          0.01         -0.36         1.18 o                         
   0  22   0          5.61          5.49         1.81 o                         
   1  22   0          1.08          1.76         1.15 o                         
   2  22   0          6.85          6.62         1.53 o                         
   3  22   0          1.19          1.08         1.47 o                         
   4  22   0         63.42         84.16         5.46 o                         
   5  22   0         14.25          8.27         2.13 o                         
   6  22   0         16.93         20.98         2.22 o                         
   7  22   0          2.88          2.95         1.33 o                         
   1  23   0          0.10         -0.66         1.23 o                         
   2  23   0         45.76         59.85         3.01 o                         
   3  23   0          7.61          7.58         1.31 o                         
   4  23   0          0.22          1.30         1.21 o                         
   5  23   0         44.85         35.27         2.59 o                         
   6  23   0          2.10          3.18         1.28 o                         
   0  24   0         19.77         19.21         3.49 o                         
   1  24   0         28.75         30.95         2.94 o                         
   2  24   0         12.88         19.20         2.53 o                         
   3  24   0          1.05         -0.94         1.75 o                         
   4  24   0         12.71          8.86         2.42 o                         
 -15   0   1         32.13         25.05         2.48 o                         
 -13   0   1         14.68          7.79         2.42 o                         
 -11   0   1         18.64         23.58         3.50 o                         
  -9   0   1          8.96          3.54         3.02 o                         
  -7   0   1        841.65       1179.61        57.11 o                         
  -5   0   1       1824.47       1824.72        39.49 o                         
  -3   0   1      30267.38      36924.86       494.81 o                         
   1   0   1        362.54        514.42        10.34 o                         
   3   0   1       1513.35       1499.27        23.54 o                         
   5   0   1       1309.61       1457.65        43.19 o                         
   7   0   1       6659.83       7713.77        82.69 o                         
   9   0   1         42.60         45.94        12.09 o                         
  11   0   1        832.25        849.27        28.21 o                         
  13   0   1        319.77        313.58        12.01 o                         
  15   0   1         17.36         12.37         4.03 o                         
 -16   1   1        128.20        159.53         7.80 o                         
 -15   1   1          2.62          1.34         1.20 o                         
 -14   1   1         63.89         70.90         3.28 o                         
 -13   1   1        158.30        148.03         5.64 o                         
 -12   1   1        158.11        156.11         5.80 o                         
 -11   1   1         19.68         15.29         1.92 o                         
 -10   1   1         13.24         14.42         4.58 o                         
  -9   1   1        254.58        209.29        10.89 o                         
  -8   1   1         24.69         20.29         3.36 o                         
  -7   1   1         20.41          3.91         1.81 o                         
  -6   1   1        433.52        393.17        11.05 o                         
  -5   1   1       1139.46       1481.62        22.43 o                         
  -4   1   1       2740.82       2592.84        27.80 o                         
  -3   1   1      24778.43      27534.04       213.88 o                         
  -2   1   1       1011.33        658.59        63.73 o                         
  -1   1   1        606.29        421.75         8.60 o                         
   1   1   1       1355.35       1279.20        71.25 o                         
   2   1   1         10.87          9.18         1.23 o                         
   3   1   1         91.78        156.28         3.95 o                         
   4   1   1          4.70          4.39         1.06 o                         
   5   1   1        248.08        275.11         6.49 o                         
   6   1   1       6305.67       6204.02        63.91 o                         
   7   1   1        102.34         86.20         6.81 o                         
   8   1   1       1244.07       1278.56        33.19 o                         
   9   1   1         13.60         11.12         4.21 o                         
  10   1   1        375.63        347.11        25.72 o                         
  11   1   1          0.67          1.26         2.52 o                         
  12   1   1         70.47        101.43         8.06 o                         
  13   1   1          0.99          1.19         1.61 o                         
  14   1   1          0.55          3.23         1.90 o                         
  15   1   1          6.70          4.49         1.40 o                         
  16   1   1         24.11         20.49         2.04 o                         
 -16   2   1          0.06          1.52         1.05 o                         
 -15   2   1         12.59         11.11         1.41 o                         
 -14   2   1          0.10         -0.99         1.34 o                         
 -13   2   1          1.62         -1.91         1.91 o                         
 -12   2   1        341.65        366.23         8.88 o                         
 -11   2   1        124.31        117.98         5.09 o                         
 -10   2   1        155.53        139.83        10.87 o                         
  -9   2   1          1.37          3.49         2.57 o                         
  -8   2   1        350.79        350.86        11.92 o                         
  -7   2   1        727.90        923.72        19.08 o                         
  -6   2   1         44.44         40.00         4.31 o                         
  -5   2   1      12112.63      13571.85       111.20 o                         
  -4   2   1       1659.76       1318.26        26.87 o                         
  -3   2   1       3336.38       3568.80        47.88 o                         
  -2   2   1        243.84        142.71         6.08 o                         
  -1   2   1         45.62         32.31         3.22 o                         
   0   2   1        162.16         58.39         2.37 o                         
   1   2   1         51.98         60.98         4.70 o                         
   2   2   1      23951.98      20865.32       319.67 o                         
   3   2   1       2935.50       3293.88        36.85 o                         
   4   2   1       4327.40       4066.55        73.34 o                         
   5   2   1        956.79       1045.72        19.90 o                         
   6   2   1        115.22        108.22         5.50 o                         
   7   2   1       2132.53       2559.00        38.81 o                         
   8   2   1       1119.66       1068.13        29.00 o                         
   9   2   1         90.88         69.69         8.70 o                         
  10   2   1         80.88         55.78         4.15 o                         
  11   2   1         37.74         32.36         4.03 o                         
  12   2   1          2.85         -1.39         2.09 o                         
  13   2   1          3.81          2.93         1.75 o                         
  14   2   1        123.28        141.86         5.11 o                         
  15   2   1         45.68         47.67         3.18 o                         
  16   2   1          2.40          2.41         0.99 o                         
 -16   3   1          6.13          7.99         1.33 o                         
 -15   3   1         14.45         12.87         1.44 o                         
 -14   3   1         12.01         14.39         1.87 o                         
 -13   3   1        126.28        143.46         5.54 o                         
 -12   3   1          9.25          5.32         1.82 o                         
 -11   3   1        373.26        308.97         8.20 o                         
 -10   3   1         55.34         42.98         7.12 o                         
  -9   3   1        383.38        372.03        16.82 o                         
  -8   3   1        354.43        434.06        13.80 o                         
  -7   3   1       2232.63       2283.66        31.71 o                         
  -6   3   1       3311.88       3414.91        40.53 o                         
  -5   3   1       1473.05       1621.57        20.82 o                         
  -4   3   1       1845.88       1484.48        39.81 o                         
  -3   3   1      12108.20      14594.94       151.76 o                         
  -2   3   1       1530.13       1288.81        33.85 o                         
  -1   3   1       5297.92       6809.07        87.30 o                         
   0   3   1        667.13        430.75        31.43 o                         
   1   3   1      17539.84      20747.69       387.90 o                         
   2   3   1       7415.89       6702.62        52.77 o                         
   3   3   1      15196.27      18619.56        98.28 o                         
   4   3   1          1.45          0.97         1.01 o                         
   5   3   1        359.08        326.49        12.00 o                         
   6   3   1       2038.09       2445.73        30.35 o                         
   7   3   1          8.38         18.70         3.09 o                         
   8   3   1        128.03        126.59         9.00 o                         
   9   3   1        552.06        433.03        21.54 o                         
  10   3   1        167.39        192.92         8.22 o                         
  11   3   1          3.89          3.11         4.10 o                         
  12   3   1          2.68          1.11         2.01 o                         
  13   3   1        230.77        227.81         7.11 o                         
  14   3   1          2.80          3.22         1.73 o                         
  15   3   1         50.39         49.84         3.17 o                         
  16   3   1          0.11         -1.48         1.48 o                         
 -16   4   1          6.43          5.20         1.08 o                         
 -15   4   1          1.93          0.70         1.06 o                         
 -14   4   1          3.50          6.78         1.48 o                         
 -13   4   1        211.38        203.77         6.39 o                         
 -12   4   1        347.88        388.48         9.03 o                         
 -11   4   1         49.16         50.53         3.58 o                         
 -10   4   1         12.39         14.75         1.87 o                         
  -9   4   1         60.70         59.56         7.20 o                         
  -8   4   1         10.58         10.10         2.71 o                         
  -7   4   1        872.54       1129.47        24.72 o                         
  -6   4   1        351.71        242.61        10.19 o                         
  -5   4   1         12.51         15.62         3.13 o                         
  -4   4   1        236.14        163.30         6.26 o                         
  -3   4   1       3856.19       4938.57        66.11 o                         
  -2   4   1       2001.81       1915.21        32.57 o                         
  -1   4   1      12944.58      16470.98       192.61 o                         
   0   4   1        978.85       1194.85        20.33 o                         
   1   4   1      24203.78      30297.45       255.33 o                         
   2   4   1       9916.94       8952.28       151.44 o                         
   3   4   1       1445.55       2262.18        24.45 o                         
   4   4   1      10698.47      10297.19       120.42 o                         
   5   4   1         79.64        117.52         5.96 o                         
   6   4   1        157.67        192.39         8.43 o                         
   7   4   1        182.60        193.78         9.30 o                         
   8   4   1          0.51          0.88         2.35 o                         
   9   4   1        342.53        293.73        27.06 o                         
  10   4   1        463.86        439.95        13.95 o                         
  11   4   1         24.39         24.62         2.97 o                         
  12   4   1         31.14         28.69         3.05 o                         
  13   4   1        184.89        176.71         9.42 o                         
  14   4   1        122.69        142.75         5.90 o                         
  15   4   1         22.72         20.10         2.11 o                         
  16   4   1          9.00          9.40         1.88 o                         
 -16   5   1         19.15         16.75         1.99 o                         
 -15   5   1          2.34          1.52         0.99 o                         
 -14   5   1          6.59          3.93         1.39 o                         
 -13   5   1        110.27         91.96         5.12 o                         
 -12   5   1         35.53         32.68         2.84 o                         
 -11   5   1        293.36        295.42         8.12 o                         
 -10   5   1         73.93         46.06         3.03 o                         
  -9   5   1        174.49        193.32        12.98 o                         
  -8   5   1         10.85          7.84         3.35 o                         
  -7   5   1        355.56        346.52        16.27 o                         
  -6   5   1        332.35        248.42        10.56 o                         
  -5   5   1       1273.25       1657.73        24.41 o                         
  -4   5   1       2509.77       2645.44        33.15 o                         
  -3   5   1         95.20        158.35         6.09 o                         
  -2   5   1        117.99        110.69         6.94 o                         
  -1   5   1     121740.49     134301.00      1375.65 o                         
   0   5   1      11172.47       8654.48        65.17 o                         
   1   5   1       7349.06       8209.46       210.87 o                         
   2   5   1       7299.07       6212.02       155.40 o                         
   3   5   1       1135.10       1619.53        19.14 o                         
   4   5   1       1486.98       1290.75        15.60 o                         
   5   5   1        486.61        543.57        11.36 o                         
   6   5   1       2627.98       2933.36        35.69 o                         
   7   5   1         65.80        133.32         7.88 o                         
   8   5   1       1062.39       1050.65        27.86 o                         
   9   5   1       1311.35       1283.29        48.63 o                         
  10   5   1         22.63         37.18         3.54 o                         
  11   5   1         91.02         80.01         5.11 o                         
  12   5   1          7.91          8.52         4.50 o                         
  13   5   1         11.82          5.68         2.16 o                         
  14   5   1         37.81         44.25         3.37 o                         
  15   5   1         44.78         41.24         3.40 o                         
 -16   6   1          0.50          0.08         0.97 o                         
 -15   6   1         13.76         14.76         1.67 o                         
 -14   6   1         39.51         39.92         2.73 o                         
 -13   6   1        110.57        108.96         4.71 o                         
 -12   6   1         97.19        108.89         4.93 o                         
 -11   6   1         51.39         54.78         3.70 o                         
 -10   6   1         12.75         18.44         2.31 o                         
  -9   6   1        128.74        121.10        10.31 o                         
  -8   6   1        260.60        212.26        13.01 o                         
  -7   6   1         20.95         20.34         4.67 o                         
  -6   6   1       2619.77       2411.29        51.18 o                         
  -5   6   1         51.56         78.21         6.67 o                         
  -4   6   1       1599.06       1446.69        31.58 o                         
  -3   6   1       1139.10       1333.22        43.17 o                         
  -2   6   1       3379.89       2591.66        38.45 o                         
  -1   6   1        112.83        229.38        10.40 o                         
   0   6   1        271.07        298.60         9.46 o                         
   1   6   1       1466.59       1721.73        24.12 o                         
   2   6   1        471.34        529.75        17.39 o                         
   3   6   1        500.13        668.54        14.34 o                         
   4   6   1          6.16          2.18         1.34 o                         
   5   6   1       1356.51       1383.37        26.14 o                         
   6   6   1        139.76        117.74         6.85 o                         
   7   6   1        506.64        502.12        17.76 o                         
   8   6   1        200.46        200.34        12.44 o                         
   9   6   1          2.10          0.05         9.13 o                         
  10   6   1        341.40        406.32         9.62 o                         
  11   6   1          8.88         10.31         1.94 o                         
  12   6   1         56.95         73.39         5.73 o                         
  13   6   1          0.82          1.47         3.22 o                         
  14   6   1         52.29         72.06         4.83 o                         
  15   6   1         33.06         16.83         2.27 o                         
 -15   7   1          2.24          2.23         1.18 o                         
 -14   7   1         16.39         19.29         2.41 o                         
 -13   7   1          4.82          3.56         1.71 o                         
 -12   7   1         27.18         30.44         2.75 o                         
 -11   7   1          7.09          3.26         1.91 o                         
 -10   7   1         88.60         99.18         4.83 o                         
  -9   7   1        215.74        207.45        13.98 o                         
  -8   7   1        786.29        775.37        25.01 o                         
  -7   7   1          7.74          5.48         3.05 o                         
  -6   7   1       1657.77       1496.40        55.18 o                         
  -5   7   1         20.09         20.48         3.67 o                         
  -4   7   1       1780.17       1524.33        31.72 o                         
  -3   7   1       2668.70       3404.75       110.45 o                         
  -2   7   1       1147.31        865.96        15.62 o                         
  -1   7   1       7879.74      10199.74       100.91 o                         
   0   7   1       1779.62       1447.95        23.08 o                         
   1   7   1       1654.42       2204.19        38.83 o                         
   2   7   1       1307.62        918.15        18.15 o                         
   3   7   1         72.08         89.85         5.62 o                         
   4   7   1       1091.88       1163.21        19.41 o                         
   5   7   1       4324.70       4993.27        52.98 o                         
   6   7   1         22.49         15.16         3.19 o                         
   7   7   1         51.24         40.86         5.54 o                         
   8   7   1         31.99         25.02         4.22 o                         
   9   7   1         54.24         46.23         3.94 o                         
  10   7   1        287.99        311.68         9.84 o                         
  11   7   1        128.25        110.48         7.17 o                         
  12   7   1          9.30          9.07         2.56 o                         
  13   7   1        130.66        134.05         7.28 o                         
  14   7   1          3.01          3.22         1.71 o                         
  15   7   1          0.00         -1.16         1.16 o                         
 -15   8   1         11.07          8.66         1.79 o                         
 -14   8   1          0.02          2.47         1.36 o                         
 -13   8   1         61.64         59.49         4.00 o                         
 -12   8   1        131.85        131.20         6.11 o                         
 -11   8   1        560.41        540.13        11.28 o                         
 -10   8   1         56.12         63.18         4.52 o                         
  -9   8   1         73.23         70.26         5.93 o                         
  -8   8   1         23.94         15.72         4.81 o                         
  -7   8   1        517.49        563.35        22.41 o                         
  -6   8   1        220.25        189.40        13.14 o                         
  -5   8   1       5507.06       6533.79        88.92 o                         
  -4   8   1       3649.66       3254.15        55.88 o                         
  -3   8   1          7.06         12.76         2.18 o                         
  -2   8   1        991.30        851.13        22.04 o                         
  -1   8   1        966.40       1123.90        21.48 o                         
   0   8   1        255.18        208.07         9.61 o                         
   1   8   1         76.97        108.15         6.71 o                         
   2   8   1       1734.35       1496.72        51.10 o                         
   3   8   1       1946.39       2331.55        41.53 o                         
   4   8   1        298.94        344.62        12.31 o                         
   5   8   1       2178.97       2422.78        37.03 o                         
   6   8   1          8.08          7.73         2.72 o                         
   7   8   1         84.46        110.92         8.82 o                         
   8   8   1         82.71         44.78         6.11 o                         
   9   8   1          0.05          5.96         2.25 o                         
  10   8   1          1.26          1.62         1.66 o                         
  11   8   1         36.69         29.42         4.53 o                         
  12   8   1          7.97          4.18         1.64 o                         
  13   8   1         14.11         15.89         2.85 o                         
  14   8   1          6.99         11.25         2.62 o                         
  15   8   1         36.29         32.95         4.90 o                         
 -15   9   1         33.75         28.73         4.77 o                         
 -14   9   1          9.99          8.86         2.03 o                         
 -13   9   1          1.72         -0.40         1.46 o                         
 -12   9   1         15.28         11.77         2.37 o                         
 -11   9   1          0.05          2.13         1.49 o                         
 -10   9   1          6.21          4.91         2.17 o                         
  -9   9   1        286.63        300.46        20.55 o                         
  -8   9   1         22.75         24.81         4.70 o                         
  -7   9   1         24.26         38.80         6.25 o                         
  -6   9   1        546.66        441.68        19.20 o                         
  -5   9   1       1283.48       1403.90        35.04 o                         
  -4   9   1        356.06        467.43        17.23 o                         
  -3   9   1         17.23         66.53         6.12 o                         
  -2   9   1         24.60         21.43         2.36 o                         
  -1   9   1       1469.28       1772.01        38.12 o                         
   0   9   1        439.16        392.97        13.63 o                         
   1   9   1       1144.79       1335.04        25.29 o                         
   2   9   1       2332.22       2281.07        33.56 o                         
   3   9   1       1948.52       2437.00        32.85 o                         
   4   9   1         58.01         72.36         6.14 o                         
   5   9   1         16.90          6.26         2.57 o                         
   6   9   1        471.10        436.40        16.38 o                         
   7   9   1          1.62          3.37         2.40 o                         
   8   9   1          2.65          7.80         4.15 o                         
   9   9   1        338.87        300.57        10.12 o                         
  10   9   1        489.62        516.94        15.39 o                         
  11   9   1         81.93         92.77         6.56 o                         
  12   9   1          0.19         -1.95         1.95 o                         
  13   9   1          4.16          8.73         2.37 o                         
  14   9   1         19.75         19.14         2.41 o                         
 -15  10   1          3.71          2.28         1.88 o                         
 -14  10   1          2.98          1.82         2.28 o                         
 -13  10   1         14.54          9.53         2.16 o                         
 -12  10   1         79.93         87.88         5.70 o                         
 -11  10   1         78.09         95.45         6.58 o                         
 -10  10   1        203.64        226.96         9.84 o                         
  -9  10   1         19.80         15.45         3.69 o                         
  -8  10   1        190.03        169.37         8.97 o                         
  -7  10   1         81.52         83.83         8.30 o                         
  -6  10   1          6.50         15.60         4.32 o                         
  -5  10   1        713.07        809.07        24.94 o                         
  -4  10   1       1337.66       1213.73        29.76 o                         
  -3  10   1        418.21        577.56        19.37 o                         
  -2  10   1       7176.63       7354.41       131.56 o                         
  -1  10   1       1241.56       1578.44        36.40 o                         
   0  10   1       2391.86       2235.18        47.20 o                         
   1  10   1        432.71        625.86        24.11 o                         
   2  10   1       1120.75       1165.78        27.74 o                         
   3  10   1        783.22        952.29        21.39 o                         
   4  10   1        453.82        376.67        14.13 o                         
   5  10   1          4.67          1.37         2.56 o                         
   6  10   1        280.27        244.68        12.77 o                         
   7  10   1         82.35         80.68         7.72 o                         
   8  10   1        209.22        212.18        10.13 o                         
   9  10   1        941.71        914.27        21.99 o                         
  10  10   1        256.85        295.09         9.62 o                         
  11  10   1          3.49          3.16         1.65 o                         
  12  10   1          6.09          8.27         1.91 o                         
  13  10   1         16.74          5.85         2.62 o                         
  14  10   1         27.77         30.04         3.76 o                         
 -14  11   1          1.89          0.32         1.61 o                         
 -13  11   1          7.19          1.08         1.84 o                         
 -12  11   1          1.51         -0.41         2.62 o                         
 -11  11   1          0.06          1.95         2.22 o                         
 -10  11   1          5.28         -0.81         2.89 o                         
  -9  11   1          3.92         -0.95         1.84 o                         
  -8  11   1         58.05         44.76         3.98 o                         
  -7  11   1        147.42        114.52         9.68 o                         
  -6  11   1        116.16        101.11        10.00 o                         
  -5  11   1          3.03          5.04         3.26 o                         
  -4  11   1         91.45         80.27         8.11 o                         
  -3  11   1        420.68        646.71        21.92 o                         
  -2  11   1       2484.50       2644.14        54.31 o                         
  -1  11   1        415.27        636.04        28.85 o                         
   0  11   1        228.40        194.38        11.88 o                         
   1  11   1       1569.36       1911.63        93.68 o                         
   2  11   1        125.29         81.69         7.93 o                         
   3  11   1        665.39        708.81        26.39 o                         
   4  11   1       1257.54       1235.41        32.80 o                         
   5  11   1        157.01        140.87        10.88 o                         
   6  11   1         32.52         22.68         3.88 o                         
   7  11   1        158.93        169.86        13.68 o                         
   8  11   1        991.14        927.82        22.23 o                         
   9  11   1        991.93       1024.57        23.41 o                         
  10  11   1         23.03         16.58         2.63 o                         
  11  11   1          1.55         -1.11         2.28 o                         
  12  11   1          0.52         -1.71         1.71 o                         
  13  11   1         12.10         17.33         3.49 o                         
  14  11   1          2.31          8.60         2.42 o                         
 -14  12   1          0.37          0.21         1.75 o                         
 -13  12   1          0.03         -1.16         1.68 o                         
 -12  12   1         51.34         56.32         4.22 o                         
 -11  12   1         58.88         63.46         4.99 o                         
 -10  12   1         79.09         81.96         4.97 o                         
  -9  12   1         51.51         43.15         5.98 o                         
  -8  12   1        176.19        162.40         9.16 o                         
  -7  12   1         50.20         62.30         5.89 o                         
  -6  12   1        725.59        622.54        29.88 o                         
  -5  12   1         95.69         82.77         8.86 o                         
  -4  12   1          1.39          5.89         3.95 o                         
  -3  12   1        165.72        199.10        12.80 o                         
  -2  12   1       2642.87       2689.66        71.62 o                         
  -1  12   1        113.71        128.90         8.25 o                         
   0  12   1       1279.23       1499.68        53.14 o                         
   1  12   1        287.78        312.90        18.39 o                         
   2  12   1         30.77         23.88         4.78 o                         
   3  12   1         33.87         25.55         4.46 o                         
   4  12   1         73.66         46.84         6.62 o                         
   5  12   1        251.19        224.88        14.41 o                         
   6  12   1        139.18        109.68        10.54 o                         
   7  12   1         34.44         34.31         4.39 o                         
   8  12   1         58.60         57.23         5.73 o                         
   9  12   1         20.98         24.24         3.75 o                         
  10  12   1        278.84        295.13        11.01 o                         
  11  12   1          9.38          6.44         1.68 o                         
  12  12   1         24.31         22.10         5.17 o                         
  13  12   1          6.51          6.58         2.42 o                         
  14  12   1         91.91         98.32         5.64 o                         
 -14  13   1         12.07         12.36         2.55 o                         
 -13  13   1          0.04          0.42         1.36 o                         
 -12  13   1         10.87          8.99         2.23 o                         
 -11  13   1         31.45         25.70         3.43 o                         
 -10  13   1        246.03        236.58         8.21 o                         
  -9  13   1          1.81          5.40         2.27 o                         
  -8  13   1         56.85         57.03         5.45 o                         
  -7  13   1        619.01        699.67        18.59 o                         
  -6  13   1        383.52        303.61        10.71 o                         
  -5  13   1         68.08         66.96         8.18 o                         
  -4  13   1          1.03         -0.65         3.02 o                         
  -3  13   1        588.58        693.50        25.42 o                         
  -2  13   1        731.39        707.87        25.29 o                         
  -1  13   1        282.24        276.18        15.71 o                         
   0  13   1        105.52         90.81         9.30 o                         
   1  13   1         44.11         60.30         9.80 o                         
   2  13   1          2.81          2.53         3.14 o                         
   3  13   1        325.03        340.27        17.56 o                         
   4  13   1        144.98        132.88        11.50 o                         
   5  13   1         35.46         28.11         4.04 o                         
   6  13   1         22.54         21.39         3.52 o                         
   7  13   1        168.47        162.61         9.10 o                         
   8  13   1          1.71          4.92         2.69 o                         
   9  13   1        269.87        259.59        11.13 o                         
  10  13   1          0.30          0.08         3.22 o                         
  11  13   1          0.28          1.01         1.43 o                         
  12  13   1         32.29         33.14         3.49 o                         
  13  13   1          7.18          3.36         2.15 o                         
 -13  14   1         24.39         21.65         2.27 o                         
 -12  14   1          1.68         -1.36         2.35 o                         
 -11  14   1          0.27          2.59         4.63 o                         
 -10  14   1         11.08         10.40         2.64 o                         
  -9  14   1          0.13         -0.86         1.99 o                         
  -8  14   1          7.28          2.58         2.10 o                         
  -7  14   1        155.27        190.64        14.17 o                         
  -6  14   1        177.10        143.19         8.34 o                         
  -5  14   1         17.48         18.68         3.23 o                         
  -4  14   1        270.64        210.43        15.22 o                         
  -3  14   1        627.44        604.04        24.78 o                         
  -2  14   1        964.15        818.68        29.27 o                         
  -1  14   1         17.69         26.12         7.61 o                         
   0  14   1         40.41         61.37         9.39 o                         
   1  14   1         91.32         81.44         8.57 o                         
   2  14   1        480.57        432.76        21.00 o                         
   3  14   1         88.35         96.45        10.00 o                         
   4  14   1        207.75        166.60         8.86 o                         
   5  14   1        332.93        367.38        12.95 o                         
   6  14   1         34.53         40.13         4.68 o                         
   7  14   1         18.74         23.33         6.51 o                         
   8  14   1          0.30         -2.26         2.26 o                         
   9  14   1          2.95          6.38         2.42 o                         
  10  14   1        105.53        103.15         5.20 o                         
  11  14   1         84.89         84.78         5.98 o                         
  12  14   1          2.22          1.75         2.28 o                         
  13  14   1          6.31          2.55         1.75 o                         
 -13  15   1          2.06          0.13         1.61 o                         
 -12  15   1          0.23         -0.60         1.61 o                         
 -11  15   1         43.22         49.51         4.13 o                         
 -10  15   1         71.18         70.69         5.23 o                         
  -9  15   1         22.98         25.68         3.51 o                         
  -8  15   1        121.96        108.25         7.11 o                         
  -7  15   1          4.17          3.56         2.41 o                         
  -6  15   1        355.95        319.94        17.19 o                         
  -5  15   1         67.87         69.73         5.91 o                         
  -4  15   1        697.48        594.77        17.64 o                         
  -3  15   1         98.13        105.01         5.98 o                         
  -2  15   1          7.69          5.73         6.45 o                         
  -1  15   1        302.05        322.48        18.41 o                         
   0  15   1         91.73         98.01        10.60 o                         
   1  15   1        155.16        158.26        12.82 o                         
   2  15   1        332.19        283.41        12.74 o                         
   3  15   1         34.97         45.02         5.86 o                         
   4  15   1        117.22        108.46         7.05 o                         
   5  15   1          0.00          2.90         5.57 o                         
   6  15   1          4.96          9.70         2.98 o                         
   7  15   1         84.26         67.18         5.79 o                         
   8  15   1         73.81         71.81         5.73 o                         
   9  15   1          2.30          3.34         2.10 o                         
  10  15   1         98.62         87.26         4.57 o                         
  11  15   1         71.08         66.39         3.60 o                         
  12  15   1          0.21         -0.81         2.01 o                         
 -12  16   1          7.16         10.74         1.95 o                         
 -11  16   1         49.53         59.92         4.18 o                         
 -10  16   1         88.92        105.03         5.35 o                         
  -9  16   1         30.23         27.57         3.66 o                         
  -8  16   1        140.79        158.36         8.40 o                         
  -7  16   1          5.65         10.54         4.77 o                         
  -6  16   1         60.66         52.38         5.41 o                         
  -5  16   1         29.38         31.32         4.13 o                         
  -4  16   1          2.64          0.56         1.84 o                         
  -3  16   1         42.14         69.10         8.19 o                         
  -2  16   1         64.94         35.34         4.45 o                         
  -1  16   1        153.43        176.58         8.03 o                         
   0  16   1        142.71        139.58        10.01 o                         
   1  16   1         51.88         76.16         9.40 o                         
   2  16   1          9.67          7.23         2.42 o                         
   3  16   1        188.28        175.94         9.10 o                         
   4  16   1        176.83        177.01         7.58 o                         
   5  16   1        197.08        197.18         9.47 o                         
   6  16   1        121.55        115.63         7.43 o                         
   7  16   1          1.29          1.81         1.93 o                         
   8  16   1         10.45         17.74         3.22 o                         
   9  16   1         17.70         17.92         2.99 o                         
  10  16   1         13.67          9.96         1.79 o                         
  11  16   1         57.10         53.79         4.70 o                         
  12  16   1          3.56          4.16         1.75 o                         
 -12  17   1          3.67          2.82         1.75 o                         
 -11  17   1          0.11          1.76         1.55 o                         
 -10  17   1         54.87         56.30         3.54 o                         
  -9  17   1        155.14        166.29         7.88 o                         
  -8  17   1          1.94          8.11         2.58 o                         
  -7  17   1        181.68        233.26        10.19 o                         
  -6  17   1         57.18         52.25         5.21 o                         
  -5  17   1         26.75         32.50         5.91 o                         
  -4  17   1         52.23         45.31         5.13 o                         
  -3  17   1         10.29         12.32         2.96 o                         
  -2  17   1        474.44        429.71        15.62 o                         
  -1  17   1          9.41          7.42         2.28 o                         
   0  17   1        105.45        101.56         7.53 o                         
   1  17   1         38.13         46.10         5.24 o                         
   2  17   1          9.68         22.97         5.24 o                         
   3  17   1         30.76         37.03         3.63 o                         
   4  17   1          5.25          3.18         1.75 o                         
   5  17   1         10.24         15.17         3.43 o                         
   6  17   1          3.46          5.17         3.63 o                         
   7  17   1          3.00         -1.26         2.48 o                         
   8  17   1          1.24         -2.06         2.06 o                         
   9  17   1         19.90         19.15         2.90 o                         
  10  17   1          6.94          5.09         1.34 o                         
  11  17   1         12.02          6.61         1.21 o                         
 -11  18   1          4.71          0.82         1.32 o                         
 -10  18   1         13.81         11.25         2.19 o                         
  -9  18   1          4.35          4.35         1.80 o                         
  -8  18   1         76.97         81.31         8.33 o                         
  -7  18   1         21.18         27.16         3.56 o                         
  -6  18   1        391.03        432.31        14.25 o                         
  -5  18   1         17.73         21.90         3.59 o                         
  -4  18   1          9.59         16.45         3.47 o                         
  -3  18   1         77.31        101.90         7.39 o                         
  -2  18   1          4.81         12.90         3.22 o                         
  -1  18   1          0.30          0.10         1.81 o                         
   0  18   1         11.85         15.24         3.31 o                         
   1  18   1          2.54          4.03         1.99 o                         
   2  18   1          1.87          2.04         1.91 o                         
   3  18   1          0.39         -0.58         1.67 o                         
   4  18   1         31.78         21.83         3.00 o                         
   5  18   1         96.45        114.45         7.12 o                         
   6  18   1          4.79          3.53         2.69 o                         
   7  18   1         15.59         21.69         3.18 o                         
   8  18   1        129.39        145.15         9.40 o                         
   9  18   1         10.24          8.80         2.09 o                         
  10  18   1         24.98         26.12         2.16 o                         
  11  18   1          0.86          3.63         1.88 o                         
 -10  19   1          6.24          6.84         2.22 o                         
  -9  19   1          0.12         -1.42         1.42 o                         
  -8  19   1         10.69          7.51         2.23 o                         
  -7  19   1         96.00        104.52         6.46 o                         
  -6  19   1         32.03         55.69         5.32 o                         
  -5  19   1        176.83        198.85        12.16 o                         
  -4  19   1          5.70          8.07         2.71 o                         
  -3  19   1         11.14         10.87         2.18 o                         
  -2  19   1        225.57        268.87        22.97 o                         
  -1  19   1         70.10         80.97         5.17 o                         
   0  19   1          1.28         -0.64         1.39 o                         
   1  19   1          2.25          1.11         1.83 o                         
   2  19   1         39.19         28.79         4.22 o                         
   3  19   1         39.46         51.37         4.07 o                         
   4  19   1          0.25          3.39         1.64 o                         
   5  19   1        195.03        216.27         9.50 o                         
   6  19   1         35.06         30.55         6.04 o                         
   7  19   1         34.31         33.92         3.94 o                         
   8  19   1          1.00          3.63         2.69 o                         
   9  19   1         16.27         20.05         3.22 o                         
  10  19   1          1.16         -0.67         1.12 o                         
  -9  20   1         10.88          8.39         1.81 o                         
  -8  20   1         49.73         49.14         4.12 o                         
  -7  20   1         15.73         17.68         6.38 o                         
  -6  20   1         17.64         18.10         3.21 o                         
  -5  20   1          6.87         13.73         3.03 o                         
  -4  20   1          0.65          1.41         4.10 o                         
  -3  20   1         92.27        130.24         6.25 o                         
  -2  20   1         10.25          4.93         1.56 o                         
  -1  20   1          0.56          0.94         1.42 o                         
   0  20   1          8.64          9.41         2.47 o                         
   1  20   1          1.70         -0.60         1.48 o                         
   2  20   1         84.72         90.08         6.04 o                         
   3  20   1         45.90         77.57         4.72 o                         
   4  20   1        176.89        170.73         9.00 o                         
   5  20   1         44.76         66.29         5.37 o                         
   6  20   1          4.80          5.02         2.29 o                         
   7  20   1          0.12         -1.08         3.29 o                         
   8  20   1         63.71         64.11         4.46 o                         
   9  20   1          8.83          5.92         1.00 o                         
  -8  21   1          0.06         -0.72         1.37 o                         
  -7  21   1          6.89          6.08         1.49 o                         
  -6  21   1          3.74          5.28         2.22 o                         
  -5  21   1          1.47         -1.17         1.74 o                         
  -4  21   1         87.98         88.87         6.26 o                         
  -3  21   1          2.99          3.76         1.48 o                         
  -2  21   1         24.51         28.38         2.67 o                         
  -1  21   1         16.20         20.97         2.08 o                         
   0  21   1         11.45          5.35         2.08 o                         
   1  21   1          5.91          3.82         1.54 o                         
   2  21   1         18.71         26.30         3.16 o                         
   3  21   1          5.04          8.90         3.09 o                         
   4  21   1        100.53         98.01         6.67 o                         
   5  21   1        102.69        112.63         6.35 o                         
   6  21   1         10.42         11.03         2.62 o                         
   7  21   1         55.65         63.71         4.45 o                         
   8  21   1         26.92         33.76         2.32 o                         
  -7  22   1          0.53          0.53         1.18 o                         
  -6  22   1          0.35         -0.57         1.20 o                         
  -5  22   1          3.32          6.01         1.70 o                         
  -4  22   1          0.02          2.55         1.47 o                         
  -3  22   1          7.61          9.01         1.63 o                         
  -2  22   1          3.00          4.01         1.37 o                         
  -1  22   1         37.27         48.25         2.69 o                         
   0  22   1          9.45         20.22         2.54 o                         
   1  22   1          1.03          1.22         1.71 o                         
   2  22   1         30.10         33.00         2.94 o                         
   3  22   1         15.28         21.94         2.43 o                         
   4  22   1         38.28         26.45         2.56 o                         
   5  22   1          5.39          6.58         2.10 o                         
   6  22   1         27.67         34.81         3.31 o                         
   7  22   1         12.83         14.97         2.04 o                         
  -6  23   1          1.53          0.00         1.03 o                         
  -5  23   1          0.04          1.05         0.95 o                         
  -4  23   1          0.09         -1.17         1.17 o                         
  -3  23   1          6.87          5.11         1.46 o                         
  -2  23   1          2.71          4.96         1.19 o                         
  -1  23   1         19.38         26.10         2.15 o                         
   0  23   1          9.58          9.32         1.80 o                         
   1  23   1          3.34          6.56         1.62 o                         
   2  23   1          0.17         -1.03         1.03 o                         
   3  23   1          0.03         -0.73         1.22 o                         
   4  23   1         50.01         52.59         3.22 o                         
   5  23   1          4.26          8.69         1.53 o                         
   6  23   1         11.18          8.73         2.28 o                         
  -4  24   1          0.16         -2.01         2.01 o                         
  -3  24   1          4.71          5.94         2.22 o                         
  -2  24   1         10.21         15.31         3.36 o                         
  -1  24   1         16.26         12.89         2.06 o                         
   0  24   1         24.10         23.04         2.07 o                         
   1  24   1         10.13         13.23         1.62 o                         
   2  24   1          4.14          3.52         1.08 o                         
   3  24   1          0.03          1.12         1.22 o                         
   4  24   1          4.49          8.33         2.42 o                         
 -16   0   2        106.85         96.55         4.94 o                         
 -14   0   2        173.60        165.33         8.07 o                         
 -12   0   2        194.85        209.00         9.24 o                         
 -10   0   2        165.28        137.68        15.23 o                         
  -8   0   2        159.03        145.75        15.18 o                         
  -6   0   2       1205.56       1741.02        48.29 o                         
  -4   0   2        669.80        336.67        12.40 o                         
  -2   0   2       1150.24        891.93        15.58 o                         
   0   0   2      42421.08      43334.17       311.71 o                         
   2   0   2       1193.11       1949.98        21.13 o                         
   4   0   2       6560.81       8080.62       198.06 o                         
   6   0   2        345.78        491.82        19.14 o                         
   8   0   2       2392.30       2406.92        74.54 o                         
  10   0   2          5.80          5.89         2.80 o                         
  12   0   2        625.38        592.79        17.51 o                         
  14   0   2          7.80          6.49         2.22 o                         
  16   0   2          0.12          0.81         1.07 o                         
 -16   1   2         14.91         12.16         1.44 o                         
 -15   1   2          4.77          6.46         1.19 o                         
 -14   1   2          9.37          9.25         1.87 o                         
 -13   1   2         54.99         56.99         3.56 o                         
 -12   1   2         39.59         32.85         2.88 o                         
 -11   1   2         79.17         85.96         4.25 o                         
 -10   1   2         47.59         30.58         4.54 o                         
  -9   1   2        266.55        184.94        11.74 o                         
  -8   1   2        215.50        235.27        11.41 o                         
  -7   1   2        207.33        161.73        10.36 o                         
  -6   1   2       1258.13       1311.19        22.75 o                         
  -5   1   2         31.65         60.98         4.07 o                         
  -4   1   2         32.68         48.49         4.94 o                         
  -3   1   2        461.99        415.52        12.52 o                         
  -2   1   2        692.02       1004.98        14.21 o                         
  -1   1   2         29.37         59.56         3.81 o                         
   0   1   2       6058.94       6443.92        54.41 o                         
   1   1   2      10194.70       8479.85        68.56 o                         
   2   1   2       1851.39       2253.27        16.96 o                         
   3   1   2        824.75        880.33        17.04 o                         
   4   1   2          9.44         18.34         1.32 o                         
   5   1   2       7576.54       7990.20       112.75 o                         
   6   1   2          4.33          2.23         1.13 o                         
   7   1   2       1365.05       1452.14        32.53 o                         
   8   1   2        961.30        975.18        32.21 o                         
   9   1   2         59.67         63.57         7.85 o                         
  10   1   2        133.92        125.09         6.78 o                         
  11   1   2          3.25          3.85         1.96 o                         
  12   1   2        109.96        116.13         5.47 o                         
  13   1   2        258.87        316.43        10.44 o                         
  14   1   2        111.53         91.28         4.12 o                         
  15   1   2         43.13         50.17         3.89 o                         
  16   1   2          2.27          1.88         1.34 o                         
 -16   2   2          5.67          3.94         0.98 o                         
 -15   2   2          5.35          6.96         1.26 o                         
 -14   2   2          1.49         -1.56         1.56 o                         
 -13   2   2         81.49         91.87         4.41 o                         
 -12   2   2         67.12         45.99         3.34 o                         
 -11   2   2          0.73         -0.76         1.67 o                         
 -10   2   2        150.96        135.75        12.22 o                         
  -9   2   2          0.53          0.74         2.43 o                         
  -8   2   2        162.14        122.41         8.39 o                         
  -7   2   2         95.37        123.08         7.83 o                         
  -6   2   2       7771.89       8942.81       111.57 o                         
  -5   2   2        444.82        354.50        10.84 o                         
  -4   2   2       1401.33       1633.25        18.86 o                         
  -3   2   2       5096.15       4669.84       410.40 o                         
  -2   2   2         53.91         79.28         4.45 o                         
  -1   2   2        840.63        654.75        22.09 o                         
   0   2   2       6160.61       6884.26       157.08 o                         
   1   2   2       6098.21       4546.14        47.33 o                         
   2   2   2      14906.41      17077.37       118.64 o                         
   3   2   2       4108.29       3460.66        46.12 o                         
   4   2   2       4987.87       6077.78        65.81 o                         
   5   2   2        280.33        354.83         8.86 o                         
   6   2   2        623.40        827.93        16.82 o                         
   7   2   2        660.25        747.23        23.29 o                         
   8   2   2         90.09         74.34         8.38 o                         
   9   2   2        139.61        135.72        11.52 o                         
  10   2   2         60.30         52.41         4.80 o                         
  11   2   2        396.49        402.89        11.27 o                         
  12   2   2        309.41        314.93        10.32 o                         
  13   2   2        123.48        163.31         5.92 o                         
  14   2   2          8.60          3.76         2.62 o                         
  15   2   2         32.13         37.31         3.71 o                         
  16   2   2          3.50          2.42         1.21 o                         
 -16   3   2          1.00          0.25         0.77 o                         
 -15   3   2          0.00         -0.33         1.01 o                         
 -14   3   2         26.01         30.25         2.54 o                         
 -13   3   2         28.26         33.01         2.83 o                         
 -12   3   2        711.89        719.51        14.41 o                         
 -11   3   2          7.66          6.08         1.75 o                         
 -10   3   2        355.52        287.08        18.25 o                         
  -9   3   2         38.33         18.85         4.12 o                         
  -8   3   2       2675.82       2908.60        39.74 o                         
  -7   3   2       1463.80       1616.43        29.46 o                         
  -6   3   2       1072.97       1581.24        22.96 o                         
  -5   3   2        791.94        582.73        17.33 o                         
  -4   3   2       3601.73       4674.66        77.24 o                         
  -3   3   2       3096.92       3320.09        91.80 o                         
  -2   3   2       1238.84       1681.07        37.00 o                         
  -1   3   2       8384.21       5638.36        59.30 o                         
   0   3   2        710.56        849.25        23.54 o                         
   1   3   2        730.36        514.97        11.49 o                         
   2   3   2        130.69        191.50         5.44 o                         
   3   3   2          5.71          1.61         1.39 o                         
   4   3   2       3748.08       4468.91        41.43 o                         
   5   3   2        219.69        258.27         8.65 o                         
   6   3   2         19.10         67.79         5.00 o                         
   7   3   2        652.51        701.34        19.37 o                         
   8   3   2         36.15         16.22         4.01 o                         
   9   3   2        126.44        141.24        12.12 o                         
  10   3   2          5.48         10.34         1.98 o                         
  11   3   2         13.75         10.00         1.76 o                         
  12   3   2          1.08          1.35         1.70 o                         
  13   3   2         28.68         27.94         2.96 o                         
  14   3   2         77.09         76.92         4.89 o                         
  15   3   2         21.60         23.15         1.99 o                         
  16   3   2         10.47          7.66         1.75 o                         
 -16   4   2         15.83         10.29         1.24 o                         
 -15   4   2         15.87         19.55         1.74 o                         
 -14   4   2          4.37          2.64         1.38 o                         
 -13   4   2        127.71        147.39         5.38 o                         
 -12   4   2         46.83         45.87         3.30 o                         
 -11   4   2        151.74        177.04         6.16 o                         
 -10   4   2        246.50        201.84         7.57 o                         
  -9   4   2          1.03          0.27         2.92 o                         
  -8   4   2        297.19        398.56        18.93 o                         
  -7   4   2       1466.76       1354.45        26.40 o                         
  -6   4   2        114.27         63.42         4.90 o                         
  -5   4   2         10.08         10.27         2.37 o                         
  -4   4   2       1304.43       1684.72        21.25 o                         
  -3   4   2         12.39          6.70         3.69 o                         
  -2   4   2         70.91        102.65         4.76 o                         
  -1   4   2       2129.22       1975.69        35.32 o                         
   0   4   2      14339.09      17512.27       138.12 o                         
   1   4   2        752.40        606.56        22.83 o                         
   2   4   2      16572.11      19549.68       203.99 o                         
   3   4   2        848.67        892.71        16.92 o                         
   4   4   2         16.45         21.92         2.09 o                         
   5   4   2       1690.76       1903.74        30.41 o                         
   6   4   2        371.61        498.51        13.63 o                         
   7   4   2        296.57        266.30        12.27 o                         
   8   4   2        828.53        893.75        28.97 o                         
   9   4   2       1257.06       1129.22        40.44 o                         
  10   4   2         79.76         76.83         4.97 o                         
  11   4   2         32.49         42.79         4.69 o                         
  12   4   2        167.00        160.71         7.23 o                         
  13   4   2         23.02         28.44         3.10 o                         
  14   4   2          0.12          2.10         1.40 o                         
  15   4   2          3.70          2.23         1.28 o                         
 -16   5   2          0.63          1.15         0.78 o                         
 -15   5   2          3.87          2.88         0.95 o                         
 -14   5   2          6.24          4.78         1.39 o                         
 -13   5   2         27.59         35.53         5.05 o                         
 -12   5   2        286.13        307.58         9.00 o                         
 -11   5   2        102.17        107.96         4.87 o                         
 -10   5   2         78.17         84.63         3.94 o                         
  -9   5   2        640.75        551.43        21.71 o                         
  -8   5   2        124.18        159.77        12.28 o                         
  -7   5   2        435.40        520.54        20.26 o                         
  -6   5   2        853.94       1074.18        24.84 o                         
  -5   5   2       1917.18       1895.07        34.97 o                         
  -4   5   2         73.47         79.17         4.30 o                         
  -3   5   2       1122.01       1331.05        28.78 o                         
  -2   5   2       3879.29       5155.56        65.51 o                         
  -1   5   2       6173.22       4592.11       102.68 o                         
   0   5   2      29515.86      39933.47       300.64 o                         
   1   5   2       9699.90       7391.42       102.75 o                         
   2   5   2        540.31        468.95         9.65 o                         
   3   5   2        231.30        405.58         8.85 o                         
   4   5   2       1590.36       1922.23        20.04 o                         
   5   5   2        301.86        233.86         7.77 o                         
   6   5   2       1086.07       1171.97        21.83 o                         
   7   5   2        158.43        154.42         9.65 o                         
   8   5   2        306.31        295.95        14.46 o                         
   9   5   2        110.17        138.58        15.87 o                         
  10   5   2        186.85        175.36         9.26 o                         
  11   5   2         12.30          7.65         1.57 o                         
  12   5   2        105.80        103.85         5.77 o                         
  13   5   2         25.02         27.30         2.92 o                         
  14   5   2          9.95          5.87         2.42 o                         
  15   5   2          0.76          0.98         1.41 o                         
 -16   6   2         26.13         20.11         2.14 o                         
 -15   6   2         10.88          9.70         1.23 o                         
 -14   6   2         19.51         21.53         2.13 o                         
 -13   6   2          2.96         -0.53         1.34 o                         
 -12   6   2         35.80         37.00         3.58 o                         
 -11   6   2          5.53          4.10         1.66 o                         
 -10   6   2         32.85         27.58         2.64 o                         
  -9   6   2         83.32         77.01         8.26 o                         
  -8   6   2        555.13        496.51        21.97 o                         
  -7   6   2        218.68        217.49        13.68 o                         
  -6   6   2        840.79       1074.15        32.97 o                         
  -5   6   2        752.86        782.31        19.48 o                         
  -4   6   2        240.02        241.98         9.71 o                         
  -3   6   2        621.90        526.10        14.42 o                         
  -2   6   2         45.54         83.78         4.69 o                         
  -1   6   2        413.47        466.23        13.13 o                         
   0   6   2      12201.17      15691.33       144.34 o                         
   1   6   2        962.75        656.37        14.89 o                         
   2   6   2       1903.19       2354.70        33.13 o                         
   3   6   2        381.85        360.30         8.89 o                         
   4   6   2        723.52        851.10        13.26 o                         
   5   6   2         94.45         65.64         4.38 o                         
   6   6   2        152.92        152.02         8.01 o                         
   7   6   2         60.06         48.84         6.49 o                         
   8   6   2         27.32         32.95         6.37 o                         
   9   6   2        159.71        166.49         7.59 o                         
  10   6   2         70.68         50.11         6.38 o                         
  11   6   2          1.10          2.53         4.03 o                         
  12   6   2        159.23        162.12         8.44 o                         
  13   6   2          2.74          7.63         2.71 o                         
  14   6   2          7.61          7.30         2.04 o                         
  15   6   2          0.07         -1.18         1.18 o                         
 -16   7   2          0.34         -1.07         1.75 o                         
 -15   7   2          0.13          0.03         1.06 o                         
 -14   7   2          4.35          0.99         1.14 o                         
 -13   7   2          0.56          1.87         1.51 o                         
 -12   7   2         13.39          8.31         2.24 o                         
 -11   7   2        212.65        244.78         8.50 o                         
 -10   7   2         14.99         16.16         2.58 o                         
  -9   7   2        192.08        150.84        11.97 o                         
  -8   7   2        183.25        164.56        12.95 o                         
  -7   7   2       1218.89       1108.55        31.81 o                         
  -6   7   2       2216.09       2409.88        43.28 o                         
  -5   7   2        719.11        623.58        24.86 o                         
  -4   7   2          9.17          3.07         1.90 o                         
  -3   7   2        416.47        385.47        13.06 o                         
  -2   7   2       3444.06       4997.50        79.29 o                         
  -1   7   2        811.41        803.15        26.93 o                         
   0   7   2       2023.36       2601.22        28.34 o                         
   1   7   2        321.55        342.80         9.81 o                         
   2   7   2         61.38         69.05         4.61 o                         
   3   7   2       1176.19       1004.43        22.55 o                         
   4   7   2        581.99        641.76        13.16 o                         
   5   7   2        164.63        122.65         5.99 o                         
   6   7   2        281.58        314.52        13.31 o                         
   7   7   2        286.83        261.45        15.31 o                         
   8   7   2          1.24          1.14         2.89 o                         
   9   7   2         94.84         94.91        12.83 o                         
  10   7   2        317.47        284.36        11.53 o                         
  11   7   2        146.29        182.92         8.87 o                         
  12   7   2         44.36         59.85         5.27 o                         
  13   7   2        286.07        313.63        10.50 o                         
  14   7   2         13.72          9.13         2.04 o                         
  15   7   2         80.79         98.59         6.45 o                         
 -15   8   2          0.21          0.95         1.16 o                         
 -14   8   2         82.66         82.62         3.66 o                         
 -13   8   2         40.43         40.54         2.84 o                         
 -12   8   2        186.69        194.91         6.53 o                         
 -11   8   2        183.90        179.09         7.19 o                         
 -10   8   2        146.72        161.41         7.15 o                         
  -9   8   2         57.64         52.23         4.33 o                         
  -8   8   2       1114.15       1059.16        33.88 o                         
  -7   8   2       1277.16       1164.49        32.97 o                         
  -6   8   2       1118.23       1246.53        31.40 o                         
  -5   8   2        535.17        413.58        16.68 o                         
  -4   8   2        650.55        828.48        24.52 o                         
  -3   8   2        867.93        805.28        20.84 o                         
  -2   8   2        571.32        877.78        17.41 o                         
  -1   8   2        297.13        284.84        11.41 o                         
   0   8   2        298.80        366.57        12.66 o                         
   1   8   2        578.36        715.84        18.79 o                         
   2   8   2        980.56       1030.82        22.72 o                         
   3   8   2       1584.46       1703.29        30.05 o                         
   4   8   2         88.25        131.80         6.35 o                         
   5   8   2         84.79         60.27         5.64 o                         
   6   8   2        222.70        295.88        13.28 o                         
   7   8   2         14.88         11.35         4.42 o                         
   8   8   2        179.75        116.16        11.48 o                         
   9   8   2         87.31         97.08         5.55 o                         
  10   8   2         36.97         40.28         4.65 o                         
  11   8   2          0.64          0.78         3.96 o                         
  12   8   2         73.36         80.02         5.70 o                         
  13   8   2          0.14          2.92         1.93 o                         
  14   8   2          0.00         -1.48         1.48 o                         
  15   8   2          9.11          9.67         2.15 o                         
 -15   9   2          0.04          0.25         1.28 o                         
 -14   9   2         10.29          8.08         1.68 o                         
 -13   9   2          0.87          1.66         1.13 o                         
 -12   9   2         33.19         27.02         3.47 o                         
 -11   9   2         92.40         99.79         5.42 o                         
 -10   9   2         71.12         88.18         5.43 o                         
  -9   9   2          8.37         10.59         2.56 o                         
  -8   9   2        176.48        180.72        14.20 o                         
  -7   9   2         34.13         40.49         6.53 o                         
  -6   9   2          1.50         -1.17         3.50 o                         
  -5   9   2        807.24        597.21        21.17 o                         
  -4   9   2        433.23        574.34        19.08 o                         
  -3   9   2       2222.46       2272.84        37.82 o                         
  -2   9   2        538.26        652.29        21.92 o                         
  -1   9   2         41.20         33.30         3.94 o                         
   0   9   2        416.07        347.36        11.29 o                         
   1   9   2          8.77         10.27         2.29 o                         
   2   9   2       1883.22       2698.04        40.70 o                         
   3   9   2         22.51         24.72         3.33 o                         
   4   9   2       1062.98       1247.92        20.47 o                         
   5   9   2          4.43         25.57         4.10 o                         
   6   9   2        280.36        224.76        11.88 o                         
   7   9   2         10.99         15.85         3.74 o                         
   8   9   2         52.74         45.50         3.50 o                         
   9   9   2          8.31         10.37         2.52 o                         
  10   9   2          0.78          2.95         1.93 o                         
  11   9   2          5.52          6.30         2.35 o                         
  12   9   2          4.96         11.41         2.80 o                         
  13   9   2        104.75        126.92         6.29 o                         
  14   9   2         31.52         28.71         2.71 o                         
 -15  10   2         17.83         16.44         1.93 o                         
 -14  10   2         11.10          4.41         1.85 o                         
 -13  10   2         20.16         25.66         3.13 o                         
 -12  10   2         15.64         18.59         2.50 o                         
 -11  10   2        161.32        151.59         6.61 o                         
 -10  10   2        388.49        425.27        14.85 o                         
  -9  10   2          6.57          4.80         2.09 o                         
  -8  10   2          3.69          6.14         1.84 o                         
  -7  10   2        427.67        381.28        23.96 o                         
  -6  10   2        391.36        420.67        19.40 o                         
  -5  10   2        945.94        748.36        24.95 o                         
  -4  10   2        143.21        200.48        11.79 o                         
  -3  10   2       1795.84       2019.23        65.13 o                         
  -2  10   2        662.96        865.26        25.93 o                         
  -1  10   2         81.67        104.52         7.04 o                         
   0  10   2        489.96        613.83        16.23 o                         
   1  10   2        110.15         75.92         6.92 o                         
   2  10   2       3390.44       4130.71        47.71 o                         
   3  10   2       3069.58       2732.85        50.16 o                         
   4  10   2        762.43        862.58        17.77 o                         
   5  10   2        806.03        755.62        21.43 o                         
   6  10   2         11.92         11.20         3.24 o                         
   7  10   2        549.94        424.13        21.19 o                         
   8  10   2         27.01         23.24         3.69 o                         
   9  10   2        354.76        315.37        17.13 o                         
  10  10   2         10.69         10.43         2.04 o                         
  11  10   2        130.39        162.01         7.97 o                         
  12  10   2         14.44          9.24         8.86 o                         
  13  10   2         20.39         19.96         4.70 o                         
  14  10   2         17.94         20.21         2.23 o                         
 -15  11   2         14.44         20.42         2.82 o                         
 -14  11   2          3.85          2.40         2.01 o                         
 -13  11   2          6.54          5.55         1.95 o                         
 -12  11   2         13.24         11.98         2.03 o                         
 -11  11   2          7.87          3.38         1.69 o                         
 -10  11   2          2.18          1.58         1.59 o                         
  -9  11   2        140.68        121.53         8.39 o                         
  -8  11   2        332.67        353.14        10.88 o                         
  -7  11   2        235.54        188.12        14.65 o                         
  -6  11   2         24.25         24.54         4.82 o                         
  -5  11   2        190.89        170.43        12.41 o                         
  -4  11   2         37.99         57.31         6.83 o                         
  -3  11   2        401.18        476.29        19.12 o                         
  -2  11   2         75.40         76.10         6.21 o                         
  -1  11   2        585.49        744.58        43.29 o                         
   0  11   2        279.32        321.79        14.54 o                         
   1  11   2        383.35        425.35        20.97 o                         
   2  11   2         28.56         41.50         5.48 o                         
   3  11   2          9.26          5.16         4.03 o                         
   4  11   2       1138.58       1145.68        26.90 o                         
   5  11   2         40.61         50.10         6.67 o                         
   6  11   2        215.00        217.53        14.30 o                         
   7  11   2         57.90         51.45         5.12 o                         
   8  11   2        225.80        225.49        10.66 o                         
   9  11   2        271.94        266.89        32.50 o                         
  10  11   2         65.25         49.72         3.47 o                         
  11  11   2          0.37          1.70         1.62 o                         
  12  11   2          0.21         -2.18         2.18 o                         
  13  11   2          0.55          0.72         1.68 o                         
  14  11   2         86.75         55.74         4.30 o                         
 -14  12   2         28.91         31.62         2.71 o                         
 -13  12   2         25.37         31.63         3.63 o                         
 -12  12   2         13.68         14.83         2.75 o                         
 -11  12   2          0.92         -0.02         1.49 o                         
 -10  12   2          1.08         -0.80         1.71 o                         
  -9  12   2         73.16         87.89         6.88 o                         
  -8  12   2        312.27        340.66        10.59 o                         
  -7  12   2       1331.22       1072.49        27.40 o                         
  -6  12   2        130.89        115.75        11.08 o                         
  -5  12   2         21.09         17.08         4.90 o                         
  -4  12   2        376.40        408.02        19.07 o                         
  -3  12   2         59.13         75.55         8.25 o                         
  -2  12   2        244.49        286.90        15.34 o                         
  -1  12   2        764.70        862.06        27.06 o                         
   0  12   2        346.72        425.09        54.60 o                         
   1  12   2        210.31        138.00        16.65 o                         
   2  12   2         77.61         82.32         7.91 o                         
   3  12   2         17.67         13.96         4.37 o                         
   4  12   2        142.97        155.94        11.85 o                         
   5  12   2          0.52          0.19         2.83 o                         
   6  12   2        112.61        116.09        12.64 o                         
   7  12   2         49.26         48.37         4.99 o                         
   8  12   2          3.98          6.45         2.48 o                         
   9  12   2        207.33        285.87        11.77 o                         
  10  12   2         11.54         14.49         2.29 o                         
  11  12   2          9.36         13.14         2.45 o                         
  12  12   2         17.80         15.71         3.63 o                         
  13  12   2         45.16         45.53         4.57 o                         
 -14  13   2         15.24          9.97         1.61 o                         
 -13  13   2          0.95          0.73         2.01 o                         
 -12  13   2          5.70          6.59         3.16 o                         
 -11  13   2         41.27         36.72         3.80 o                         
 -10  13   2         11.88         16.92         2.65 o                         
  -9  13   2        353.04        350.18        11.11 o                         
  -8  13   2          2.16          9.35         3.72 o                         
  -7  13   2        102.92         88.86         6.79 o                         
  -6  13   2        249.89        241.12        13.24 o                         
  -5  13   2        389.85        274.41        17.40 o                         
  -4  13   2        142.97        163.68        12.68 o                         
  -3  13   2        886.69        813.69        28.71 o                         
  -2  13   2         77.94        102.70         9.82 o                         
  -1  13   2        291.48        341.07        17.91 o                         
   0  13   2        120.53        134.26        21.49 o                         
   1  13   2        699.67        564.65        27.33 o                         
   2  13   2        153.56        153.69        11.65 o                         
   3  13   2        294.44        243.40        17.35 o                         
   4  13   2          0.30          2.79         2.88 o                         
   5  13   2          8.74          6.90         1.79 o                         
   6  13   2         64.24         62.51         5.53 o                         
   7  13   2         96.33        112.91         7.53 o                         
   8  13   2        113.50        103.85         7.21 o                         
   9  13   2         18.28         23.45         4.90 o                         
  10  13   2         30.33         33.81         5.64 o                         
  11  13   2         15.13         13.10         2.48 o                         
  12  13   2          0.44         -2.82         2.82 o                         
  13  13   2          1.74          0.27         1.75 o                         
 -13  14   2          2.03         -0.35         1.45 o                         
 -12  14   2         20.82         17.83         2.68 o                         
 -11  14   2          0.08          4.25         2.12 o                         
 -10  14   2         29.05         32.32         3.55 o                         
  -9  14   2         34.90         32.21         3.43 o                         
  -8  14   2         55.23         58.75         4.38 o                         
  -7  14   2         59.58         38.48         4.64 o                         
  -6  14   2          2.05          0.43         1.99 o                         
  -5  14   2        186.33        174.61         9.21 o                         
  -4  14   2          1.39          0.18         1.95 o                         
  -3  14   2        167.02        200.71        14.68 o                         
  -2  14   2         30.73         42.53         6.81 o                         
  -1  14   2        112.56         80.99        11.68 o                         
   0  14   2         76.67         92.11         8.25 o                         
   1  14   2         13.31          5.60         2.82 o                         
   2  14   2        207.06        242.25        15.44 o                         
   3  14   2         49.71         39.50         6.77 o                         
   4  14   2          1.86          0.07         1.44 o                         
   5  14   2        201.87        189.10        11.05 o                         
   6  14   2          0.01         -0.74         1.99 o                         
   7  14   2         12.28         16.92         3.28 o                         
   8  14   2        412.10        431.54        14.21 o                         
   9  14   2        235.64        289.45        11.22 o                         
  10  14   2        173.93        151.26         7.69 o                         
  11  14   2         13.57         17.04         4.43 o                         
  12  14   2         47.78         44.32         4.84 o                         
 -13  15   2         27.82         24.75         2.27 o                         
 -12  15   2          1.95         -0.01         1.84 o                         
 -11  15   2         18.67         20.89         2.99 o                         
 -10  15   2          4.65          2.51         2.73 o                         
  -9  15   2          6.78          6.57         1.89 o                         
  -8  15   2         14.25         13.14         2.45 o                         
  -7  15   2         29.39         22.75         3.61 o                         
  -6  15   2          5.04          3.29         3.83 o                         
  -5  15   2         13.24         14.57         3.00 o                         
  -4  15   2        271.51        283.04        11.77 o                         
  -3  15   2         53.35         45.45         4.33 o                         
  -2  15   2        217.85        244.29        11.45 o                         
  -1  15   2         60.54         47.28         7.73 o                         
   0  15   2        360.99        379.56        29.73 o                         
   1  15   2        398.80        364.57        13.35 o                         
   2  15   2          0.90         -0.85         2.24 o                         
   3  15   2         14.15         13.64         2.39 o                         
   4  15   2         36.38         29.05         3.23 o                         
   5  15   2        245.95        226.04        12.86 o                         
   6  15   2         47.91         53.20         5.13 o                         
   7  15   2        248.51        239.50        13.90 o                         
   8  15   2        235.98        231.07        10.14 o                         
   9  15   2         64.32         69.73         5.36 o                         
  10  15   2         17.12         17.58         2.06 o                         
  11  15   2         35.70         33.47         3.22 o                         
  12  15   2          2.91          2.69         1.88 o                         
 -12  16   2          9.84          8.96         1.85 o                         
 -11  16   2          0.21          2.14         1.74 o                         
 -10  16   2         33.65         25.35         2.67 o                         
  -9  16   2         19.91         15.76         2.75 o                         
  -8  16   2          0.62          1.88         1.65 o                         
  -7  16   2          2.38          1.91         1.68 o                         
  -6  16   2          0.29          1.90         1.95 o                         
  -5  16   2          9.03          4.95         2.14 o                         
  -4  16   2         18.59         25.57         3.84 o                         
  -3  16   2        233.01        225.93        15.11 o                         
  -2  16   2          8.28          5.44         4.63 o                         
  -1  16   2         79.70         72.19         6.27 o                         
   0  16   2        117.01        112.56        11.01 o                         
   1  16   2        111.01         87.71        10.48 o                         
   2  16   2        213.84        216.41         8.81 o                         
   3  16   2        426.76        414.61        11.52 o                         
   4  16   2         53.01         41.85         3.85 o                         
   5  16   2         44.21         47.84         5.38 o                         
   6  16   2         52.74         50.90         5.03 o                         
   7  16   2         26.11         25.83         3.52 o                         
   8  16   2         60.40         61.47         5.20 o                         
   9  16   2         42.65         42.48         4.13 o                         
  10  16   2          0.59          0.57         1.43 o                         
  11  16   2          9.89         13.62         4.77 o                         
 -12  17   2          0.31         -1.09         1.09 o                         
 -11  17   2         10.85          8.21         1.99 o                         
 -10  17   2         87.07         87.91        12.96 o                         
  -9  17   2          0.92         -1.51         2.10 o                         
  -8  17   2         61.73         74.37         6.31 o                         
  -7  17   2          1.97          4.60         1.80 o                         
  -6  17   2         47.80         54.82         5.84 o                         
  -5  17   2         54.88         40.68         4.80 o                         
  -4  17   2          0.28         -1.77         1.77 o                         
  -3  17   2        830.47        790.68        55.20 o                         
  -2  17   2        380.28        453.72        15.62 o                         
  -1  17   2         54.31         34.83         4.59 o                         
   0  17   2         77.37         83.14         9.80 o                         
   1  17   2         49.49         23.97         3.84 o                         
   2  17   2         30.94         30.23         3.99 o                         
   3  17   2         16.52          3.97         1.60 o                         
   4  17   2         82.99         84.72         5.16 o                         
   5  17   2          0.29         -1.21         1.64 o                         
   6  17   2         32.22         35.71         4.18 o                         
   7  17   2          1.67         -0.80         1.95 o                         
   8  17   2          0.12         -0.44         1.93 o                         
   9  17   2          5.66          3.76         2.42 o                         
  10  17   2         10.62          8.15         1.54 o                         
  11  17   2          0.48          0.47         1.88 o                         
 -11  18   2          2.41          0.84         1.34 o                         
 -10  18   2          2.96          1.61         3.02 o                         
  -9  18   2          4.83          2.61         1.37 o                         
  -8  18   2          0.25         -3.96         3.96 o                         
  -7  18   2        194.34        210.70         7.88 o                         
  -6  18   2         21.30         35.69         3.50 o                         
  -5  18   2         35.71         42.36         6.65 o                         
  -4  18   2         13.02         11.77         3.09 o                         
  -3  18   2          4.82          1.01         1.87 o                         
  -2  18   2          2.62          3.30         2.33 o                         
  -1  18   2        110.67        111.32         8.73 o                         
   0  18   2        144.40        159.83        13.03 o                         
   1  18   2        153.85        138.34         5.90 o                         
   2  18   2         18.66         33.34         3.27 o                         
   3  18   2         65.49         67.12         4.63 o                         
   4  18   2         19.23         19.57         2.61 o                         
   5  18   2          3.49          1.50         1.94 o                         
   6  18   2          1.83          1.11         2.06 o                         
   7  18   2          0.33          0.33         1.76 o                         
   8  18   2          9.26          3.06         1.77 o                         
   9  18   2         13.11         16.12         2.07 o                         
  10  18   2         10.09          9.64         1.81 o                         
 -10  19   2         24.84         30.72         3.37 o                         
  -9  19   2          5.51         -0.39         1.32 o                         
  -8  19   2         18.41         29.55         3.61 o                         
  -7  19   2         17.73         14.78         2.77 o                         
  -6  19   2         19.82         28.69         3.01 o                         
  -5  19   2          3.77          3.61         1.67 o                         
  -4  19   2         12.78          9.53         2.84 o                         
  -3  19   2         44.08         63.42         6.02 o                         
  -2  19   2        212.54        255.88        11.25 o                         
  -1  19   2         78.81         88.32         7.32 o                         
   0  19   2          4.89          3.76         1.92 o                         
   1  19   2          6.04          2.37         1.68 o                         
   2  19   2          1.89          0.95         1.83 o                         
   3  19   2          8.48          6.59         2.72 o                         
   4  19   2         51.14         63.62         4.34 o                         
   5  19   2         11.11         21.33         3.61 o                         
   6  19   2         57.51         56.80         4.74 o                         
   7  19   2         14.12         13.55         2.65 o                         
   8  19   2          0.17         -1.70         1.70 o                         
   9  19   2          1.79          0.03         1.02 o                         
  10  19   2         56.52         55.61         4.30 o                         
  -9  20   2          4.73          3.48         1.26 o                         
  -8  20   2          0.04          0.61         2.55 o                         
  -7  20   2         12.84         11.90         2.90 o                         
  -6  20   2         74.18        106.42         6.65 o                         
  -5  20   2          0.05         -0.75         1.60 o                         
  -4  20   2         11.46         16.77         3.63 o                         
  -3  20   2         11.08         12.24         2.34 o                         
  -2  20   2         52.07         58.08         5.32 o                         
  -1  20   2          0.43          1.32         1.84 o                         
   0  20   2          3.64          4.21         3.83 o                         
   1  20   2         13.76          8.45         1.99 o                         
   2  20   2         43.14         54.36         3.94 o                         
   3  20   2         92.65         93.15         5.12 o                         
   4  20   2         56.65         73.47         4.57 o                         
   5  20   2         43.52         40.05         3.31 o                         
   6  20   2          5.04          1.14         1.61 o                         
   7  20   2         16.29         17.11         2.75 o                         
   8  20   2         15.47         18.88         2.52 o                         
   9  20   2          6.56          4.39         1.14 o                         
  -9  21   2          0.42         -1.88         1.88 o                         
  -8  21   2          5.73          7.57         1.82 o                         
  -7  21   2          0.06         -0.22         1.69 o                         
  -6  21   2          6.44          6.32         1.52 o                         
  -5  21   2          2.92          1.36         1.46 o                         
  -4  21   2          2.11          2.94         1.32 o                         
  -3  21   2         13.00         13.25         1.52 o                         
  -2  21   2        157.65        186.66         5.39 o                         
  -1  21   2         21.36         19.71         3.17 o                         
   0  21   2         31.57         41.88         4.43 o                         
   1  21   2         19.88         28.64         2.86 o                         
   2  21   2          0.40         -0.97         1.43 o                         
   3  21   2         41.54         52.38         3.73 o                         
   4  21   2          7.84          8.03         1.87 o                         
   5  21   2          1.07          2.42         1.71 o                         
   6  21   2         32.24         51.31         4.18 o                         
   7  21   2         37.93         44.92         3.66 o                         
   8  21   2          1.51          0.74         0.91 o                         
  -7  22   2          0.89         -1.29         1.29 o                         
  -6  22   2          1.25          3.29         1.98 o                         
  -5  22   2         11.64          8.44         1.66 o                         
  -4  22   2          9.37          6.43         2.76 o                         
  -3  22   2         40.09         35.52         2.64 o                         
  -2  22   2          1.75          3.05         1.46 o                         
  -1  22   2          2.52          3.12         1.28 o                         
   0  22   2          0.49          0.57         1.78 o                         
   1  22   2          2.29          8.63         2.26 o                         
   2  22   2          0.33         -0.83         1.17 o                         
   3  22   2          3.16          0.20         2.30 o                         
   4  22   2         11.40         14.34         1.89 o                         
   5  22   2          2.57          2.75         1.42 o                         
   6  22   2          0.05          1.40         2.89 o                         
   7  22   2          3.52          1.68         1.14 o                         
  -6  23   2         13.46         15.45         2.69 o                         
  -5  23   2          3.49          3.57         1.00 o                         
  -4  23   2          0.17         -0.59         1.11 o                         
  -3  23   2          0.21         -1.80         1.80 o                         
  -2  23   2          7.41          4.31         1.28 o                         
  -1  23   2         19.43         19.07         1.88 o                         
   0  23   2         29.44         40.00         2.93 o                         
   1  23   2          3.01          4.69         1.87 o                         
   2  23   2          1.36         -0.46         2.15 o                         
   3  23   2          2.03         -0.32         1.03 o                         
   4  23   2         17.44         16.59         2.18 o                         
   5  23   2          0.67         -0.60         1.09 o                         
  -3  24   2          9.11          5.97         1.48 o                         
  -2  24   2          5.86          7.25         2.55 o                         
  -1  24   2          0.74          1.27         2.35 o                         
   0  24   2          0.02         -1.02         1.02 o                         
   1  24   2          2.55          1.18         1.01 o                         
   2  24   2          1.51          1.57         0.94 o                         
   3  24   2          0.03          0.47         0.99 o                         
 -15   0   3          2.76          4.13         2.04 o                         
 -13   0   3        524.67        605.84        15.94 o                         
 -11   0   3        359.53        350.82        24.78 o                         
  -9   0   3       2062.42       2110.48        55.97 o                         
  -7   0   3       1693.21       2072.43        45.69 o                         
  -5   0   3        868.29        795.03        18.28 o                         
  -3   0   3       1728.53       2791.77        37.53 o                         
  -1   0   3       9980.78      11292.22        98.87 o                         
   1   0   3       4791.76       4358.48        39.12 o                         
   3   0   3          4.52          5.30         1.05 o                         
   5   0   3         73.99        123.73        10.23 o                         
   7   0   3       1224.89       1226.76        45.53 o                         
   9   0   3         15.46          3.90         3.76 o                         
  11   0   3         47.02         54.80         7.92 o                         
  13   0   3          1.40          2.82         2.55 o                         
  15   0   3          7.04          3.76         1.75 o                         
 -16   1   3         34.03         40.08         2.31 o                         
 -15   1   3         35.79         28.11         2.38 o                         
 -14   1   3        146.47        179.97         5.81 o                         
 -13   1   3          5.43         -0.41         1.87 o                         
 -12   1   3         16.34         14.40         2.29 o                         
 -11   1   3         19.80          8.24         2.62 o                         
 -10   1   3         38.20         26.71         4.60 o                         
  -9   1   3         87.01        110.57        10.09 o                         
  -8   1   3       1409.44       1305.03        32.09 o                         
  -7   1   3       1367.66       1501.19        27.12 o                         
  -6   1   3       1157.20       1211.70        20.17 o                         
  -5   1   3        290.28        505.15        11.38 o                         
  -4   1   3        355.89        346.39         7.52 o                         
  -3   1   3          4.69          3.45         0.90 o                         
  -2   1   3        558.37        535.26        10.10 o                         
  -1   1   3       2442.90       2745.67        23.87 o                         
   0   1   3       2777.46       2476.01        24.62 o                         
   1   1   3      15067.95      16613.63       113.56 o                         
   2   1   3      10740.83      10042.13        80.86 o                         
   3   1   3       2605.33       3194.91        29.16 o                         
   4   1   3        255.96        322.71        13.47 o                         
   5   1   3          0.46         12.81         1.77 o                         
   6   1   3       1401.27       1590.84        30.80 o                         
   7   1   3       1614.02       1736.04        36.80 o                         
   8   1   3        122.33        143.72        11.24 o                         
   9   1   3         28.82         17.81         5.28 o                         
  10   1   3        349.05        358.19        13.19 o                         
  11   1   3        220.27        213.21        10.68 o                         
  12   1   3        115.22        160.95         9.12 o                         
  13   1   3         82.16         83.52         7.12 o                         
  14   1   3          1.04          0.68         1.70 o                         
  15   1   3          0.80         -1.56         1.56 o                         
 -16   2   3          2.34          1.92         0.81 o                         
 -15   2   3          3.58          5.39         1.46 o                         
 -14   2   3        155.40        200.34         5.99 o                         
 -13   2   3        140.83        142.59         5.52 o                         
 -12   2   3         24.22         31.84         2.90 o                         
 -11   2   3        147.05        138.71         5.40 o                         
 -10   2   3         44.24         42.53         8.57 o                         
  -9   2   3        340.87        341.45        15.29 o                         
  -8   2   3         13.12          6.71         2.77 o                         
  -7   2   3          1.36          0.81         2.58 o                         
  -6   2   3          6.79          3.41         2.12 o                         
  -5   2   3       1291.98       1460.46        23.78 o                         
  -4   2   3       7487.54       6481.82        61.79 o                         
  -3   2   3       1955.97       2381.84        49.67 o                         
  -2   2   3       5634.95       4918.55        37.46 o                         
  -1   2   3         67.65         34.78         2.07 o                         
   0   2   3       3933.76       3502.19        45.09 o                         
   1   2   3         29.22         41.83         2.56 o                         
   2   2   3        412.43        320.23         5.79 o                         
   3   2   3        106.43        100.07         3.35 o                         
   4   2   3       2171.08       2268.73        26.17 o                         
   5   2   3        239.45        272.64         7.66 o                         
   6   2   3         43.39         41.85         3.74 o                         
   7   2   3        241.72        209.74        12.51 o                         
   8   2   3        133.06        140.98        11.22 o                         
   9   2   3        388.75        298.60        19.76 o                         
  10   2   3        647.28        707.18        20.08 o                         
  11   2   3         62.02         56.65         7.67 o                         
  12   2   3         36.29         32.46         3.22 o                         
  13   2   3         17.71         25.47         4.70 o                         
  14   2   3        134.70        161.55         7.64 o                         
  15   2   3          6.78          3.87         1.34 o                         
 -16   3   3         23.78         26.22         1.64 o                         
 -15   3   3          1.12          2.18         1.25 o                         
 -14   3   3         22.98         21.32         3.18 o                         
 -13   3   3        289.93        324.09         8.02 o                         
 -12   3   3         26.96         26.90         2.70 o                         
 -11   3   3        587.99        557.78        10.89 o                         
 -10   3   3        222.07        179.70        18.36 o                         
  -9   3   3          7.97          6.27         3.51 o                         
  -8   3   3          3.85          4.45         2.46 o                         
  -7   3   3        687.43        945.21        19.56 o                         
  -6   3   3        321.61        326.33        11.72 o                         
  -5   3   3       8834.36      11496.84       122.07 o                         
  -4   3   3        112.79         91.34         4.76 o                         
  -3   3   3       3823.28       5167.48        51.54 o                         
  -2   3   3         80.29        113.34         6.41 o                         
  -1   3   3       1653.07       1813.12        49.16 o                         
   0   3   3       6939.37       5887.30       143.44 o                         
   1   3   3       7201.44       8616.63        78.04 o                         
   2   3   3         66.07         64.51         2.37 o                         
   3   3   3       1775.95       1813.72        22.55 o                         
   4   3   3         32.46         64.97         3.93 o                         
   5   3   3         72.12         75.05         4.12 o                         
   6   3   3        656.17        851.37        17.72 o                         
   7   3   3         39.72         33.31         5.25 o                         
   8   3   3         31.52         32.47         6.91 o                         
   9   3   3        381.28        319.67        18.83 o                         
  10   3   3        437.37        422.12        11.52 o                         
  11   3   3        172.93        181.72        11.62 o                         
  12   3   3         52.29         67.80         4.79 o                         
  13   3   3          0.37          0.25         2.38 o                         
  14   3   3          9.44         12.26         2.46 o                         
  15   3   3          1.88         -0.61         2.15 o                         
 -16   4   3          1.99          2.85         0.82 o                         
 -15   4   3          0.42          1.56         1.45 o                         
 -14   4   3         12.79         11.38         2.21 o                         
 -13   4   3         15.53         17.28         3.20 o                         
 -12   4   3        230.66        219.41         6.77 o                         
 -11   4   3        492.71        520.20        10.50 o                         
 -10   4   3         52.95         46.10         3.04 o                         
  -9   4   3        162.50        129.02        11.79 o                         
  -8   4   3        530.22        448.16        31.50 o                         
  -7   4   3        298.23        371.38        15.67 o                         
  -6   4   3        759.16        604.12        21.73 o                         
  -5   4   3         35.15         23.68         3.43 o                         
  -4   4   3       1945.28       1393.82        56.08 o                         
  -3   4   3        282.43        250.74         7.67 o                         
  -2   4   3       4885.28       4217.60        41.36 o                         
  -1   4   3      16810.86      21088.34       152.90 o                         
   0   4   3        629.54        602.79        21.16 o                         
   1   4   3        995.88       1101.58        12.44 o                         
   2   4   3       1972.48       1956.99        40.43 o                         
   3   4   3         30.46         21.42         1.98 o                         
   4   4   3       5018.09       5982.55        46.98 o                         
   5   4   3        695.96        816.74        14.07 o                         
   6   4   3        223.26        205.96        10.27 o                         
   7   4   3        314.07        340.80        14.31 o                         
   8   4   3        823.02        791.17        27.69 o                         
   9   4   3          0.46          3.15         2.09 o                         
  10   4   3         32.99         32.86         3.27 o                         
  11   4   3        185.82        123.12        10.59 o                         
  12   4   3        183.68        190.90        12.76 o                         
  13   4   3          4.52          3.02         2.11 o                         
  14   4   3         28.42         39.67         3.69 o                         
  15   4   3         10.57          9.67         2.42 o                         
 -16   5   3          8.64          9.66         1.15 o                         
 -15   5   3         77.11         68.84         3.35 o                         
 -14   5   3          5.23          6.41         1.45 o                         
 -13   5   3         23.97         22.77         2.69 o                         
 -12   5   3         89.17         86.52         4.30 o                         
 -11   5   3         54.00         54.01         3.56 o                         
 -10   5   3         59.05         43.02         3.03 o                         
  -9   5   3          3.23          0.19         3.52 o                         
  -8   5   3        284.15        364.32        36.00 o                         
  -7   5   3        636.43        653.82        23.65 o                         
  -6   5   3         79.85         83.05         7.09 o                         
  -5   5   3         33.77         44.76         4.77 o                         
  -4   5   3       3411.83       3121.62        48.22 o                         
  -3   5   3       2493.88       3324.45        38.06 o                         
  -2   5   3       2928.47       2252.55        31.54 o                         
  -1   5   3        679.28       1036.74        53.55 o                         
   0   5   3        490.97        266.78        11.30 o                         
   1   5   3        248.53        175.50         6.62 o                         
   2   5   3        112.10         86.70         4.25 o                         
   3   5   3       6538.57       7472.90       109.41 o                         
   4   5   3        237.19        190.30         7.29 o                         
   5   5   3          5.36          9.34         1.71 o                         
   6   5   3         27.61         35.29         4.42 o                         
   7   5   3         19.15          7.22         2.63 o                         
   8   5   3        591.98        534.93        29.74 o                         
   9   5   3         25.96         21.87         2.54 o                         
  10   5   3        231.73        221.67         9.78 o                         
  11   5   3        223.30        173.18        18.80 o                         
  12   5   3         28.62         25.42         3.32 o                         
  13   5   3          6.65          4.10         2.14 o                         
  14   5   3         31.81         25.79         4.30 o                         
  15   5   3          0.08         -1.21         1.75 o                         
 -16   6   3         26.77         32.06         2.09 o                         
 -15   6   3          8.10         10.12         1.40 o                         
 -14   6   3         12.84         12.90         1.70 o                         
 -13   6   3         42.08         45.55         3.73 o                         
 -12   6   3         30.07         25.96         2.97 o                         
 -11   6   3         13.11         11.69         1.91 o                         
 -10   6   3        123.14        106.35         4.82 o                         
  -9   6   3       1030.83        994.83       100.60 o                         
  -8   6   3         93.46         76.35         9.14 o                         
  -7   6   3         63.26         87.11        10.54 o                         
  -6   6   3          5.61          2.69         3.01 o                         
  -5   6   3        115.24        205.30        11.41 o                         
  -4   6   3       2218.69       1919.16        30.41 o                         
  -3   6   3          7.17         11.27         2.48 o                         
  -2   6   3         50.56         33.70         3.33 o                         
  -1   6   3       6762.14       9884.67       317.65 o                         
   0   6   3        251.86        234.31         8.92 o                         
   1   6   3       4583.05       4941.13        52.62 o                         
   2   6   3        125.05        140.48         6.28 o                         
   3   6   3        923.20       1052.29        16.26 o                         
   4   6   3       2146.34       2206.52        33.93 o                         
   5   6   3        171.80        153.78         6.37 o                         
   6   6   3       1378.48       1453.26        28.97 o                         
   7   6   3        988.28        949.32        25.22 o                         
   8   6   3         82.22         64.22         8.31 o                         
   9   6   3        709.12        555.92        13.39 o                         
  10   6   3         15.21         15.57         2.94 o                         
  11   6   3         12.65         11.61         3.29 o                         
  12   6   3         38.57         42.31         4.19 o                         
  13   6   3        352.34        350.09        24.85 o                         
  14   6   3         13.01          8.19         2.28 o                         
  15   6   3         15.82          9.67         2.28 o                         
 -16   7   3          2.00         -1.34         1.48 o                         
 -15   7   3         15.41         16.23         1.48 o                         
 -14   7   3         39.14         50.02         3.02 o                         
 -13   7   3         57.33         57.71         3.43 o                         
 -12   7   3         94.80         83.35         4.95 o                         
 -11   7   3         16.10         10.96         2.20 o                         
 -10   7   3        138.62        122.03         6.09 o                         
  -9   7   3        346.19        308.90        54.40 o                         
  -8   7   3        273.84        244.80        16.41 o                         
  -7   7   3        629.17        707.88        25.25 o                         
  -6   7   3        203.63        155.23        13.28 o                         
  -5   7   3        253.19        416.13        14.91 o                         
  -4   7   3        536.84        505.63        15.85 o                         
  -3   7   3       2526.21       2951.50        42.62 o                         
  -2   7   3        645.92        790.64        24.17 o                         
  -1   7   3         43.48         65.12         5.40 o                         
   0   7   3       2670.31       2182.78        68.70 o                         
   1   7   3         24.63         35.32         3.84 o                         
   2   7   3       2892.03       2701.49        32.97 o                         
   3   7   3        250.42        446.54        10.94 o                         
   4   7   3        263.86        286.80         9.19 o                         
   5   7   3        183.72        179.74         7.69 o                         
   6   7   3        103.70         82.15         8.26 o                         
   7   7   3          0.60         -1.15         3.26 o                         
   8   7   3        251.27        255.18        16.53 o                         
   9   7   3        452.18        433.39        17.02 o                         
  10   7   3         16.39          9.94         2.56 o                         
  11   7   3          0.13         -1.07         1.89 o                         
  12   7   3        368.64        387.73        36.94 o                         
  13   7   3         29.83         32.01         3.56 o                         
  14   7   3          1.59         -2.01         2.01 o                         
  15   7   3          1.97          0.54         1.21 o                         
 -15   8   3         13.70          9.67         1.25 o                         
 -14   8   3          1.21          0.85         1.10 o                         
 -13   8   3          1.62         -1.41         1.41 o                         
 -12   8   3         84.22         81.31         4.85 o                         
 -11   8   3         29.80         23.48         2.92 o                         
 -10   8   3        354.62        307.52        17.73 o                         
  -9   8   3       1124.66       1204.58        23.74 o                         
  -8   8   3          9.81          5.94         4.06 o                         
  -7   8   3         23.00         21.67         5.44 o                         
  -6   8   3        390.90        383.65        17.88 o                         
  -5   8   3        256.18        436.26        20.88 o                         
  -4   8   3        685.81        526.78        17.12 o                         
  -3   8   3       2529.45       3655.90        49.83 o                         
  -2   8   3          3.59          2.15         1.64 o                         
  -1   8   3       1566.87       1797.48        37.70 o                         
   0   8   3       2059.73       1734.46        38.23 o                         
   1   8   3        126.33        198.12        10.29 o                         
   2   8   3          2.66          1.58         2.05 o                         
   3   8   3         44.00         49.24         3.79 o                         
   4   8   3         59.15         39.76         3.77 o                         
   5   8   3        268.01        281.61         9.96 o                         
   6   8   3         14.97          7.46         2.90 o                         
   7   8   3        525.37        444.41        21.13 o                         
   8   8   3          9.97          8.27         1.78 o                         
   9   8   3        173.93        164.36         7.20 o                         
  10   8   3        148.24        140.00         7.74 o                         
  11   8   3         15.88         18.37         3.42 o                         
  12   8   3         28.23         35.97         3.93 o                         
  13   8   3          6.55          5.76         2.89 o                         
  14   8   3          5.80          5.64         2.15 o                         
 -15   9   3          0.88         -1.56         1.56 o                         
 -14   9   3         32.24         44.32         2.99 o                         
 -13   9   3         48.75         40.54         3.18 o                         
 -12   9   3         31.57         38.32         4.47 o                         
 -11   9   3        143.92        178.46         7.16 o                         
 -10   9   3        206.20        185.84         9.52 o                         
  -9   9   3         11.18         21.77         3.66 o                         
  -8   9   3        200.31        121.40        12.01 o                         
  -7   9   3         12.48          1.59         3.98 o                         
  -6   9   3          7.00         15.71         4.04 o                         
  -5   9   3         83.09         88.18         8.18 o                         
  -4   9   3        979.08        949.11        57.85 o                         
  -3   9   3        205.96        250.91        10.08 o                         
  -2   9   3        597.44        597.47        34.51 o                         
  -1   9   3       6276.18       7662.63        93.39 o                         
   0   9   3        410.92        267.24        12.27 o                         
   1   9   3       1245.61       1312.88        27.90 o                         
   2   9   3        684.74        625.98        20.01 o                         
   3   9   3        158.19        154.35         7.06 o                         
   4   9   3         48.32         35.05         3.57 o                         
   5   9   3         58.87         55.40         5.68 o                         
   6   9   3         38.35         25.51         4.70 o                         
   7   9   3         16.42         13.07         3.28 o                         
   8   9   3        303.47        309.04        12.32 o                         
   9   9   3        197.51        147.53         6.92 o                         
  10   9   3          0.95          0.18         1.70 o                         
  11   9   3          9.51          8.87         2.23 o                         
  12   9   3        108.51        145.56         7.05 o                         
  13   9   3          0.22         -1.48         1.48 o                         
  14   9   3          1.63          2.28         1.88 o                         
 -15  10   3          2.17          3.95         1.51 o                         
 -14  10   3          7.40          9.59         1.71 o                         
 -13  10   3          2.40          4.32         1.59 o                         
 -12  10   3         42.16         54.69         3.95 o                         
 -11  10   3          7.96         11.28         2.09 o                         
 -10  10   3        158.05        165.68         7.30 o                         
  -9  10   3          1.21         -2.79         2.79 o                         
  -8  10   3         51.62         39.58         4.12 o                         
  -7  10   3         44.92         30.70         5.15 o                         
  -6  10   3          2.84         -3.41         3.41 o                         
  -5  10   3        149.57        215.07        15.90 o                         
  -4  10   3       1580.86       1768.16        46.80 o                         
  -3  10   3        280.40        292.89         9.36 o                         
  -2  10   3         38.30         33.74         3.42 o                         
  -1  10   3       2435.90       2997.05        39.63 o                         
   0  10   3        492.30        426.11        16.61 o                         
   1  10   3       1408.70       1950.52        36.38 o                         
   2  10   3        523.51        564.09        17.14 o                         
   3  10   3        106.84        160.14         8.47 o                         
   4  10   3        192.06        177.05         9.26 o                         
   5  10   3         96.31         66.82         9.14 o                         
   6  10   3        149.60        106.12        10.15 o                         
   7  10   3        218.93        190.82        15.61 o                         
   8  10   3        471.27        449.57        15.15 o                         
   9  10   3         75.24         76.08         6.18 o                         
  10  10   3         25.45         24.58         2.79 o                         
  11  10   3         11.92          8.55         2.10 o                         
  12  10   3         35.52         43.93         5.64 o                         
  13  10   3          5.23          8.90         1.95 o                         
 -15  11   3         41.37         31.70         3.63 o                         
 -14  11   3          0.51          1.28         2.89 o                         
 -13  11   3         24.21         23.17         2.41 o                         
 -12  11   3          9.07         12.84         2.80 o                         
 -11  11   3         10.04         13.91         2.27 o                         
 -10  11   3         25.78         23.76         3.04 o                         
  -9  11   3          8.04         10.38         3.69 o                         
  -8  11   3        173.26        134.85         8.36 o                         
  -7  11   3         54.91         53.90         5.38 o                         
  -6  11   3        228.88        132.27        12.14 o                         
  -5  11   3          3.20         -0.35         2.90 o                         
  -4  11   3        355.03        356.98        17.45 o                         
  -3  11   3         36.02         34.90         5.35 o                         
  -2  11   3        469.58        594.50        17.89 o                         
  -1  11   3         73.68         74.63         5.58 o                         
   0  11   3        145.98        150.97         9.01 o                         
   1  11   3         58.70         41.06         5.36 o                         
   2  11   3        296.72        307.87        13.51 o                         
   3  11   3        122.83        142.02         8.37 o                         
   4  11   3         24.52         34.00         4.09 o                         
   5  11   3        140.80        148.03        14.58 o                         
   6  11   3          0.14          0.85         2.16 o                         
   7  11   3         10.27          6.37         4.10 o                         
   8  11   3        687.22        588.79       106.91 o                         
   9  11   3          1.05         -2.13         2.13 o                         
  10  11   3          0.11         -0.79         2.00 o                         
  11  11   3         92.54         93.38         6.61 o                         
  12  11   3         20.64         20.35         2.56 o                         
  13  11   3         10.74         10.92         1.80 o                         
 -14  12   3          5.73          9.60         2.69 o                         
 -13  12   3          4.58          2.75         1.28 o                         
 -12  12   3         21.45         20.57         2.51 o                         
 -11  12   3         15.64         15.80         2.29 o                         
 -10  12   3        103.84        101.84         5.63 o                         
  -9  12   3        104.20        118.96        12.49 o                         
  -8  12   3       1272.41       1118.87        31.63 o                         
  -7  12   3         13.12         16.65         4.90 o                         
  -6  12   3         35.18         25.75         5.32 o                         
  -5  12   3        109.71         99.89         9.98 o                         
  -4  12   3          6.75          4.37         3.42 o                         
  -3  12   3         68.80         68.82        11.57 o                         
  -2  12   3       1594.68       1625.45        46.47 o                         
  -1  12   3        272.13        350.37        16.96 o                         
   0  12   3        294.08        210.22        13.31 o                         
   1  12   3         48.56         58.44         8.12 o                         
   2  12   3          0.78         -2.49         3.19 o                         
   3  12   3        900.08        876.80        24.87 o                         
   4  12   3        126.64         79.88         7.31 o                         
   5  12   3          6.78         14.24         5.84 o                         
   6  12   3         48.05         54.34         5.16 o                         
   7  12   3          9.60          4.23         5.64 o                         
   8  12   3        127.43        116.60        13.16 o                         
   9  12   3          6.31          0.98         2.09 o                         
  10  12   3          5.14          0.73         1.84 o                         
  11  12   3          7.79          5.77         1.75 o                         
  12  12   3          7.70          1.61         2.01 o                         
  13  12   3         69.98         52.25         4.43 o                         
 -14  13   3          1.23          1.18         1.28 o                         
 -13  13   3          3.31          0.81         2.28 o                         
 -12  13   3         35.89         35.72         2.95 o                         
 -11  13   3          0.05         -0.38         1.52 o                         
 -10  13   3         19.00         19.83         2.77 o                         
  -9  13   3        147.41        166.34         9.23 o                         
  -8  13   3        196.75        158.27         9.07 o                         
  -7  13   3        603.05        686.47        32.44 o                         
  -6  13   3         32.47         24.00         3.57 o                         
  -5  13   3         55.25         24.56         6.45 o                         
  -4  13   3        305.85        296.23        17.70 o                         
  -3  13   3         16.14         11.18         3.37 o                         
  -2  13   3        472.92        365.78        16.39 o                         
  -1  13   3       1237.75       1480.71        61.52 o                         
   0  13   3         87.67         67.38         8.45 o                         
   1  13   3          9.39         11.62         4.41 o                         
   2  13   3        450.16        420.46        20.04 o                         
   3  13   3          7.13          7.23         2.75 o                         
   4  13   3         60.17         52.56         5.83 o                         
   5  13   3          1.37         -1.18         1.56 o                         
   6  13   3         16.34         22.60         3.28 o                         
   7  13   3         86.84         99.09         7.06 o                         
   8  13   3          0.50          0.10         2.75 o                         
   9  13   3         55.77         45.02         4.64 o                         
  10  13   3         52.68         70.11         5.02 o                         
  11  13   3          7.89          7.86         1.97 o                         
  12  13   3          1.20         -0.13         2.01 o                         
 -13  14   3          2.80          0.65         3.83 o                         
 -12  14   3          2.14          0.54         1.75 o                         
 -11  14   3         23.02         27.31         2.70 o                         
 -10  14   3          2.73          3.92         2.26 o                         
  -9  14   3         14.29         10.36         1.97 o                         
  -8  14   3          0.51          2.17         1.67 o                         
  -7  14   3          0.25          3.85         1.84 o                         
  -6  14   3        445.14        424.87        24.38 o                         
  -5  14   3          1.80          4.60         1.85 o                         
  -4  14   3         28.45         15.93         2.72 o                         
  -3  14   3        394.39        400.79        20.90 o                         
  -2  14   3         80.72         66.43         8.70 o                         
  -1  14   3          1.39          0.22         3.10 o                         
   0  14   3         25.10         25.95         4.06 o                         
   1  14   3        197.56        215.17        12.77 o                         
   2  14   3          0.03          1.22         2.77 o                         
   3  14   3        289.28        278.34         8.06 o                         
   4  14   3          2.23          2.08         1.46 o                         
   5  14   3        258.31        220.75        10.15 o                         
   6  14   3          0.76         -0.49         1.89 o                         
   7  14   3        182.51        180.08         9.18 o                         
   8  14   3         16.56         17.73         2.90 o                         
   9  14   3         40.19         38.10         7.52 o                         
  10  14   3        114.25        117.97         7.78 o                         
  11  14   3         13.52         20.71         2.89 o                         
  12  14   3          1.64         -2.15         2.15 o                         
 -13  15   3          0.01         -1.22         1.22 o                         
 -12  15   3         10.83         12.34         2.23 o                         
 -11  15   3          0.90          2.25         1.47 o                         
 -10  15   3         13.25         15.51         1.97 o                         
  -9  15   3          3.24          5.15         1.62 o                         
  -8  15   3         30.76         29.46         3.28 o                         
  -7  15   3         14.02         22.42         3.61 o                         
  -6  15   3         33.04         29.62         3.99 o                         
  -5  15   3         78.29         86.61         9.07 o                         
  -4  15   3        196.96        162.74        13.50 o                         
  -3  15   3         86.61        117.22         7.59 o                         
  -2  15   3         39.31         30.69         3.54 o                         
  -1  15   3         82.83         80.20         6.60 o                         
   0  15   3        152.03        132.57         8.87 o                         
   1  15   3         48.13         46.22         3.30 o                         
   2  15   3        185.92        127.88         6.58 o                         
   3  15   3         84.22         81.16         5.05 o                         
   4  15   3        414.23        372.57        11.24 o                         
   5  15   3         31.03         32.77         3.45 o                         
   6  15   3         84.72         76.87         6.07 o                         
   7  15   3         30.29         30.06         6.98 o                         
   8  15   3         11.90          6.89         2.48 o                         
   9  15   3         42.45         44.91         4.37 o                         
  10  15   3          0.92          2.91         1.38 o                         
  11  15   3         56.62         56.01         9.13 o                         
 -12  16   3          4.30          3.36         1.47 o                         
 -11  16   3          4.05          9.62         2.41 o                         
 -10  16   3          5.76          8.08         2.15 o                         
  -9  16   3         16.26         18.79         2.39 o                         
  -8  16   3          7.42          8.05         1.85 o                         
  -7  16   3         20.01         18.07         3.37 o                         
  -6  16   3        184.09        156.13         9.12 o                         
  -5  16   3         10.40          5.15         2.18 o                         
  -4  16   3        181.91        162.04         9.59 o                         
  -3  16   3        360.50        440.30        16.12 o                         
  -2  16   3        170.31        180.11        10.68 o                         
  -1  16   3         29.61         47.14         6.98 o                         
   0  16   3         56.37         68.77         8.86 o                         
   1  16   3        219.85        231.84        10.89 o                         
   2  16   3         14.79         18.67         2.91 o                         
   3  16   3         57.40         43.68         3.75 o                         
   4  16   3        271.90        270.13        15.20 o                         
   5  16   3          1.18          1.56         1.78 o                         
   6  16   3         13.65         14.52         2.98 o                         
   7  16   3         96.96         84.44         6.30 o                         
   8  16   3         40.40         46.71         4.45 o                         
   9  16   3          0.10         -1.56         1.56 o                         
  10  16   3         13.09         15.59         1.93 o                         
  11  16   3          0.17          0.67         1.14 o                         
 -12  17   3          3.09          4.72         1.81 o                         
 -11  17   3         25.54         31.63         3.04 o                         
 -10  17   3          0.51         -0.61         1.46 o                         
  -9  17   3         16.23         14.55         1.85 o                         
  -8  17   3          8.54          0.17         2.70 o                         
  -7  17   3        127.99        143.34         6.72 o                         
  -6  17   3         38.00         26.44         3.92 o                         
  -5  17   3         26.83         28.87         3.89 o                         
  -4  17   3        156.97        142.47         8.73 o                         
  -3  17   3        155.42        189.67         9.92 o                         
  -2  17   3         23.22         20.71         5.71 o                         
  -1  17   3         13.76         21.22         5.10 o                         
   0  17   3          3.36          5.59         2.46 o                         
   1  17   3        215.70        233.51        14.48 o                         
   2  17   3          7.96          3.38         1.43 o                         
   3  17   3         27.34         25.61         2.94 o                         
   4  17   3         26.67         26.35         3.12 o                         
   5  17   3          4.34          4.66         1.70 o                         
   6  17   3         52.63         48.99         4.80 o                         
   7  17   3          0.36          3.70         2.31 o                         
   8  17   3         11.03         10.01         2.42 o                         
   9  17   3         25.99         23.14         2.38 o                         
  10  17   3          0.56          0.02         1.29 o                         
 -11  18   3         26.32         27.61         3.16 o                         
 -10  18   3         56.11         58.39        12.63 o                         
  -9  18   3          6.92          3.34         1.36 o                         
  -8  18   3          7.21          9.57         1.88 o                         
  -7  18   3          3.48          0.33         1.58 o                         
  -6  18   3         11.54         14.08         2.87 o                         
  -5  18   3          2.48         -1.85         2.22 o                         
  -4  18   3         13.92         11.40         5.71 o                         
  -3  18   3         39.93         33.62         4.34 o                         
  -2  18   3        309.15        309.33        18.00 o                         
  -1  18   3        134.26        177.39        10.95 o                         
   0  18   3        273.36        249.13        11.20 o                         
   1  18   3          0.02         -1.67         1.67 o                         
   2  18   3          2.00          0.34         1.56 o                         
   3  18   3         14.57         17.03         2.54 o                         
   4  18   3         27.35         23.98         2.93 o                         
   5  18   3         25.34         34.79         3.29 o                         
   6  18   3         40.30         50.29         6.92 o                         
   7  18   3         21.17         19.81         2.99 o                         
   8  18   3          0.18         -1.46         1.68 o                         
   9  18   3          0.01          0.60         1.76 o                         
  10  18   3         10.67          8.66         1.88 o                         
 -10  19   3          6.44          5.85         1.26 o                         
  -9  19   3         28.48         34.18         3.28 o                         
  -8  19   3          1.53          0.26         1.25 o                         
  -7  19   3          8.98          7.95         1.76 o                         
  -6  19   3         10.51         12.00         1.84 o                         
  -5  19   3         29.38         29.37         3.89 o                         
  -4  19   3         90.46        100.88         7.21 o                         
  -3  19   3        210.45        275.33        15.31 o                         
  -2  19   3         11.34         19.15         5.64 o                         
  -1  19   3          0.63          1.61         3.02 o                         
   0  19   3          6.72          7.66         2.47 o                         
   1  19   3          7.45         10.01         2.99 o                         
   2  19   3         27.67         32.46         3.21 o                         
   3  19   3         24.22         21.46         2.71 o                         
   4  19   3          0.57          1.67         1.42 o                         
   5  19   3         90.53         91.51         4.89 o                         
   6  19   3          2.29          3.94         3.49 o                         
   7  19   3         87.99         93.24         8.06 o                         
   8  19   3          1.83          1.03         1.45 o                         
   9  19   3         89.26         64.16         6.65 o                         
  -9  20   3         13.05         14.17         2.62 o                         
  -8  20   3         17.14         21.23         2.24 o                         
  -7  20   3         12.92         15.52         2.12 o                         
  -6  20   3          0.07          0.28         1.24 o                         
  -5  20   3          0.25         -0.44         1.51 o                         
  -4  20   3          3.08          4.05         1.75 o                         
  -3  20   3         64.31         80.95         4.95 o                         
  -2  20   3         44.72         39.55         4.53 o                         
  -1  20   3         38.55         31.99         4.03 o                         
   0  20   3          4.93          3.87         1.91 o                         
   1  20   3         14.42         17.95         6.45 o                         
   2  20   3         33.67         32.42         3.13 o                         
   3  20   3         27.45         28.48         2.89 o                         
   4  20   3         35.20         35.81         3.24 o                         
   5  20   3         38.41         41.61         3.73 o                         
   6  20   3          0.92         -0.85         1.61 o                         
   7  20   3         29.51         49.11         3.94 o                         
   8  20   3         23.08         25.38         2.09 o                         
  -8  21   3          0.24          1.10         1.28 o                         
  -7  21   3          0.07         -1.36         1.41 o                         
  -6  21   3         12.20         12.62         1.66 o                         
  -5  21   3          0.07          1.60         1.20 o                         
  -4  21   3          1.08         -0.07         1.19 o                         
  -3  21   3         11.04         18.41         2.28 o                         
  -2  21   3          9.20          7.62         1.67 o                         
  -1  21   3         23.36         28.00         3.32 o                         
   0  21   3          2.50          2.05         1.70 o                         
   1  21   3          0.33         -0.62         1.89 o                         
   2  21   3         26.87         30.50         2.93 o                         
   3  21   3          8.09          7.53         1.66 o                         
   4  21   3          0.32          1.12         1.52 o                         
   5  21   3          0.01          0.98         1.22 o                         
   6  21   3         11.17         13.76         2.23 o                         
   7  21   3         25.94         27.92         2.71 o                         
  -7  22   3          1.74          0.67         1.48 o                         
  -6  22   3         15.13         15.10         1.91 o                         
  -5  22   3          0.12         -0.94         0.94 o                         
  -4  22   3         43.09         30.04         2.01 o                         
  -3  22   3         20.63         31.55         5.04 o                         
  -2  22   3          9.31          4.50         1.29 o                         
  -1  22   3         35.89         44.63         3.29 o                         
   0  22   3          8.04         17.81         3.16 o                         
   1  22   3         13.91         18.98         5.17 o                         
   2  22   3          4.80          4.54         1.81 o                         
   3  22   3         50.92         53.11         4.61 o                         
   4  22   3          0.41          0.69         1.17 o                         
   5  22   3         44.19         49.51         3.75 o                         
   6  22   3         13.29         10.02         1.74 o                         
  -6  23   3         14.43         11.95         2.28 o                         
  -5  23   3          4.79          1.12         1.22 o                         
  -4  23   3          0.11         -2.55         2.55 o                         
  -3  23   3          0.18          0.37         1.05 o                         
  -2  23   3          0.05          0.36         1.09 o                         
  -1  23   3          3.45          2.57         1.03 o                         
   0  23   3          0.71          3.18         1.81 o                         
   1  23   3         38.78         53.56         5.57 o                         
   2  23   3         28.20         24.70         4.84 o                         
   3  23   3          0.57         -0.61         0.95 o                         
   4  23   3          0.15         -1.61         1.61 o                         
   5  23   3          3.63          4.16         1.88 o                         
  -3  24   3          0.41         -1.61         1.61 o                         
  -2  24   3          5.51          3.09         1.75 o                         
  -1  24   3          4.91          5.34         1.39 o                         
   0  24   3          9.22          5.64         1.23 o                         
   1  24   3          4.59          4.79         1.47 o                         
   2  24   3          6.25          7.21         1.55 o                         
 -16   0   4        111.57        112.63        10.68 o                         
 -14   0   4        124.13        141.92         7.60 o                         
 -12   0   4         79.88         61.24         5.27 o                         
 -10   0   4        326.80        299.78        22.42 o                         
  -8   0   4       2784.18       3537.44        98.32 o                         
  -6   0   4       4352.46       5324.12       143.58 o                         
  -4   0   4       2458.48       2741.69        55.61 o                         
  -2   0   4        281.27        348.88        12.68 o                         
   0   0   4       4091.75       5041.58       148.08 o                         
   2   0   4       2695.79       3354.27        37.48 o                         
   4   0   4         11.08         51.85         3.88 o                         
   6   0   4         50.00         38.50         5.20 o                         
   8   0   4        134.22        130.02        18.80 o                         
  10   0   4          2.54          6.47         1.90 o                         
  12   0   4         10.88         16.92         4.97 o                         
  14   0   4          0.25         -4.16         4.16 o                         
 -16   1   4          9.30         13.22         1.41 o                         
 -15   1   4          0.30         -0.54         1.42 o                         
 -14   1   4        113.96        132.29         5.03 o                         
 -13   1   4         14.33          9.82         2.10 o                         
 -12   1   4         20.85         18.57         2.29 o                         
 -11   1   4         47.83         42.70         3.27 o                         
 -10   1   4        585.37        535.78        24.21 o                         
  -9   1   4        685.16        533.44        27.77 o                         
  -8   1   4         42.15         35.40         5.63 o                         
  -7   1   4        188.15        131.42         8.57 o                         
  -6   1   4       1766.61       2579.32        30.32 o                         
  -5   1   4       2184.67       2323.18        30.65 o                         
  -4   1   4        213.19        171.22         5.87 o                         
  -3   1   4       1253.87       1112.07        18.90 o                         
  -2   1   4        168.54        246.36         7.48 o                         
  -1   1   4       1093.22       1078.21        26.21 o                         
   0   1   4        820.39        853.65         9.52 o                         
   1   1   4       2857.36       2756.44        36.66 o                         
   2   1   4       3562.16       3892.44        35.18 o                         
   3   1   4         24.74         26.96         1.89 o                         
   4   1   4          3.48          1.62         1.04 o                         
   5   1   4         74.65        102.51         4.59 o                         
   6   1   4         82.83         65.77         5.80 o                         
   7   1   4        494.89        538.14        21.42 o                         
   8   1   4         18.96         17.31         4.54 o                         
   9   1   4        271.09        231.92        13.47 o                         
  10   1   4         91.16         86.60         4.30 o                         
  11   1   4         22.34         17.19         2.90 o                         
  12   1   4          7.25          7.93         2.42 o                         
  13   1   4         38.88         53.20         5.51 o                         
  14   1   4          0.22         -2.80         2.80 o                         
  15   1   4          2.65          0.88         0.99 o                         
 -16   2   4          7.96          9.01         1.21 o                         
 -15   2   4         17.59         22.51         2.21 o                         
 -14   2   4         65.78         70.40         3.76 o                         
 -13   2   4        225.88        256.20         7.25 o                         
 -12   2   4        469.57        475.44        15.52 o                         
 -11   2   4        277.92        231.11         7.17 o                         
 -10   2   4        176.86        173.94        10.23 o                         
  -9   2   4         66.30         41.92        12.56 o                         
  -8   2   4         42.58         57.06         8.20 o                         
  -7   2   4        112.53        174.66        11.70 o                         
  -6   2   4         17.04         31.16         3.77 o                         
  -5   2   4       2115.97       1966.76        26.23 o                         
  -4   2   4       2683.40       3474.74        77.90 o                         
  -3   2   4        631.85        609.48        15.51 o                         
  -2   2   4         40.90         31.48         1.86 o                         
  -1   2   4       1097.17        956.63        15.42 o                         
   0   2   4       1914.30       2149.85        21.49 o                         
   1   2   4       1002.10        977.24        10.99 o                         
   2   2   4       6739.69       7481.46        51.04 o                         
   3   2   4        555.05        450.72         8.65 o                         
   4   2   4         15.32         43.77         3.26 o                         
   5   2   4        880.13        989.81        17.10 o                         
   6   2   4        244.18        314.13        11.03 o                         
   7   2   4          2.68         -0.12         2.70 o                         
   8   2   4       1528.10       1270.18        35.36 o                         
   9   2   4        138.48         99.99         5.39 o                         
  10   2   4          4.24          4.94         1.44 o                         
  11   2   4         42.01         58.30         5.27 o                         
  12   2   4         29.25         29.05         3.94 o                         
  13   2   4        118.96        140.17         7.55 o                         
  14   2   4          0.58         -2.46         2.46 o                         
  15   2   4          3.33          4.30         1.61 o                         
 -16   3   4          3.13          1.94         0.87 o                         
 -15   3   4         40.73         53.09         3.53 o                         
 -14   3   4         31.08         40.63         2.85 o                         
 -13   3   4         93.95         86.25         4.27 o                         
 -12   3   4        193.09        198.72         6.49 o                         
 -11   3   4         45.85         26.13         2.66 o                         
 -10   3   4         11.70         12.73         1.73 o                         
  -9   3   4          2.42          1.18         4.23 o                         
  -8   3   4          8.79         11.79         4.00 o                         
  -7   3   4        102.52         96.71         7.72 o                         
  -6   3   4       6045.84       7984.30       146.99 o                         
  -5   3   4         28.99         19.74         3.60 o                         
  -4   3   4        322.62        425.94        10.17 o                         
  -3   3   4        463.17        398.44        14.27 o                         
  -2   3   4       1173.51       1464.56        27.44 o                         
  -1   3   4       1545.75       1366.76        14.96 o                         
   0   3   4       2405.87       2836.39        63.27 o                         
   1   3   4       1383.22        999.02        15.00 o                         
   2   3   4       1724.44       2031.75        16.97 o                         
   3   3   4        343.42        454.18         8.75 o                         
   4   3   4        487.88        641.13        15.82 o                         
   5   3   4        130.84        151.42         6.80 o                         
   6   3   4        993.64        982.18        21.19 o                         
   7   3   4         20.60         22.80         4.65 o                         
   8   3   4        178.64        135.84        11.57 o                         
   9   3   4       1206.20       1095.43        22.82 o                         
  10   3   4         23.52         28.44         3.12 o                         
  11   3   4          0.80          0.10         1.90 o                         
  12   3   4          0.19          1.14         2.08 o                         
  13   3   4          1.52          2.69         1.93 o                         
  14   3   4         65.78         50.60         3.88 o                         
  15   3   4          0.39          0.00         1.34 o                         
 -16   4   4         10.93         10.07         1.15 o                         
 -15   4   4         13.76         17.84         1.93 o                         
 -14   4   4          7.62         10.50         2.17 o                         
 -13   4   4         13.13          5.32         1.87 o                         
 -12   4   4        202.68        238.85         7.01 o                         
 -11   4   4         19.05         14.91         2.18 o                         
 -10   4   4         12.56         13.87         2.11 o                         
  -9   4   4        462.25        406.70        36.80 o                         
  -8   4   4          2.36          3.22         5.71 o                         
  -7   4   4         59.89         31.40         5.05 o                         
  -6   4   4        206.21        292.35        12.69 o                         
  -5   4   4       4038.90       4349.71        78.40 o                         
  -4   4   4        743.62        994.17        17.84 o                         
  -3   4   4         41.25         30.80         4.86 o                         
  -2   4   4         47.01         25.46         2.49 o                         
  -1   4   4        843.37        844.40        12.08 o                         
   0   4   4        347.87        265.73         6.40 o                         
   1   4   4       4999.13       5289.47        60.93 o                         
   2   4   4       1307.96       1560.50        21.85 o                         
   3   4   4          5.50          6.93         1.53 o                         
   4   4   4       1089.69       1471.88        23.96 o                         
   5   4   4       2653.71       2996.32        35.91 o                         
   6   4   4        977.36        962.86        25.44 o                         
   7   4   4        173.74        131.05        10.54 o                         
   8   4   4         92.73         54.86         6.95 o                         
   9   4   4        251.77        175.24        11.75 o                         
  10   4   4        462.98        402.11        14.64 o                         
  11   4   4        273.07        276.28        31.43 o                         
  12   4   4          0.36          0.46         1.64 o                         
  13   4   4         64.08         74.68         5.27 o                         
  14   4   4          4.86         -1.88         2.69 o                         
  15   4   4         11.11          8.60         2.15 o                         
 -16   5   4         19.90         18.44         1.36 o                         
 -15   5   4          0.29          1.75         1.24 o                         
 -14   5   4         11.19          8.53         2.55 o                         
 -13   5   4          0.51         -1.62         1.62 o                         
 -12   5   4         28.38         26.40         2.66 o                         
 -11   5   4         20.06         17.64         2.31 o                         
 -10   5   4        512.30        513.75        10.49 o                         
  -9   5   4        225.28        226.19        29.01 o                         
  -8   5   4        108.01        103.96        18.27 o                         
  -7   5   4         25.26         10.88         4.97 o                         
  -6   5   4        127.83        140.88         8.95 o                         
  -5   5   4       1604.04       1853.04        40.34 o                         
  -4   5   4        997.45       1245.46        23.78 o                         
  -3   5   4       2477.98       2088.64        98.85 o                         
  -2   5   4        769.09        943.64        14.50 o                         
  -1   5   4         46.46         66.36         5.08 o                         
   0   5   4         37.00         36.69         2.06 o                         
   1   5   4          2.29          3.47         0.98 o                         
   2   5   4       3564.66       4504.84        39.21 o                         
   3   5   4          7.40         15.48         1.91 o                         
   4   5   4         30.79         58.03         4.29 o                         
   5   5   4        178.73        136.62         6.74 o                         
   6   5   4       1004.78       1053.74        25.02 o                         
   7   5   4       1893.72       1803.52        45.91 o                         
   8   5   4          7.49          7.67         3.00 o                         
   9   5   4        473.38        431.31        20.75 o                         
  10   5   4        176.76        189.52        26.06 o                         
  11   5   4          4.70          0.67         2.28 o                         
  12   5   4          6.26          4.30         3.36 o                         
  13   5   4         13.65         -1.61         3.76 o                         
  14   5   4          3.30         -2.42         2.55 o                         
  15   5   4          5.77          6.72         1.88 o                         
 -16   6   4          0.24          0.50         2.28 o                         
 -15   6   4         13.69         12.45         1.65 o                         
 -14   6   4          4.88          2.87         1.40 o                         
 -13   6   4         14.15          7.79         2.24 o                         
 -12   6   4          1.70          0.36         1.69 o                         
 -11   6   4         82.22         75.67         4.35 o                         
 -10   6   4        220.41        253.64         7.86 o                         
  -9   6   4         46.57         22.70         9.67 o                         
  -8   6   4         28.23         39.09        12.63 o                         
  -7   6   4         38.67         41.69         7.15 o                         
  -6   6   4         81.23         31.71         4.66 o                         
  -5   6   4        426.71        386.42        18.23 o                         
  -4   6   4        134.60        189.77        14.17 o                         
  -3   6   4         26.21         31.05         4.11 o                         
  -2   6   4       1793.00       2486.65        35.35 o                         
  -1   6   4        417.56        438.22        14.68 o                         
   0   6   4       6180.26       7035.08        65.69 o                         
   1   6   4       1696.07       1546.89        21.31 o                         
   2   6   4        413.35        442.16        11.39 o                         
   3   6   4        348.85        438.70        11.07 o                         
   4   6   4       1656.92       1769.14        30.07 o                         
   5   6   4       2036.91       2162.34        32.06 o                         
   6   6   4        668.70        691.42        20.70 o                         
   7   6   4         45.54         59.03         6.12 o                         
   8   6   4         77.90         49.00         6.40 o                         
   9   6   4        452.81        497.82        23.84 o                         
  10   6   4         25.23         26.10         6.04 o                         
  11   6   4         23.34         19.74         4.70 o                         
  12   6   4        283.83        284.21        14.91 o                         
  13   6   4         13.34         13.70         3.36 o                         
  14   6   4          7.03          6.04         1.88 o                         
 -16   7   4         22.07         17.86         2.69 o                         
 -15   7   4          8.30          6.32         1.18 o                         
 -14   7   4         31.40         32.82         2.56 o                         
 -13   7   4          5.01          9.07         2.11 o                         
 -12   7   4          8.50         17.91         2.55 o                         
 -11   7   4        106.81        111.54         5.82 o                         
 -10   7   4        213.87        211.95         8.34 o                         
  -9   7   4        553.14        427.74        12.39 o                         
  -8   7   4        201.88        270.11        30.09 o                         
  -7   7   4        153.60         98.05        18.13 o                         
  -6   7   4        560.24        659.35        25.77 o                         
  -5   7   4          6.90         27.21         4.22 o                         
  -4   7   4       3267.73       3856.80        57.73 o                         
  -3   7   4       5540.52       5064.36       118.94 o                         
  -2   7   4          0.13          4.60         1.55 o                         
  -1   7   4       2754.03       2640.14        57.79 o                         
   0   7   4         44.77         96.80         5.88 o                         
   1   7   4       3164.14       3138.90        37.59 o                         
   2   7   4        860.47        775.03        34.67 o                         
   3   7   4        492.72        447.12        11.48 o                         
   4   7   4         85.31        113.50         6.84 o                         
   5   7   4         11.73          7.91         2.20 o                         
   6   7   4         80.76         95.36         9.21 o                         
   7   7   4       1004.75        877.58        29.53 o                         
   8   7   4          4.89          5.41         1.61 o                         
   9   7   4         17.23         23.10         2.69 o                         
  10   7   4         92.97         71.09        21.29 o                         
  11   7   4         29.34         29.82         5.51 o                         
  12   7   4         27.65         23.37         4.30 o                         
  13   7   4         34.89         49.29         5.64 o                         
  14   7   4          0.85          0.00         1.61 o                         
 -15   8   4          0.16         -1.02         1.32 o                         
 -14   8   4         21.11         18.02         2.15 o                         
 -13   8   4         70.75         82.21         4.02 o                         
 -12   8   4         96.93        115.04         5.72 o                         
 -11   8   4          5.19          7.29         2.05 o                         
 -10   8   4        378.57        399.38        21.83 o                         
  -9   8   4        131.76        133.97         8.07 o                         
  -8   8   4         16.57         20.40         4.41 o                         
  -7   8   4        630.86        527.18        41.64 o                         
  -6   8   4        281.65        286.85        43.38 o                         
  -5   8   4        389.38        298.26        14.26 o                         
  -4   8   4       3361.80       4256.02        63.88 o                         
  -3   8   4        693.44        556.59        21.43 o                         
  -2   8   4       2169.64       2657.32        74.64 o                         
  -1   8   4         80.18         98.85         6.74 o                         
   0   8   4       1536.54       1764.48        39.17 o                         
   1   8   4         40.29         47.27         5.25 o                         
   2   8   4        257.37        262.73         8.71 o                         
   3   8   4         64.35         66.58         4.74 o                         
   4   8   4        105.88        107.73         6.93 o                         
   5   8   4          4.21         11.31         2.62 o                         
   6   8   4        510.47        468.95        21.11 o                         
   7   8   4         23.36         10.64         2.69 o                         
   8   8   4         11.99         14.09         3.04 o                         
   9   8   4          3.41          5.08         1.48 o                         
  10   8   4         78.91         59.96         5.41 o                         
  11   8   4         12.20         11.82         3.09 o                         
  12   8   4         34.80         19.48         3.90 o                         
  13   8   4          0.16         -2.42         2.42 o                         
  14   8   4          1.95          0.13         1.75 o                         
 -15   9   4          3.69          2.95         2.22 o                         
 -14   9   4         36.10         32.37         2.80 o                         
 -13   9   4          0.21          0.37         2.55 o                         
 -12   9   4         17.78         16.95         2.47 o                         
 -11   9   4         57.37         47.76         3.91 o                         
 -10   9   4         75.52         85.20        10.61 o                         
  -9   9   4         47.61         34.78         3.57 o                         
  -8   9   4         39.82         39.02         4.04 o                         
  -7   9   4        163.78        127.56        20.95 o                         
  -6   9   4        122.76        137.40        20.55 o                         
  -5   9   4         87.19         55.79         8.35 o                         
  -4   9   4        613.64        791.25        25.95 o                         
  -3   9   4       1401.43       1259.66        34.84 o                         
  -2   9   4       2892.05       3965.07       109.24 o                         
  -1   9   4         87.13         90.98         6.89 o                         
   0   9   4        525.71        641.35        22.80 o                         
   1   9   4         37.33         53.39         6.20 o                         
   2   9   4         83.36         95.57         6.25 o                         
   3   9   4       1047.27       1121.14        22.63 o                         
   4   9   4         55.82         74.18         5.90 o                         
   5   9   4        157.71        107.94         8.30 o                         
   6   9   4        443.07        402.35        19.97 o                         
   7   9   4        567.35        576.19        37.02 o                         
   8   9   4        936.30        837.88        20.84 o                         
   9   9   4        315.14        337.44        12.63 o                         
  10   9   4         58.81         40.97         3.53 o                         
  11   9   4         49.94         68.90         4.13 o                         
  12   9   4         28.49         33.04         4.97 o                         
  13   9   4          1.18          1.48         1.75 o                         
  14   9   4          5.19          4.57         1.75 o                         
 -15  10   4         44.42         59.58         3.42 o                         
 -14  10   4          2.45          4.61         1.36 o                         
 -13  10   4         31.88         39.59         3.20 o                         
 -12  10   4         21.09         23.29         2.79 o                         
 -11  10   4         67.13         75.05         4.86 o                         
 -10  10   4         11.33         11.60         3.09 o                         
  -9  10   4         85.36         65.83         4.76 o                         
  -8  10   4        115.67        109.29         7.31 o                         
  -7  10   4        174.58        131.15        16.20 o                         
  -6  10   4        138.29        121.19        14.67 o                         
  -5  10   4        771.14        637.56        42.11 o                         
  -4  10   4         31.89         41.49         7.03 o                         
  -3  10   4        245.95        251.01        11.63 o                         
  -2  10   4        181.47        217.72         9.26 o                         
  -1  10   4        653.45        476.34        14.69 o                         
   0  10   4       3228.96       3654.73        60.38 o                         
   1  10   4        101.21        143.84        10.14 o                         
   2  10   4         17.11          6.13         1.97 o                         
   3  10   4        803.02        663.10        18.03 o                         
   4  10   4         48.91         54.78         6.25 o                         
   5  10   4        288.18        208.57        14.14 o                         
   6  10   4         87.99         44.80         8.12 o                         
   7  10   4          4.84         10.72         4.31 o                         
   8  10   4         13.26          9.85         2.23 o                         
   9  10   4         35.66         30.97         5.58 o                         
  10  10   4         10.55          7.78         2.03 o                         
  11  10   4         96.09        105.75         4.97 o                         
  12  10   4         72.32         95.23         7.79 o                         
  13  10   4          0.20         -1.88         1.88 o                         
 -14  11   4          2.43          1.04         1.15 o                         
 -13  11   4          0.19          1.97         2.54 o                         
 -12  11   4          6.04         10.86         2.15 o                         
 -11  11   4         14.92         13.30         2.40 o                         
 -10  11   4        294.80        319.37        12.32 o                         
  -9  11   4         32.89         27.86         3.08 o                         
  -8  11   4        118.17        109.18         7.49 o                         
  -7  11   4        184.25        153.84         7.88 o                         
  -6  11   4        122.68         94.70        13.22 o                         
  -5  11   4         20.59         16.74         5.72 o                         
  -4  11   4        889.29       1005.30        26.07 o                         
  -3  11   4         77.23         54.09         5.31 o                         
  -2  11   4        214.32        222.02         8.30 o                         
  -1  11   4          2.07          2.93         1.85 o                         
   0  11   4       2019.35       2093.21        47.56 o                         
   1  11   4        193.03        194.24        10.88 o                         
   2  11   4          3.89          7.32         2.59 o                         
   3  11   4         78.96         89.19         6.88 o                         
   4  11   4         19.25         19.71         3.95 o                         
   5  11   4         12.46         21.51         4.86 o                         
   6  11   4        287.77        277.20         8.92 o                         
   7  11   4        104.87        123.92         8.56 o                         
   8  11   4        103.67         94.67         6.86 o                         
   9  11   4         45.67         43.05         4.04 o                         
  10  11   4         13.34          5.82         1.66 o                         
  11  11   4         40.78         42.31         3.17 o                         
  12  11   4         37.08         33.44         4.43 o                         
  13  11   4          0.03         -0.67         1.48 o                         
 -14  12   4          0.80         -0.83         0.91 o                         
 -13  12   4          0.61          1.23         1.36 o                         
 -12  12   4          5.63          5.48         1.76 o                         
 -11  12   4         18.94         16.93         2.50 o                         
 -10  12   4         17.17         18.36         3.38 o                         
  -9  12   4         52.87         46.92         5.51 o                         
  -8  12   4          0.07          1.96         1.97 o                         
  -7  12   4         58.39         54.52         5.60 o                         
  -6  12   4         25.50         30.65         3.48 o                         
  -5  12   4          6.80          6.91         3.88 o                         
  -4  12   4         32.95         30.34         5.53 o                         
  -3  12   4        212.04        176.38        13.23 o                         
  -2  12   4        172.78        248.90         9.97 o                         
  -1  12   4         75.33         74.19         6.77 o                         
   0  12   4        884.97        897.71        30.98 o                         
   1  12   4        602.09        498.23        21.44 o                         
   2  12   4        288.00        279.98        13.97 o                         
   3  12   4        116.77        114.41        10.78 o                         
   4  12   4          0.93          5.14         3.33 o                         
   5  12   4         32.85         32.33         3.07 o                         
   6  12   4         14.33         14.93         2.94 o                         
   7  12   4          8.52          4.32         1.80 o                         
   8  12   4          0.11         -5.10         5.10 o                         
   9  12   4          0.18         -1.74         1.74 o                         
  10  12   4         18.82         19.70         2.95 o                         
  11  12   4        210.53        218.08         6.89 o                         
  12  12   4         55.43         46.34         4.57 o                         
 -14  13   4          4.62          8.18         1.75 o                         
 -13  13   4         13.49         11.67         1.79 o                         
 -12  13   4          0.27         -1.15         1.52 o                         
 -11  13   4         61.59         52.26         4.02 o                         
 -10  13   4        261.32        335.60        12.50 o                         
  -9  13   4         81.13         71.04         4.94 o                         
  -8  13   4         25.71         35.06         4.42 o                         
  -7  13   4        424.10        361.16        25.72 o                         
  -6  13   4          0.07         -2.56         2.56 o                         
  -5  13   4        406.84        340.11        11.66 o                         
  -4  13   4         10.77         11.36         6.11 o                         
  -3  13   4          9.41          7.49         3.62 o                         
  -2  13   4        344.97        431.68        20.83 o                         
  -1  13   4        622.91        457.68        18.32 o                         
   0  13   4        217.44        239.76        15.22 o                         
   1  13   4          8.64          5.88         3.84 o                         
   2  13   4        274.33        291.63        13.56 o                         
   3  13   4         45.19         41.99         6.51 o                         
   4  13   4          0.36         -1.22         1.41 o                         
   5  13   4          7.37         12.10         2.82 o                         
   6  13   4         18.71         17.72         2.64 o                         
   7  13   4        100.85         83.26         6.31 o                         
   8  13   4          3.16          0.46         1.93 o                         
   9  13   4         31.39         27.76         4.90 o                         
  10  13   4          1.84          0.36         1.61 o                         
  11  13   4         22.64         19.61         2.61 o                         
 -13  14   4          4.05          3.22         1.02 o                         
 -12  14   4         36.22         49.32         3.20 o                         
 -11  14   4          8.66          8.90         2.02 o                         
 -10  14   4         35.79         41.76         4.59 o                         
  -9  14   4         29.96         20.51         3.65 o                         
  -8  14   4         34.17         37.55         4.61 o                         
  -7  14   4         27.88         12.14         4.37 o                         
  -6  14   4        138.26        141.36         8.52 o                         
  -5  14   4         76.27         41.22         4.88 o                         
  -4  14   4       1018.15       1126.76        32.71 o                         
  -3  14   4         93.36         74.03         9.13 o                         
  -2  14   4        225.83        232.61        10.97 o                         
  -1  14   4        111.24        117.32        11.80 o                         
   0  14   4         14.86          4.65         2.76 o                         
   1  14   4        281.64        206.73         8.09 o                         
   2  14   4        112.78         97.99         4.77 o                         
   3  14   4          0.17          1.96         1.52 o                         
   4  14   4        343.70        363.02        15.47 o                         
   5  14   4        134.39        122.97         6.22 o                         
   6  14   4         60.89         57.18         4.36 o                         
   7  14   4          4.22          5.53         2.23 o                         
   8  14   4         51.98         35.49         4.12 o                         
   9  14   4        241.56        267.38        10.81 o                         
  10  14   4         27.72         29.55         4.63 o                         
  11  14   4          3.85          3.52         1.88 o                         
 -13  15   4          2.48          0.94         1.81 o                         
 -12  15   4          0.02          0.42         1.10 o                         
 -11  15   4        107.71        129.05         8.48 o                         
 -10  15   4         29.47         30.56         3.80 o                         
  -9  15   4          9.84          7.90         2.68 o                         
  -8  15   4         10.26         20.74         3.96 o                         
  -7  15   4        301.33        292.17        12.39 o                         
  -6  15   4          0.26          1.21         2.19 o                         
  -5  15   4         57.91         55.85         5.65 o                         
  -4  15   4          4.44          9.70         2.60 o                         
  -3  15   4        319.37        297.87        12.58 o                         
  -2  15   4        334.44        331.09        18.40 o                         
  -1  15   4          3.16          9.94         8.13 o                         
   0  15   4          0.41          1.18         2.22 o                         
   1  15   4        237.13        196.41        11.07 o                         
   2  15   4         28.82         30.10         3.20 o                         
   3  15   4        133.60        102.98         5.89 o                         
   4  15   4          3.53          1.13         1.41 o                         
   5  15   4         60.69         63.10         4.51 o                         
   6  15   4         11.95         12.07         2.40 o                         
   7  15   4         72.48         84.45         6.16 o                         
   8  15   4        119.55        114.57        10.41 o                         
   9  15   4         65.47         64.26         3.85 o                         
  10  15   4        102.72         93.98         5.30 o                         
  11  15   4         13.94         13.54         1.90 o                         
 -12  16   4          0.20          0.77         1.37 o                         
 -11  16   4         23.59         37.76         3.83 o                         
 -10  16   4          0.28         -0.97         2.08 o                         
  -9  16   4         48.61         42.35         3.09 o                         
  -8  16   4          9.29          8.97         1.97 o                         
  -7  16   4         95.44         83.89         6.79 o                         
  -6  16   4         60.67         65.39         6.08 o                         
  -5  16   4          3.05          4.83         2.23 o                         
  -4  16   4          0.83         -0.44         2.08 o                         
  -3  16   4         66.49         68.97         6.55 o                         
  -2  16   4         23.76         27.27         5.37 o                         
  -1  16   4          6.03          3.09         2.21 o                         
   0  16   4          0.22          2.23         2.06 o                         
   1  16   4          3.64          5.78         1.90 o                         
   2  16   4        184.54        159.97         7.24 o                         
   3  16   4         40.19         35.18         3.39 o                         
   4  16   4         97.37        102.99         5.65 o                         
   5  16   4         32.24         20.61         3.28 o                         
   6  16   4         11.27          9.93         2.11 o                         
   7  16   4         32.71         38.43         4.09 o                         
   8  16   4         11.43         10.31         3.09 o                         
   9  16   4          3.70          3.94         1.33 o                         
  10  16   4         51.09         48.45         3.61 o                         
  11  16   4          2.29          2.95         1.61 o                         
 -12  17   4          4.50          9.00         2.15 o                         
 -11  17   4          0.03          1.50         1.49 o                         
 -10  17   4          3.13          1.71         1.20 o                         
  -9  17   4          0.08         -1.05         2.28 o                         
  -8  17   4         74.46        109.57         5.55 o                         
  -7  17   4          0.36          1.02         3.69 o                         
  -6  17   4          3.90          5.09         1.66 o                         
  -5  17   4          0.49          1.04         1.93 o                         
  -4  17   4         16.68         14.53         2.94 o                         
  -3  17   4          0.17         -1.48         2.69 o                         
  -2  17   4         84.29         90.60        11.89 o                         
  -1  17   4         71.26         96.10         7.39 o                         
   0  17   4        470.56        514.19        16.09 o                         
   1  17   4         74.88         62.16         4.62 o                         
   2  17   4         79.70         73.74         4.95 o                         
   3  17   4         13.27          5.79         1.83 o                         
   4  17   4         32.06         35.59         3.43 o                         
   5  17   4         91.93        101.74         5.58 o                         
   6  17   4          0.69          0.72         2.11 o                         
   7  17   4         85.58         76.56         5.40 o                         
   8  17   4         26.90         23.58         3.32 o                         
   9  17   4          0.06          1.04         1.10 o                         
  10  17   4        108.52         81.51         4.21 o                         
 -11  18   4         17.05         18.00         3.22 o                         
 -10  18   4          4.32          5.04         1.22 o                         
  -9  18   4         10.37          5.55         1.52 o                         
  -8  18   4          9.32         10.42         2.17 o                         
  -7  18   4          0.16          1.58         1.66 o                         
  -6  18   4          4.57          5.06         2.49 o                         
  -5  18   4         13.16          9.52         2.31 o                         
  -4  18   4         22.75         29.64         3.31 o                         
  -3  18   4        391.09        398.17        14.20 o                         
  -2  18   4         19.97         20.45         3.55 o                         
  -1  18   4        110.77        124.35         8.02 o                         
   0  18   4         13.80         19.72         3.46 o                         
   1  18   4         21.28         13.51         2.74 o                         
   2  18   4         46.51         40.16         3.61 o                         
   3  18   4         56.51         58.79         4.24 o                         
   4  18   4          4.29          9.27         2.37 o                         
   5  18   4         51.38         51.10         3.79 o                         
   6  18   4          7.34          2.91         1.95 o                         
   7  18   4          0.09          0.51         1.58 o                         
   8  18   4         22.34         19.74         2.61 o                         
   9  18   4         20.00         19.12         1.79 o                         
  10  18   4          4.95          3.36         1.61 o                         
 -10  19   4          0.23          0.55         1.88 o                         
  -9  19   4          5.03          2.05         1.10 o                         
  -8  19   4          1.75          1.13         1.12 o                         
  -7  19   4          1.27          1.80         1.76 o                         
  -6  19   4         10.62         13.14         2.23 o                         
  -5  19   4          0.61         -0.60         1.54 o                         
  -4  19   4          1.92         -1.69         1.69 o                         
  -3  19   4          6.16          2.22         1.91 o                         
  -2  19   4          1.24          2.01         2.15 o                         
  -1  19   4         79.20         76.24         6.32 o                         
   0  19   4         45.13         45.65         4.75 o                         
   1  19   4          2.97          1.38         1.85 o                         
   2  19   4          3.69          3.32         1.56 o                         
   3  19   4         42.02         42.71         3.96 o                         
   4  19   4          5.87          7.53         1.72 o                         
   5  19   4         75.23         97.60         4.96 o                         
   6  19   4         28.33         24.25         2.47 o                         
   7  19   4         61.39         65.25         4.56 o                         
   8  19   4        118.36        111.43         4.31 o                         
   9  19   4          0.14          1.61         1.61 o                         
  -9  20   4         19.19         20.05         4.03 o                         
  -8  20   4         15.63         14.46         1.78 o                         
  -7  20   4          1.05         -0.39         1.17 o                         
  -6  20   4          0.06          0.25         1.10 o                         
  -5  20   4         41.93         34.05         3.30 o                         
  -4  20   4          8.94         20.38         2.61 o                         
  -3  20   4          7.43          8.46         2.61 o                         
  -2  20   4         68.17         89.60         6.30 o                         
  -1  20   4          3.22          2.08         1.93 o                         
   0  20   4         16.82         13.59         2.01 o                         
   1  20   4          6.41          5.14         2.26 o                         
   2  20   4          0.45         -0.54         1.53 o                         
   3  20   4          4.94          6.02         1.93 o                         
   4  20   4         39.52         52.79         3.69 o                         
   5  20   4         13.67         14.44         2.11 o                         
   6  20   4         55.42         64.22         4.56 o                         
   7  20   4          0.00          2.02         1.36 o                         
   8  20   4          7.43          4.57         1.88 o                         
  -8  21   4          0.01         -1.61         1.61 o                         
  -7  21   4          2.78          4.09         1.20 o                         
  -6  21   4          1.48          0.55         1.02 o                         
  -5  21   4          9.37          8.67         1.54 o                         
  -4  21   4         32.20         41.56         3.93 o                         
  -3  21   4          5.36          5.48         2.19 o                         
  -2  21   4         51.63         55.38         3.81 o                         
  -1  21   4          1.62          0.46         2.28 o                         
   0  21   4          3.56         -1.04         1.95 o                         
   1  21   4         31.66         32.24         3.61 o                         
   2  21   4          2.66          3.78         1.44 o                         
   3  21   4         21.08         29.84         4.02 o                         
   4  21   4         10.15         13.91         2.01 o                         
   5  21   4          0.74          0.56         1.15 o                         
   6  21   4         71.35         69.93         4.27 o                         
   7  21   4          2.53          1.48         0.95 o                         
  -7  22   4          7.25          8.06         2.15 o                         
  -6  22   4         23.37         23.57         4.77 o                         
  -5  22   4         10.08          6.46         1.13 o                         
  -4  22   4         13.63         16.93         2.01 o                         
  -3  22   4          6.20          4.60         1.53 o                         
  -2  22   4         10.73         11.07         2.14 o                         
  -1  22   4          0.73          0.17         1.55 o                         
   0  22   4          0.10          0.06         2.55 o                         
   1  22   4         59.75         76.29         8.73 o                         
   2  22   4         82.45        102.65         7.45 o                         
   3  22   4          2.10          1.95         1.04 o                         
   4  22   4          7.09          9.90         1.43 o                         
   5  22   4          7.59          3.50         1.37 o                         
  -5  23   4          1.39          2.28         1.48 o                         
  -4  23   4          1.12          2.01         1.22 o                         
  -3  23   4         19.11         17.11         2.03 o                         
  -2  23   4         53.57         65.48         4.89 o                         
  -1  23   4         28.62         21.38         1.84 o                         
   0  23   4          2.12          4.39         1.13 o                         
   1  23   4         22.53         22.10         2.70 o                         
   2  23   4          3.75         11.55         2.89 o                         
   3  23   4          6.07          5.08         1.29 o                         
   4  23   4         18.85         19.88         2.82 o                         
  -2  24   4          3.25          2.82         1.88 o                         
  -1  24   4          2.06          3.22         2.01 o                         
   0  24   4         27.23         28.29         2.41 o                         
   1  24   4          9.16          6.66         2.08 o                         
 -15   0   5          3.06          1.56         1.95 o                         
 -13   0   5         89.90         78.78         5.89 o                         
 -11   0   5         67.14         60.71         5.18 o                         
  -9   0   5       1970.75       1850.99        75.48 o                         
  -7   0   5         17.28         24.87         4.45 o                         
  -5   0   5        105.45        126.15         9.73 o                         
  -3   0   5        844.43       1137.72        21.84 o                         
  -1   0   5       1996.25       2599.26        32.91 o                         
   1   0   5       2817.87       3073.49        51.79 o                         
   3   0   5       2906.53       3717.47        72.75 o                         
   5   0   5       1038.99       1267.75        25.16 o                         
   7   0   5         53.08         38.28         9.80 o                         
   9   0   5        626.69        605.74        15.93 o                         
  11   0   5          6.79         10.48         3.76 o                         
  13   0   5         49.07         37.61         5.24 o                         
 -16   1   5          0.40          3.56         1.18 o                         
 -15   1   5          1.04          0.21         2.61 o                         
 -14   1   5          0.27         -1.09         1.72 o                         
 -13   1   5         67.98         67.28         3.80 o                         
 -12   1   5         80.80         91.27         4.57 o                         
 -11   1   5        294.24        329.38         8.43 o                         
 -10   1   5          6.71          5.31         1.69 o                         
  -9   1   5        710.66        672.54        31.62 o                         
  -8   1   5        615.55        569.93        19.12 o                         
  -7   1   5        239.70        352.13        13.80 o                         
  -6   1   5       1359.39       1390.75        25.95 o                         
  -5   1   5        813.01        984.71        19.85 o                         
  -4   1   5         37.42         38.57         3.01 o                         
  -3   1   5        986.69       1414.97        30.37 o                         
  -2   1   5       2253.84       2054.36        44.03 o                         
  -1   1   5        307.27        379.25         7.40 o                         
   0   1   5        172.98        192.17         4.54 o                         
   1   1   5       3763.70       5048.76        60.40 o                         
   2   1   5        901.56       1094.87        13.76 o                         
   3   1   5       3808.37       4375.03        57.96 o                         
   4   1   5       5056.89       5817.03        84.12 o                         
   5   1   5        283.24        309.64         9.10 o                         
   6   1   5        185.53        136.18         8.60 o                         
   7   1   5         37.93         26.48         5.91 o                         
   8   1   5        453.91        364.13        22.59 o                         
   9   1   5         59.36         59.34         3.58 o                         
  10   1   5         35.52         28.95         2.45 o                         
  11   1   5         18.53         20.28         3.42 o                         
  12   1   5        161.73        210.77         9.59 o                         
  13   1   5         31.23         31.58         3.55 o                         
  14   1   5          5.84          0.98         1.37 o                         
 -16   2   5         19.39         17.59         1.98 o                         
 -15   2   5         47.86         57.44         3.22 o                         
 -14   2   5        125.09        129.98         4.94 o                         
 -13   2   5         14.44         14.57         2.40 o                         
 -12   2   5         77.77         77.31         4.24 o                         
 -11   2   5        543.28        502.68        11.79 o                         
 -10   2   5          9.03          7.11         3.16 o                         
  -9   2   5        301.39        261.22        15.46 o                         
  -8   2   5         12.18         -2.46         3.34 o                         
  -7   2   5       1315.13       1607.15        30.08 o                         
  -6   2   5       2064.14       1991.03        31.97 o                         
  -5   2   5       2063.75       2792.29        40.71 o                         
  -4   2   5        139.53        131.10         7.21 o                         
  -3   2   5        266.26        333.16         8.28 o                         
  -2   2   5       2670.59       2618.33        33.40 o                         
  -1   2   5       4334.30       5154.78        32.38 o                         
   0   2   5       3133.35       2923.46        33.89 o                         
   1   2   5       3713.14       4867.63        71.02 o                         
   2   2   5       1533.29       1706.14        19.01 o                         
   3   2   5        635.64        760.04        10.97 o                         
   4   2   5        578.39        614.82        11.38 o                         
   5   2   5         45.50         34.71         3.47 o                         
   6   2   5       1393.34       1385.23        28.55 o                         
   7   2   5        198.65        192.76        13.27 o                         
   8   2   5        355.77        289.55        16.82 o                         
   9   2   5       1040.40        997.79        21.97 o                         
  10   2   5         30.08         38.37         3.33 o                         
  11   2   5          0.36          1.38         2.08 o                         
  12   2   5         74.37         95.21         6.31 o                         
  13   2   5         44.41         39.97         3.88 o                         
  14   2   5          5.18         -0.01         1.44 o                         
 -16   3   5          0.43          0.70         1.14 o                         
 -15   3   5          0.52         -0.20         1.40 o                         
 -14   3   5         26.05         30.04         2.71 o                         
 -13   3   5        337.77        388.44         8.91 o                         
 -12   3   5         75.23         73.12         4.11 o                         
 -11   3   5        267.57        293.89         7.98 o                         
 -10   3   5        417.76        393.15        11.09 o                         
  -9   3   5         54.07         30.48         5.35 o                         
  -8   3   5         58.56         45.15         6.48 o                         
  -7   3   5        171.62        220.31        12.85 o                         
  -6   3   5          0.55          1.47         2.98 o                         
  -5   3   5       2406.27       3318.08        35.75 o                         
  -4   3   5       1443.72       1321.11        33.30 o                         
  -3   3   5       1989.75       2301.82        35.19 o                         
  -2   3   5       2153.56       2070.62        47.42 o                         
  -1   3   5        192.10        142.94         4.61 o                         
   0   3   5        691.37        894.65        13.24 o                         
   1   3   5         10.60          4.72         1.24 o                         
   2   3   5       1962.27       2064.04        31.32 o                         
   3   3   5        874.99        875.80        16.38 o                         
   4   3   5        312.12        288.59         9.25 o                         
   5   3   5        754.14        700.57        15.51 o                         
   6   3   5          1.00          4.68         2.17 o                         
   7   3   5          4.27          1.33         2.39 o                         
   8   3   5         22.90         20.53         3.46 o                         
   9   3   5         34.34         38.53         3.07 o                         
  10   3   5        152.48        139.19        21.69 o                         
  11   3   5        100.51         91.32        15.98 o                         
  12   3   5         20.90         19.39         2.75 o                         
  13   3   5         87.13         76.69         6.18 o                         
  14   3   5          3.15         -0.67         2.42 o                         
 -16   4   5          0.17         -0.20         0.89 o                         
 -15   4   5          0.01          1.25         1.58 o                         
 -14   4   5         14.51         21.65         3.41 o                         
 -13   4   5          1.14          1.63         3.33 o                         
 -12   4   5         65.27         55.84         3.64 o                         
 -11   4   5         72.68         72.82         4.10 o                         
 -10   4   5        831.21        766.08        15.58 o                         
  -9   4   5         12.83          4.84         5.37 o                         
  -8   4   5         15.46         16.87         5.06 o                         
  -7   4   5        839.07       1177.90       125.32 o                         
  -6   4   5          1.15          8.72         3.71 o                         
  -5   4   5       1013.80       1337.98        24.43 o                         
  -4   4   5        135.95        133.94        14.77 o                         
  -3   4   5        390.59        472.27        12.68 o                         
  -2   4   5       1196.75       1036.70        18.85 o                         
  -1   4   5         25.67         23.11         1.93 o                         
   0   4   5        958.81       1020.55        13.13 o                         
   1   4   5        355.66        616.67         9.93 o                         
   2   4   5        837.48        782.77        15.35 o                         
   3   4   5       1196.73       1441.46        22.60 o                         
   4   4   5        583.54        798.74        16.65 o                         
   5   4   5        178.47        229.42         8.93 o                         
   6   4   5         26.52         21.31         2.92 o                         
   7   4   5        764.96        634.13        24.59 o                         
   8   4   5        658.17        546.58        26.53 o                         
   9   4   5         32.43         22.09         2.68 o                         
  10   4   5         48.25         73.22         7.99 o                         
  11   4   5         33.20         30.49         5.24 o                         
  12   4   5         51.31         43.11         5.37 o                         
  13   4   5          2.40         -1.61         3.09 o                         
  14   4   5          0.60         -0.94         2.28 o                         
 -16   5   5          6.31          7.69         1.00 o                         
 -15   5   5          0.09         -0.68         1.11 o                         
 -14   5   5         19.95         31.66         3.15 o                         
 -13   5   5         29.19         30.58         3.23 o                         
 -12   5   5        126.31        108.48         4.99 o                         
 -11   5   5         96.04        114.27         4.99 o                         
 -10   5   5        852.52        768.08        15.35 o                         
  -9   5   5        360.25        327.86        34.12 o                         
  -8   5   5        410.20        310.55        22.77 o                         
  -7   5   5        518.84        635.37        29.68 o                         
  -6   5   5         13.67         17.17         5.09 o                         
  -5   5   5        285.22        288.80        13.31 o                         
  -4   5   5        495.44        616.57        18.50 o                         
  -3   5   5       2041.21       2710.86        38.45 o                         
  -2   5   5        550.07        456.21        20.55 o                         
  -1   5   5        288.75        270.84         7.56 o                         
   0   5   5        232.58        251.65         7.39 o                         
   1   5   5        215.20        397.37         9.42 o                         
   2   5   5        953.45        921.79        17.38 o                         
   3   5   5        538.02        475.04        13.10 o                         
   4   5   5        197.74        169.81         8.21 o                         
   5   5   5        122.37        119.63         6.66 o                         
   6   5   5        703.04        653.56        17.94 o                         
   7   5   5          7.62          8.51         3.40 o                         
   8   5   5       1034.74        931.65        39.50 o                         
   9   5   5         82.84         75.23         4.68 o                         
  10   5   5         34.55         37.73         5.03 o                         
  11   5   5        100.24        105.44         9.27 o                         
  12   5   5         22.90         12.89         2.42 o                         
  13   5   5         12.04          9.13         2.69 o                         
  14   5   5         10.37         13.16         2.69 o                         
 -16   6   5          6.25          3.85         1.28 o                         
 -15   6   5         16.17         19.36         2.54 o                         
 -14   6   5         31.81         42.74         3.44 o                         
 -13   6   5          0.89          1.40         1.60 o                         
 -12   6   5         25.52         20.04         2.85 o                         
 -11   6   5        208.06        178.16         6.38 o                         
 -10   6   5         98.18        110.39         5.62 o                         
  -9   6   5        405.06        445.08        13.33 o                         
  -8   6   5        699.46        661.36        48.49 o                         
  -7   6   5        393.90        464.73        27.06 o                         
  -6   6   5        778.77        739.83        28.45 o                         
  -5   6   5        128.39        103.62        10.07 o                         
  -4   6   5        439.78        464.29        34.52 o                         
  -3   6   5        376.71        470.07        21.66 o                         
  -2   6   5          9.68         11.30         2.03 o                         
  -1   6   5        483.30        508.73        10.64 o                         
   0   6   5         16.13         16.37         3.14 o                         
   1   6   5         51.49         76.47         4.38 o                         
   2   6   5       1983.21       1891.54        45.12 o                         
   3   6   5        968.62       1088.74        21.76 o                         
   4   6   5        759.20        851.96        19.10 o                         
   5   6   5        198.34        256.39        10.98 o                         
   6   6   5        706.11        674.02        21.08 o                         
   7   6   5          8.83         12.76         3.98 o                         
   8   6   5        999.23        930.07        25.65 o                         
   9   6   5          9.17          5.88         1.73 o                         
  10   6   5          0.34          3.47         1.77 o                         
  11   6   5        153.79        150.70        10.75 o                         
  12   6   5          2.78          0.13         3.09 o                         
  13   6   5          0.04         -2.82         2.82 o                         
  14   6   5          2.58          5.10         1.88 o                         
 -15   7   5         21.90         21.71         1.84 o                         
 -14   7   5         47.37         48.73         3.06 o                         
 -13   7   5         21.63         21.46         2.62 o                         
 -12   7   5         34.20         37.78         3.88 o                         
 -11   7   5         40.35         52.75         4.23 o                         
 -10   7   5         22.37         18.71         2.85 o                         
  -9   7   5          8.72         12.70         3.47 o                         
  -8   7   5          9.89         22.30         8.06 o                         
  -7   7   5         33.50         30.89         9.80 o                         
  -6   7   5          3.95          6.04         4.90 o                         
  -5   7   5        225.94        223.76        15.14 o                         
  -4   7   5       1910.72       1834.47       192.61 o                         
  -3   7   5         14.51          8.12         4.03 o                         
  -2   7   5       4337.97       4407.50        91.79 o                         
  -1   7   5        193.90        356.30        10.78 o                         
   0   7   5          0.19          3.94         1.78 o                         
   1   7   5        844.85        967.75        30.93 o                         
   2   7   5       1071.40       1036.61        23.29 o                         
   3   7   5       1080.30       1133.45        21.81 o                         
   4   7   5        896.01        876.86        20.07 o                         
   5   7   5         17.57         36.85         4.36 o                         
   6   7   5        151.09        138.07         9.98 o                         
   7   7   5         47.25         35.62         2.81 o                         
   8   7   5          7.72         12.51         2.19 o                         
   9   7   5         90.92         81.02         4.78 o                         
  10   7   5         82.48        100.50         6.92 o                         
  11   7   5        116.39        110.49         6.60 o                         
  12   7   5        101.68        122.90         9.13 o                         
  13   7   5         18.15         11.55         2.95 o                         
  14   7   5         44.63         49.83         4.43 o                         
 -15   8   5          8.55         11.72         1.68 o                         
 -14   8   5         43.71         58.61         3.64 o                         
 -13   8   5         50.61         60.65         4.00 o                         
 -12   8   5          3.46          2.97         1.79 o                         
 -11   8   5         85.31        116.86         6.07 o                         
 -10   8   5        268.21        258.73        13.60 o                         
  -9   8   5         51.52         47.55         5.10 o                         
  -8   8   5         96.84         58.96        13.97 o                         
  -7   8   5        311.46        431.69        38.41 o                         
  -6   8   5        104.43        100.06        11.30 o                         
  -5   8   5       1950.14       2200.41       211.01 o                         
  -4   8   5         71.86         70.69         8.93 o                         
  -3   8   5         70.36         73.36         6.89 o                         
  -2   8   5        981.96       1021.69        25.10 o                         
  -1   8   5        909.06       1190.10        21.32 o                         
   0   8   5         27.45         59.89         5.20 o                         
   1   8   5         17.37         26.22         3.24 o                         
   2   8   5          7.44          1.72         2.38 o                         
   3   8   5          9.40         12.09         2.53 o                         
   4   8   5          5.20          2.69         2.10 o                         
   5   8   5          1.64          1.86         1.76 o                         
   6   8   5        146.96        139.25         9.91 o                         
   7   8   5          4.62          5.57         1.76 o                         
   8   8   5         93.49        108.89         5.38 o                         
   9   8   5         36.03         20.37         2.83 o                         
  10   8   5         40.10         48.25         9.47 o                         
  11   8   5         59.15         45.94         4.27 o                         
  12   8   5          4.24          2.82         2.42 o                         
  13   8   5         17.70         21.89         3.63 o                         
  14   8   5         13.92         16.52         2.42 o                         
 -15   9   5          0.55          3.23         1.87 o                         
 -14   9   5          7.75          7.34         2.08 o                         
 -13   9   5         31.98         33.30         3.10 o                         
 -12   9   5         35.10         29.53         3.15 o                         
 -11   9   5        281.39        343.27        15.14 o                         
 -10   9   5         10.77         10.53         2.62 o                         
  -9   9   5         26.88         17.09         2.80 o                         
  -8   9   5          9.47          4.15         1.97 o                         
  -7   9   5         41.72         16.65         8.33 o                         
  -6   9   5        428.68        363.45        35.46 o                         
  -5   9   5        152.25        194.92        18.27 o                         
  -4   9   5          2.41          2.42         3.40 o                         
  -3   9   5        831.39        983.95        35.10 o                         
  -2   9   5        802.50        945.48        18.16 o                         
  -1   9   5        909.47       1157.79        26.73 o                         
   0   9   5        260.32        304.38        11.36 o                         
   1   9   5         54.85         43.04         4.39 o                         
   2   9   5        195.89        158.57         9.92 o                         
   3   9   5        587.23        542.46        19.41 o                         
   4   9   5        892.16        910.32        24.78 o                         
   5   9   5       1375.31       1114.99        35.40 o                         
   6   9   5        219.89        172.67        10.75 o                         
   7   9   5        137.67        130.28         5.34 o                         
   8   9   5        257.14        317.21        12.10 o                         
   9   9   5        570.80        567.00        22.70 o                         
  10   9   5          1.54         -0.24         3.76 o                         
  11   9   5         28.92         17.91         4.10 o                         
  12   9   5          8.60         13.30         2.95 o                         
  13   9   5          8.23          8.06         2.55 o                         
 -15  10   5          3.69          4.70         1.88 o                         
 -14  10   5         32.71         43.48         2.90 o                         
 -13  10   5          0.08         -1.49         1.93 o                         
 -12  10   5          3.63          0.47         1.59 o                         
 -11  10   5         28.56         43.41         3.76 o                         
 -10  10   5         78.84         78.78         6.51 o                         
  -9  10   5          0.68         -3.03         3.03 o                         
  -8  10   5       1380.61       1112.38        24.53 o                         
  -7  10   5        107.96         88.97         5.81 o                         
  -6  10   5        232.72        204.56        27.53 o                         
  -5  10   5        657.35        743.16        48.89 o                         
  -4  10   5         56.09         74.94         8.46 o                         
  -3  10   5        310.27        398.85        17.58 o                         
  -2  10   5        174.71        155.52         7.72 o                         
  -1  10   5       1049.05       1363.06        27.70 o                         
   0  10   5        112.56         83.57         7.05 o                         
   1  10   5          9.95          4.05         2.47 o                         
   2  10   5        788.61        707.14        24.99 o                         
   3  10   5         25.53         24.12         4.21 o                         
   4  10   5         97.33         68.67         6.92 o                         
   5  10   5         12.01          9.22         3.16 o                         
   6  10   5        205.57        219.92         7.31 o                         
   7  10   5         12.04         14.90         1.99 o                         
   8  10   5          3.13          0.89         1.52 o                         
   9  10   5         17.34         14.67         3.08 o                         
  10  10   5        111.70        130.97         7.30 o                         
  11  10   5         37.42         35.89         7.39 o                         
  12  10   5         15.56         12.76         2.95 o                         
  13  10   5          0.45          1.34         1.61 o                         
 -14  11   5          0.18         -1.24         1.56 o                         
 -13  11   5          5.98          5.11         1.74 o                         
 -12  11   5         33.56         34.98         3.25 o                         
 -11  11   5         40.72         50.47         4.04 o                         
 -10  11   5         14.10         11.65         3.07 o                         
  -9  11   5          0.15          0.37         1.74 o                         
  -8  11   5        157.21        122.60         8.07 o                         
  -7  11   5        943.71        910.16        35.66 o                         
  -6  11   5          2.10         -0.05         2.18 o                         
  -5  11   5        157.85        184.03        14.49 o                         
  -4  11   5         75.13         84.83         9.54 o                         
  -3  11   5       1997.26       2376.76        54.90 o                         
  -2  11   5         48.14         41.99         4.54 o                         
  -1  11   5        594.56        652.72        17.75 o                         
   0  11   5         44.91         51.98         6.17 o                         
   1  11   5         15.64         17.39         3.17 o                         
   2  11   5          1.39         -1.31         2.68 o                         
   3  11   5        703.47        671.77        22.35 o                         
   4  11   5        421.31        349.79        16.34 o                         
   5  11   5        347.59        268.05         9.75 o                         
   6  11   5        482.91        525.62        18.79 o                         
   7  11   5         30.27         26.70         2.47 o                         
   8  11   5          4.22          2.97         1.95 o                         
   9  11   5         94.05         83.20         8.13 o                         
  10  11   5         29.30         32.45         3.96 o                         
  11  11   5         94.38         91.21        18.54 o                         
  12  11   5          0.12          0.13         1.61 o                         
 -14  12   5          2.56          4.04         1.68 o                         
 -13  12   5          1.18         -1.33         1.33 o                         
 -12  12   5          2.06          0.27         1.57 o                         
 -11  12   5          6.63          7.43         2.09 o                         
 -10  12   5          0.67          5.34         3.69 o                         
  -9  12   5         19.95         20.54         2.87 o                         
  -8  12   5         64.01         45.11         5.13 o                         
  -7  12   5         13.18         18.99         3.61 o                         
  -6  12   5         45.50         30.22         3.93 o                         
  -5  12   5         22.00         14.18         3.14 o                         
  -4  12   5         13.89         13.88         5.76 o                         
  -3  12   5          6.58          5.56         3.80 o                         
  -2  12   5          4.98          9.26         2.84 o                         
  -1  12   5        797.42        846.47        29.16 o                         
   0  12   5       1395.08       1244.76        35.15 o                         
   1  12   5         43.29         31.26         4.72 o                         
   2  12   5        112.99         57.87         6.78 o                         
   3  12   5         25.57         18.46         4.11 o                         
   4  12   5          3.29          3.11         1.23 o                         
   5  12   5         62.88         48.45         5.18 o                         
   6  12   5         80.74         81.55         4.90 o                         
   7  12   5          7.00          1.03         1.49 o                         
   8  12   5          1.09          0.68         1.62 o                         
   9  12   5          0.67         -0.52         2.22 o                         
  10  12   5        219.95        265.20        10.48 o                         
  11  12   5         49.58         45.90         5.04 o                         
  12  12   5          3.05         -0.13         1.34 o                         
 -14  13   5         11.85         14.37         2.69 o                         
 -13  13   5          2.30          2.73         1.17 o                         
 -12  13   5         23.07         26.99         2.61 o                         
 -11  13   5          1.22         -0.23         1.59 o                         
 -10  13   5         19.71         29.15         3.94 o                         
  -9  13   5         92.07        106.72         7.74 o                         
  -8  13   5         86.96         74.80         6.36 o                         
  -7  13   5         77.01        105.70         7.31 o                         
  -6  13   5          4.99          4.24         3.90 o                         
  -5  13   5         11.38         12.53         2.50 o                         
  -4  13   5        350.16        263.19        13.20 o                         
  -3  13   5       1066.95       1227.53        45.92 o                         
  -2  13   5         55.00         42.41         8.50 o                         
  -1  13   5         75.08         82.94         7.69 o                         
   0  13   5         36.68         22.13         3.81 o                         
   1  13   5        208.30        195.99        14.41 o                         
   2  13   5          2.38          0.83         1.53 o                         
   3  13   5         40.75         32.62         3.18 o                         
   4  13   5         39.10         31.23         3.25 o                         
   5  13   5          5.92          8.81         2.29 o                         
   6  13   5         85.03         72.61         8.53 o                         
   7  13   5          2.65          1.96         5.98 o                         
   8  13   5          4.42          2.55         2.82 o                         
   9  13   5         68.09         54.80         7.12 o                         
  10  13   5          6.57          5.78         2.69 o                         
  11  13   5         42.04         33.85         4.57 o                         
 -13  14   5         13.46          8.46         1.61 o                         
 -12  14   5          2.17          2.03         1.80 o                         
 -11  14   5         63.43         85.38         4.53 o                         
 -10  14   5         14.15         16.11         3.25 o                         
  -9  14   5         12.86         16.45         2.58 o                         
  -8  14   5         14.14          3.96         2.82 o                         
  -7  14   5        309.34        348.41        13.49 o                         
  -6  14   5         44.77         43.35         4.89 o                         
  -5  14   5         27.43         45.53         4.94 o                         
  -4  14   5         15.00         18.48         3.50 o                         
  -3  14   5        196.80        214.59        25.79 o                         
  -2  14   5        282.37        262.21        13.37 o                         
  -1  14   5        156.47        159.52         7.71 o                         
   0  14   5         55.61         42.18         3.54 o                         
   1  14   5        151.44        143.71         6.19 o                         
   2  14   5         20.10         18.89         2.73 o                         
   3  14   5        608.98        634.03        14.89 o                         
   4  14   5         99.76         96.20         5.52 o                         
   5  14   5         71.98         76.97         4.98 o                         
   6  14   5         45.24         51.61         4.04 o                         
   7  14   5        549.46        554.29        15.94 o                         
   8  14   5         33.71         32.91         5.64 o                         
   9  14   5         64.29         54.64         5.37 o                         
  10  14   5         19.18         28.61         4.57 o                         
  11  14   5          0.84         -1.34         1.48 o                         
 -13  15   5          0.72          2.55         1.75 o                         
 -12  15   5         19.59         16.66         1.88 o                         
 -11  15   5          0.84          0.30         2.02 o                         
 -10  15   5         62.84         66.27         5.18 o                         
  -9  15   5         12.12         12.80         2.35 o                         
  -8  15   5          3.50         -0.14         2.31 o                         
  -7  15   5          1.53         -0.01         2.19 o                         
  -6  15   5        347.93        280.46        12.25 o                         
  -5  15   5        111.61         97.33         5.99 o                         
  -4  15   5         63.14         65.48         5.01 o                         
  -3  15   5        237.65        289.86        12.01 o                         
  -2  15   5          5.44          3.65         1.99 o                         
  -1  15   5        371.60        369.35        13.28 o                         
   0  15   5         55.70         64.65         5.79 o                         
   1  15   5          0.04         -0.91         1.66 o                         
   2  15   5          2.04          0.60         1.47 o                         
   3  15   5          0.11          1.61         1.46 o                         
   4  15   5         42.72         46.10         3.82 o                         
   5  15   5          9.32         14.82         2.31 o                         
   6  15   5          2.09          5.22         2.60 o                         
   7  15   5         41.27         42.94         3.60 o                         
   8  15   5         11.74         10.21         3.09 o                         
   9  15   5         55.40         45.03         3.93 o                         
  10  15   5         29.75         29.15         4.30 o                         
  11  15   5          5.90          3.90         1.61 o                         
 -12  16   5          2.49          3.59         1.32 o                         
 -11  16   5         11.92          7.73         1.81 o                         
 -10  16   5          1.96          3.22         1.70 o                         
  -9  16   5          0.94          0.58         1.70 o                         
  -8  16   5         10.46          7.60         2.54 o                         
  -7  16   5         11.37          7.50         2.45 o                         
  -6  16   5         10.67         11.01         2.71 o                         
  -5  16   5        109.28        125.62         9.46 o                         
  -4  16   5        209.73        216.82        10.64 o                         
  -3  16   5          0.21         -0.86         2.75 o                         
  -2  16   5         15.49         10.68         2.75 o                         
  -1  16   5         75.25         64.44         5.69 o                         
   0  16   5         92.68         94.48         6.96 o                         
   1  16   5         65.63         73.36         4.93 o                         
   2  16   5         94.27         70.55         4.88 o                         
   3  16   5         41.09         41.99         3.64 o                         
   4  16   5        124.17        109.79         5.87 o                         
   5  16   5         35.43         30.66         3.18 o                         
   6  16   5          7.52          7.48         1.79 o                         
   7  16   5        133.61        140.83         7.46 o                         
   8  16   5          0.47          4.16         2.69 o                         
   9  16   5         13.25          9.82         2.04 o                         
  10  16   5         11.70          9.27         2.55 o                         
 -11  17   5         16.70         19.74         1.89 o                         
 -10  17   5          1.90          4.41         1.47 o                         
  -9  17   5          0.67         -0.62         1.47 o                         
  -8  17   5          1.32         -0.40         1.46 o                         
  -7  17   5          0.22         -2.90         2.90 o                         
  -6  17   5         17.88         15.21         2.99 o                         
  -5  17   5          4.31         -0.15         1.57 o                         
  -4  17   5         13.05          9.95         2.90 o                         
  -3  17   5         59.96         86.92         8.06 o                         
  -2  17   5          0.08          2.43         2.15 o                         
  -1  17   5         16.54         29.95         4.18 o                         
   0  17   5         13.52         13.46         2.79 o                         
   1  17   5        188.34        198.20        10.81 o                         
   2  17   5          7.04          8.90         2.16 o                         
   3  17   5         46.97         54.41         4.09 o                         
   4  17   5          0.21          1.46         1.59 o                         
   5  17   5         50.47         74.58         4.70 o                         
   6  17   5         65.82         64.13         4.08 o                         
   7  17   5          7.00          6.88         2.33 o                         
   8  17   5         12.24         12.25         1.60 o                         
   9  17   5         49.74         33.85         4.57 o                         
  10  17   5          4.23          2.55         1.48 o                         
 -11  18   5          5.35          5.78         2.15 o                         
 -10  18   5          6.80          5.90         1.32 o                         
  -9  18   5          4.00          5.32         1.45 o                         
  -8  18   5        157.24        143.44         5.97 o                         
  -7  18   5          3.10          4.13         1.99 o                         
  -6  18   5         18.69         18.87         3.38 o                         
  -5  18   5         32.87         41.23         3.86 o                         
  -4  18   5         14.67         13.93         2.94 o                         
  -3  18   5          5.89          5.71         2.04 o                         
  -2  18   5         36.31         34.43         4.46 o                         
  -1  18   5        113.03        122.67         7.64 o                         
   0  18   5         14.36         16.13         3.18 o                         
   1  18   5         40.69         70.59         5.94 o                         
   2  18   5         65.44         68.33         4.79 o                         
   3  18   5          0.37         -1.62         1.62 o                         
   4  18   5         18.67         13.67         2.22 o                         
   5  18   5         12.98         10.03         2.23 o                         
   6  18   5          2.67          6.15         1.60 o                         
   7  18   5         37.59         38.92         4.57 o                         
   8  18   5         19.98         20.11         2.43 o                         
   9  18   5          2.34         -1.48         1.61 o                         
 -10  19   5          8.99          6.58         2.42 o                         
  -9  19   5         18.13         19.82         2.52 o                         
  -8  19   5         13.09         19.32         4.84 o                         
  -7  19   5         30.90         33.11         3.75 o                         
  -6  19   5          0.66         -0.89         1.42 o                         
  -5  19   5         26.52         25.73         2.94 o                         
  -4  19   5          2.32          0.81         1.85 o                         
  -3  19   5          1.16         -0.25         1.90 o                         
  -2  19   5         57.24         47.61         4.98 o                         
  -1  19   5         21.51         22.46         3.65 o                         
   0  19   5         25.55         16.52         3.27 o                         
   1  19   5          7.16          2.55         2.28 o                         
   2  19   5         57.64         51.33         5.57 o                         
   3  19   5         16.56         22.17         2.62 o                         
   4  19   5        149.18        165.23         8.01 o                         
   5  19   5         29.93         32.89         2.90 o                         
   6  19   5         35.13         46.70         3.60 o                         
   7  19   5         21.94         17.78         2.46 o                         
   8  19   5          8.74          3.63         1.48 o                         
  -9  20   5          1.30          0.00         1.88 o                         
  -8  20   5         68.81         58.05         3.99 o                         
  -7  20   5          0.47          1.38         2.22 o                         
  -6  20   5          0.15         -1.40         1.89 o                         
  -5  20   5          3.52          5.39         1.74 o                         
  -4  20   5          5.66          3.40         1.89 o                         
  -3  20   5          2.29          2.55         2.03 o                         
  -2  20   5          5.15          7.12         2.47 o                         
  -1  20   5          9.05         13.37         2.85 o                         
   0  20   5          0.08         -1.95         1.95 o                         
   1  20   5          3.38          3.72         1.84 o                         
   2  20   5          2.58          1.92         1.22 o                         
   3  20   5          7.89         12.00         3.11 o                         
   4  20   5          0.35          3.91         1.52 o                         
   5  20   5         16.57         15.60         1.96 o                         
   6  20   5          5.61          5.07         2.89 o                         
   7  20   5          0.84          1.97         1.32 o                         
  -8  21   5          2.72          1.34         1.75 o                         
  -7  21   5          0.27          3.03         2.48 o                         
  -6  21   5          8.57         10.62         2.10 o                         
  -5  21   5          0.43          0.54         1.17 o                         
  -4  21   5         31.74         31.53         4.70 o                         
  -3  21   5        113.28        152.90         7.55 o                         
  -2  21   5         34.83         40.25         3.28 o                         
  -1  21   5          7.15         10.50         2.28 o                         
   0  21   5          1.64          0.12         2.22 o                         
   1  21   5         19.15         27.60         3.21 o                         
   2  21   5          0.04          0.40         1.56 o                         
   3  21   5         28.16         28.86         3.90 o                         
   4  21   5          4.75          9.52         1.66 o                         
   5  21   5         49.19         43.52         3.17 o                         
   6  21   5          4.28          1.68         1.04 o                         
  -6  22   5          0.21         -0.55         1.03 o                         
  -5  22   5         18.92         21.02         1.63 o                         
  -4  22   5          4.08          1.41         1.47 o                         
  -3  22   5          4.62          3.47         1.61 o                         
  -2  22   5         26.60         31.85         3.40 o                         
  -1  22   5        103.99        111.84         6.25 o                         
   0  22   5          8.34         11.37         2.33 o                         
   1  22   5         29.14         44.24         3.76 o                         
   2  22   5          3.78          3.02         1.80 o                         
   3  22   5          0.02          2.42         1.52 o                         
   4  22   5          2.02          1.88         1.14 o                         
   5  22   5          2.09          3.36         1.75 o                         
  -5  23   5          0.70          2.15         1.34 o                         
  -4  23   5         37.36         28.07         3.90 o                         
  -3  23   5          0.82          0.46         1.34 o                         
  -2  23   5         49.00         47.40         3.00 o                         
  -1  23   5          8.73         16.94         1.96 o                         
   0  23   5          3.73          3.89         1.09 o                         
   1  23   5         14.76         14.27         2.04 o                         
   2  23   5          4.31          6.45         1.56 o                         
   3  23   5          6.02          8.33         2.01 o                         
 -16   0   6         53.47         66.22         6.04 o                         
 -14   0   6          1.27         -2.66         2.66 o                         
 -12   0   6         46.79         38.89         4.37 o                         
 -10   0   6       1890.73       1969.11        46.94 o                         
  -8   0   6        252.91        264.82        18.50 o                         
  -6   0   6        439.78        504.75        22.24 o                         
  -4   0   6        323.68        528.65        15.98 o                         
  -2   0   6        161.89        232.02         9.94 o                         
   0   0   6       6508.41       7523.11       177.23 o                         
   2   0   6        540.86        415.84        12.60 o                         
   4   0   6       2703.18       3189.12        48.17 o                         
   6   0   6       1566.33       1341.39        39.95 o                         
   8   0   6        632.07        603.02        25.79 o                         
  10   0   6        163.64        185.70         8.51 o                         
  12   0   6         89.08         88.11         8.33 o                         
  14   0   6         22.32         17.06         2.95 o                         
 -16   1   6          1.01          2.75         1.42 o                         
 -15   1   6         28.08         29.14         2.38 o                         
 -14   1   6          0.06         -1.71         1.71 o                         
 -13   1   6         19.98         14.91         2.09 o                         
 -12   1   6          0.11         -2.09         2.09 o                         
 -11   1   6         69.51         80.32         4.58 o                         
 -10   1   6         35.42         40.52         4.39 o                         
  -9   1   6        123.15         99.70        10.11 o                         
  -8   1   6         51.89         57.03         6.27 o                         
  -7   1   6        182.61        171.51        10.32 o                         
  -6   1   6        467.47        610.99        17.46 o                         
  -5   1   6       2626.26       2671.92        36.66 o                         
  -4   1   6        148.87        150.86         5.99 o                         
  -3   1   6       1964.86       2227.61        52.92 o                         
  -2   1   6         21.64         15.59         2.01 o                         
  -1   1   6        269.60        359.39         8.31 o                         
   0   1   6       3975.31       5377.36        73.95 o                         
   1   1   6       3602.67       3609.90        61.73 o                         
   2   1   6       1408.07       1192.87        21.43 o                         
   3   1   6       3231.00       3684.93        28.31 o                         
   4   1   6        774.79        827.89        14.15 o                         
   5   1   6          4.90          6.75         1.91 o                         
   6   1   6          0.16         -0.01         2.30 o                         
   7   1   6       1256.17       1068.87        37.66 o                         
   8   1   6        112.36         79.66         4.40 o                         
   9   1   6         29.23         36.80         2.74 o                         
  10   1   6         15.17         10.88         2.46 o                         
  11   1   6        506.81        580.09        16.25 o                         
  12   1   6          5.29          4.28         1.56 o                         
  13   1   6          0.51         -2.23         2.23 o                         
  14   1   6          3.77          4.12         2.01 o                         
 -16   2   6          5.03          6.21         1.17 o                         
 -15   2   6         21.66         20.71         2.35 o                         
 -14   2   6         60.61         63.36         4.08 o                         
 -13   2   6         52.43         51.06         3.76 o                         
 -12   2   6          0.95         -1.45         1.77 o                         
 -11   2   6         82.95         74.33         4.34 o                         
 -10   2   6          6.54          2.35         1.92 o                         
  -9   2   6        236.50        146.89        12.28 o                         
  -8   2   6         71.52         79.14         7.27 o                         
  -7   2   6        102.47         76.03         6.98 o                         
  -6   2   6          0.20          2.72         2.51 o                         
  -5   2   6       3025.54       3356.86        69.02 o                         
  -4   2   6         41.64         68.47         4.13 o                         
  -3   2   6       4205.66       4226.93       110.62 o                         
  -2   2   6        402.67        531.23        11.99 o                         
  -1   2   6        287.63        234.51         6.89 o                         
   0   2   6        206.03        303.35         8.30 o                         
   1   2   6       2141.62       2236.98        24.09 o                         
   2   2   6       3576.12       3974.15        69.00 o                         
   3   2   6       1170.43       1503.93        18.55 o                         
   4   2   6         42.22         40.14         3.20 o                         
   5   2   6        418.25        345.28        11.18 o                         
   6   2   6        234.62        173.38        10.48 o                         
   7   2   6        225.58        189.41        13.45 o                         
   8   2   6        451.43        421.14         8.35 o                         
   9   2   6         40.78         45.52         3.80 o                         
  10   2   6        263.40        347.51         9.64 o                         
  11   2   6         60.83         69.97         6.65 o                         
  12   2   6         99.18        104.81         6.36 o                         
  13   2   6         49.54         62.31         4.30 o                         
  14   2   6          5.92          4.30         1.88 o                         
 -16   3   6         31.76         32.65         2.04 o                         
 -15   3   6          1.31         -1.95         1.95 o                         
 -14   3   6         49.64         63.72         3.56 o                         
 -13   3   6         53.32         55.44         3.60 o                         
 -12   3   6         27.06         36.74         3.18 o                         
 -11   3   6         41.95         39.24         3.32 o                         
 -10   3   6        133.18        157.52         5.94 o                         
  -9   3   6         99.50         61.61         9.49 o                         
  -8   3   6        127.67        146.29        11.57 o                         
  -7   3   6        609.93        580.54        19.20 o                         
  -6   3   6        972.38       1257.26        26.45 o                         
  -5   3   6       2096.35       2305.74        34.89 o                         
  -4   3   6          3.90          7.81         2.50 o                         
  -3   3   6       1784.58       1864.81        27.74 o                         
  -2   3   6         29.89         37.81         2.84 o                         
  -1   3   6       1001.06       1186.57        15.52 o                         
   0   3   6       1730.40       2149.51        55.03 o                         
   1   3   6       1786.79       1928.69        28.08 o                         
   2   3   6        206.75        375.55         9.22 o                         
   3   3   6       3009.00       3267.39        30.82 o                         
   4   3   6        157.77        189.84         8.24 o                         
   5   3   6        206.84        211.41         8.92 o                         
   6   3   6         74.69         68.43         6.08 o                         
   7   3   6        504.46        432.16        20.34 o                         
   8   3   6        452.63        409.75        18.05 o                         
   9   3   6        101.04        134.48         5.33 o                         
  10   3   6         78.75         83.43         4.85 o                         
  11   3   6         44.61         55.15         4.60 o                         
  12   3   6          2.25         -1.71         2.01 o                         
  13   3   6          0.93         -2.42         2.69 o                         
  14   3   6          2.40          0.40         1.48 o                         
 -16   4   6          0.07          1.22         1.00 o                         
 -15   4   6          0.09          1.22         1.84 o                         
 -14   4   6          7.43         11.45         2.30 o                         
 -13   4   6         47.30         45.77         3.40 o                         
 -12   4   6        138.55        161.16         6.88 o                         
 -11   4   6         81.25         68.97         4.24 o                         
 -10   4   6         80.22         68.56         4.10 o                         
  -9   4   6         99.44         84.03        16.12 o                         
  -8   4   6         68.78         97.16        16.39 o                         
  -7   4   6          0.78          0.39         7.66 o                         
  -6   4   6        306.98        446.11        23.35 o                         
  -5   4   6         98.32         70.33         6.63 o                         
  -4   4   6        351.56        451.62        13.87 o                         
  -3   4   6        885.52        785.58        18.00 o                         
  -2   4   6        620.14        870.02        23.26 o                         
  -1   4   6        999.58       1035.99        15.99 o                         
   0   4   6        911.44        978.85        13.22 o                         
   1   4   6         69.47         72.28         4.35 o                         
   2   4   6       2217.76       2365.90        35.41 o                         
   3   4   6       1285.08       1302.46        20.46 o                         
   4   4   6          9.75          5.67         1.94 o                         
   5   4   6         37.83         17.42         3.05 o                         
   6   4   6        141.20         86.81         6.88 o                         
   7   4   6        459.67        372.31        24.91 o                         
   8   4   6         90.79         88.63         4.89 o                         
   9   4   6         88.60        105.80         6.80 o                         
  10   4   6        181.33        196.69        20.82 o                         
  11   4   6          4.14         -1.75         3.49 o                         
  12   4   6         20.59         10.34         3.36 o                         
  13   4   6         32.42         37.74         4.70 o                         
  14   4   6          2.87          3.09         1.61 o                         
 -16   5   6          0.13         -1.47         1.88 o                         
 -15   5   6         65.28         79.97         4.17 o                         
 -14   5   6         68.78         81.19         6.32 o                         
 -13   5   6         12.39          7.22         2.40 o                         
 -12   5   6        147.41        148.28         5.80 o                         
 -11   5   6          5.59          8.96         2.07 o                         
 -10   5   6        125.36         95.86         4.76 o                         
  -9   5   6       1202.18       1006.90        31.77 o                         
  -8   5   6        116.19        114.45        13.00 o                         
  -7   5   6         29.36         37.81        11.28 o                         
  -6   5   6         36.50         34.16         6.91 o                         
  -5   5   6        586.42        425.96        17.31 o                         
  -4   5   6        179.35        318.87        12.11 o                         
  -3   5   6       1399.92       1458.43        34.31 o                         
  -2   5   6          0.82          5.48         1.81 o                         
  -1   5   6          4.29          0.78         1.48 o                         
   0   5   6        309.15        342.45         9.21 o                         
   1   5   6         73.73         50.14         4.68 o                         
   2   5   6         39.44         49.04         4.30 o                         
   3   5   6         67.05         43.46         4.33 o                         
   4   5   6        198.19        175.48         9.08 o                         
   5   5   6         22.32         19.79         3.23 o                         
   6   5   6        129.91        117.64         7.99 o                         
   7   5   6        144.55        146.29         7.68 o                         
   8   5   6        182.82        141.21         6.48 o                         
   9   5   6         18.53         26.50         2.74 o                         
  10   5   6          0.73          3.59         2.28 o                         
  11   5   6          9.70          2.55         3.22 o                         
  12   5   6          0.58         -2.28         2.69 o                         
  13   5   6          5.38          4.57         2.42 o                         
  14   5   6          5.50          6.58         1.88 o                         
 -16   6   6          0.79          0.67         1.48 o                         
 -15   6   6          4.67         10.12         1.48 o                         
 -14   6   6         70.94         88.17         4.66 o                         
 -13   6   6         48.48         60.61         4.27 o                         
 -12   6   6         86.04        109.92         6.64 o                         
 -11   6   6          8.36          9.14         2.17 o                         
 -10   6   6        350.80        340.65         9.68 o                         
  -9   6   6         50.55         45.52         3.56 o                         
  -8   6   6          5.25         10.31         3.83 o                         
  -7   6   6         60.82         52.61         9.10 o                         
  -6   6   6        349.90        372.86        20.96 o                         
  -5   6   6        319.30        229.20        13.27 o                         
  -4   6   6       6032.13       8136.37       117.52 o                         
  -3   6   6        392.04        387.57        13.42 o                         
  -2   6   6         25.12         87.18         5.42 o                         
  -1   6   6         15.19         11.22         2.14 o                         
   0   6   6        210.91        292.60        10.50 o                         
   1   6   6       1370.87       1563.72        27.88 o                         
   2   6   6       1688.54       1866.42        27.89 o                         
   3   6   6        227.23        266.72        10.79 o                         
   4   6   6        555.14        493.89        15.45 o                         
   5   6   6       1169.59       1082.65        23.93 o                         
   6   6   6          1.46          4.49         2.35 o                         
   7   6   6          0.38          5.05         1.16 o                         
   8   6   6        217.77        181.15         8.19 o                         
   9   6   6         69.51         75.23         4.39 o                         
  10   6   6          0.09         -1.03         1.53 o                         
  11   6   6         69.89         83.77         5.45 o                         
  12   6   6        101.98        101.14         8.06 o                         
  13   6   6         33.79         48.89         5.24 o                         
  14   6   6         14.51         15.71         2.42 o                         
 -15   7   6         31.83         31.05         2.45 o                         
 -14   7   6         16.02         21.63         2.10 o                         
 -13   7   6         14.94         12.57         2.24 o                         
 -12   7   6         76.51         83.00         5.12 o                         
 -11   7   6         89.62         73.63         4.99 o                         
 -10   7   6        661.21        707.74        18.62 o                         
  -9   7   6         62.46         49.08         4.30 o                         
  -8   7   6          0.91         -1.55         3.56 o                         
  -7   7   6         99.76         52.10        14.10 o                         
  -6   7   6        337.81        398.15        22.39 o                         
  -5   7   6         52.28         39.13         6.16 o                         
  -4   7   6        104.31         98.49         8.52 o                         
  -3   7   6         15.22         18.06         3.76 o                         
  -2   7   6        272.20        263.39        11.10 o                         
  -1   7   6       1983.62       1709.52        41.43 o                         
   0   7   6         22.94         15.95         2.63 o                         
   1   7   6        828.96        827.05        20.71 o                         
   2   7   6        472.07        636.46        16.38 o                         
   3   7   6        219.11        176.61         9.10 o                         
   4   7   6         30.54         31.86         4.26 o                         
   5   7   6          6.16          7.65         2.49 o                         
   6   7   6         23.17         17.71         3.54 o                         
   7   7   6          0.74          2.58         1.33 o                         
   8   7   6        183.17        183.85         8.97 o                         
   9   7   6        527.21        653.31        23.03 o                         
  10   7   6         10.94          7.11         3.45 o                         
  11   7   6        194.42        199.62         8.34 o                         
  12   7   6         30.38         24.98         4.30 o                         
  13   7   6          2.22          5.91         2.42 o                         
 -15   8   6          3.29          4.78         1.34 o                         
 -14   8   6         30.15         30.01         2.81 o                         
 -13   8   6          3.39          0.61         1.58 o                         
 -12   8   6          0.37          0.44         1.70 o                         
 -11   8   6         48.16         52.53         4.28 o                         
 -10   8   6        133.00        178.16         7.44 o                         
  -9   8   6         69.63         63.59         5.84 o                         
  -8   8   6          0.07         -3.07         3.22 o                         
  -7   8   6          3.72         10.48         9.00 o                         
  -6   8   6        457.60        486.22        25.40 o                         
  -5   8   6         44.78         39.83         6.12 o                         
  -4   8   6        463.26        591.42        23.91 o                         
  -3   8   6       1187.22       1228.36        29.86 o                         
  -2   8   6         67.62         74.94         6.25 o                         
  -1   8   6        884.89        949.97        20.33 o                         
   0   8   6        279.28        322.78        11.73 o                         
   1   8   6         95.46         83.37         7.03 o                         
   2   8   6        629.75        613.26        19.28 o                         
   3   8   6        180.93        149.49        10.04 o                         
   4   8   6        102.46         94.17         8.22 o                         
   5   8   6        279.35        227.76        11.30 o                         
   6   8   6        377.90        328.21        11.89 o                         
   7   8   6         47.04         39.57         2.94 o                         
   8   8   6          4.00          6.70         1.53 o                         
   9   8   6        185.43        187.14        15.65 o                         
  10   8   6          0.60         -2.18         2.18 o                         
  11   8   6          1.03         -0.50         1.55 o                         
  12   8   6         32.69         33.18         4.70 o                         
  13   8   6         15.31         18.94         3.09 o                         
 -15   9   6         28.45         39.74         3.03 o                         
 -14   9   6          3.76          2.18         1.89 o                         
 -13   9   6          2.70          2.43         1.77 o                         
 -12   9   6         37.71         44.57         3.74 o                         
 -11   9   6         12.15          6.84         2.26 o                         
 -10   9   6          6.40          4.90         2.00 o                         
  -9   9   6          0.81         -2.56         2.56 o                         
  -8   9   6        222.63        233.98        15.18 o                         
  -7   9   6        215.09        172.79        11.57 o                         
  -6   9   6          0.66          7.39         6.98 o                         
  -5   9   6        577.74        415.95        62.72 o                         
  -4   9   6         24.79         34.92         5.87 o                         
  -3   9   6        385.50        346.09        17.01 o                         
  -2   9   6         32.54         62.62         6.23 o                         
  -1   9   6        103.57         78.63         6.15 o                         
   0   9   6         65.04         41.82         4.29 o                         
   1   9   6       1919.63       1909.30        42.30 o                         
   2   9   6       1412.41       1499.42        31.99 o                         
   3   9   6          0.70          6.63         2.86 o                         
   4   9   6         36.64         19.29         3.72 o                         
   5   9   6        104.21         94.32         6.10 o                         
   6   9   6         91.38         98.69         7.08 o                         
   7   9   6         70.88         67.38         4.17 o                         
   8   9   6        477.99        449.40        12.50 o                         
   9   9   6          3.40          7.41         2.47 o                         
  10   9   6        195.44        177.13         9.20 o                         
  11   9   6          0.70         -1.42         2.89 o                         
  12   9   6         31.05         38.95         4.57 o                         
  13   9   6         10.88         16.52         2.69 o                         
 -15  10   6          0.03          1.48         1.61 o                         
 -14  10   6          4.46          3.69         1.69 o                         
 -13  10   6         18.47         16.06         2.24 o                         
 -12  10   6         72.82         92.94         4.95 o                         
 -11  10   6        235.87        264.78         8.94 o                         
 -10  10   6        272.27        295.38         9.74 o                         
  -9  10   6          2.24         -3.25         3.25 o                         
  -8  10   6          4.63          4.16         2.82 o                         
  -7  10   6          6.30          1.84         2.04 o                         
  -6  10   6        902.92        893.59        59.64 o                         
  -5  10   6        397.47        328.36        18.45 o                         
  -4  10   6         10.37          8.61         3.41 o                         
  -3  10   6         77.66         81.89         8.95 o                         
  -2  10   6         14.43         13.98         3.01 o                         
  -1  10   6          6.36          3.50         2.18 o                         
   0  10   6         25.47         34.40         4.13 o                         
   1  10   6          0.27         10.91         3.07 o                         
   2  10   6        112.60        105.49         8.79 o                         
   3  10   6         80.24         78.67         7.81 o                         
   4  10   6          3.99          7.03         2.86 o                         
   5  10   6        411.23        364.72        15.02 o                         
   6  10   6         48.24         43.82         3.17 o                         
   7  10   6        108.77        130.50         7.04 o                         
   8  10   6        295.17        319.24        11.86 o                         
   9  10   6         57.66         55.55         4.87 o                         
  10  10   6         26.62         21.16         3.36 o                         
  11  10   6         34.50         36.68         6.04 o                         
  12  10   6          0.59          3.90         2.15 o                         
 -14  11   6          0.72         -0.64         1.04 o                         
 -13  11   6          0.11          2.12         2.02 o                         
 -12  11   6          1.24          0.03         1.62 o                         
 -11  11   6         46.54         47.07         3.89 o                         
 -10  11   6          5.23          4.21         1.79 o                         
  -9  11   6        186.20        149.96         8.69 o                         
  -8  11   6        267.74        303.95        17.33 o                         
  -7  11   6         76.32         50.00         5.36 o                         
  -6  11   6        229.04        229.20         9.45 o                         
  -5  11   6        351.26        301.60        32.84 o                         
  -4  11   6         26.78         24.90         6.32 o                         
  -3  11   6          4.93         -1.42         3.31 o                         
  -2  11   6          0.29          2.14         2.47 o                         
  -1  11   6         86.73         83.39         6.79 o                         
   0  11   6          2.29          7.31         2.20 o                         
   1  11   6        760.45        643.68        22.36 o                         
   2  11   6        911.66        889.58        26.65 o                         
   3  11   6         71.26         78.67         8.01 o                         
   4  11   6         43.12         20.42         2.22 o                         
   5  11   6         84.53         82.93         4.29 o                         
   6  11   6        215.83        207.68         6.73 o                         
   7  11   6         23.64         24.68         2.60 o                         
   8  11   6          8.62         13.54         2.47 o                         
   9  11   6          0.19          2.23         3.29 o                         
  10  11   6        246.55        252.58        31.70 o                         
  11  11   6          1.45         -0.20         1.33 o                         
  12  11   6         52.22         44.73         4.16 o                         
 -14  12   6          1.43         -0.02         0.99 o                         
 -13  12   6          1.19          0.95         1.39 o                         
 -12  12   6          0.38          0.46         2.42 o                         
 -11  12   6         30.32         41.03         3.97 o                         
 -10  12   6          1.68          3.49         1.96 o                         
  -9  12   6         12.83         10.17         5.98 o                         
  -8  12   6         88.47        108.12        10.34 o                         
  -7  12   6         22.99         16.83         3.48 o                         
  -6  12   6         12.68          6.85         2.18 o                         
  -5  12   6         14.59         10.37         3.74 o                         
  -4  12   6        388.98        370.47        15.46 o                         
  -3  12   6        635.85        494.77        20.18 o                         
  -2  12   6        447.71        428.60        18.01 o                         
  -1  12   6         28.85         27.34         4.78 o                         
   0  12   6        201.94        183.86        11.81 o                         
   1  12   6          1.67          3.30         2.77 o                         
   2  12   6          3.94          7.31         2.31 o                         
   3  12   6         12.72         13.08         1.71 o                         
   4  12   6         34.13         29.05         3.07 o                         
   5  12   6        224.81        221.59        10.55 o                         
   6  12   6         19.67         23.04         2.42 o                         
   7  12   6        118.57        132.50         5.93 o                         
   8  12   6          3.05          1.96         2.42 o                         
   9  12   6          0.22          2.55         2.48 o                         
  10  12   6         23.43         25.59         5.78 o                         
  11  12   6          2.79          0.10         2.82 o                         
 -13  13   6          0.25          1.89         1.11 o                         
 -12  13   6          5.10          5.06         1.69 o                         
 -11  13   6          1.38         -1.77         1.77 o                         
 -10  13   6         39.54         48.28         3.85 o                         
  -9  13   6        225.89        202.41        14.51 o                         
  -8  13   6          5.99         12.63         4.16 o                         
  -7  13   6         12.08          9.13         2.66 o                         
  -6  13   6        295.29        308.08        12.53 o                         
  -5  13   6         23.27          6.62         2.62 o                         
  -4  13   6        582.15        623.41        17.86 o                         
  -3  13   6         78.88         72.08         6.11 o                         
  -2  13   6         27.79         27.79         3.18 o                         
  -1  13   6         10.13          9.15         1.94 o                         
   0  13   6          2.19         13.04         2.54 o                         
   1  13   6        125.74        113.27         5.47 o                         
   2  13   6        216.29        206.96         9.88 o                         
   3  13   6          7.23          3.54         2.20 o                         
   4  13   6          7.76          1.60         1.57 o                         
   5  13   6         18.25         12.31         2.25 o                         
   6  13   6         28.98         24.92         3.74 o                         
   7  13   6         97.09         91.95         6.59 o                         
   8  13   6         51.11         58.33         7.59 o                         
   9  13   6         94.78        113.95         6.25 o                         
  10  13   6        133.95        109.09         5.48 o                         
  11  13   6          0.86          3.09         1.75 o                         
 -13  14   6          2.73          4.90         1.37 o                         
 -12  14   6          8.75          8.88         1.67 o                         
 -11  14   6          2.67          1.77         1.70 o                         
 -10  14   6          1.61          2.52         1.74 o                         
  -9  14   6         22.04         33.85         6.18 o                         
  -8  14   6          1.81         -1.61         2.69 o                         
  -7  14   6         26.35         16.22         3.10 o                         
  -6  14   6         21.04         18.74         3.46 o                         
  -5  14   6          6.02          4.05         1.81 o                         
  -4  14   6        282.19        315.57        12.57 o                         
  -3  14   6        180.55        139.79         8.86 o                         
  -2  14   6         48.36         47.78         4.77 o                         
  -1  14   6         69.81         60.06         5.68 o                         
   0  14   6         30.53         42.00         4.75 o                         
   1  14   6        130.91        105.10         7.31 o                         
   2  14   6        218.78        231.00         8.68 o                         
   3  14   6         70.08         72.74         6.10 o                         
   4  14   6        224.10        217.53         8.34 o                         
   5  14   6         63.53         56.33         7.46 o                         
   6  14   6        357.97        329.87        12.87 o                         
   7  14   6          0.01          0.04         1.64 o                         
   8  14   6         40.38         48.89         6.85 o                         
   9  14   6          0.81          4.30         2.42 o                         
  10  14   6          0.71         -0.81         2.28 o                         
  11  14   6          8.08          6.45         1.88 o                         
 -12  15   6          1.51          1.57         1.32 o                         
 -11  15   6          3.82          3.19         1.70 o                         
 -10  15   6          0.00          1.25         2.03 o                         
  -9  15   6        140.43        157.55        12.63 o                         
  -8  15   6         34.55         51.98         7.25 o                         
  -7  15   6         10.52          9.50         2.61 o                         
  -6  15   6         66.23         63.01         5.79 o                         
  -5  15   6          0.17          2.42         2.95 o                         
  -4  15   6         24.45         25.07         3.50 o                         
  -3  15   6          0.52         -0.13         2.89 o                         
  -2  15   6        305.66        329.62        12.69 o                         
  -1  15   6          1.99          0.26         1.99 o                         
   0  15   6         17.64         19.33         3.29 o                         
   1  15   6        351.09        283.30        11.91 o                         
   2  15   6          0.10          0.15         2.07 o                         
   3  15   6         45.70         45.40         3.87 o                         
   4  15   6         85.93         86.26         5.17 o                         
   5  15   6          7.62          4.92         1.65 o                         
   6  15   6         57.07         50.11         3.97 o                         
   7  15   6        101.49         92.63         7.05 o                         
   8  15   6         20.30         23.91         4.57 o                         
   9  15   6         43.51         49.29         5.78 o                         
  10  15   6          9.02          3.76         1.88 o                         
 -12  16   6          4.81          3.28         1.19 o                         
 -11  16   6          7.10          7.66         1.84 o                         
 -10  16   6         23.57         27.95         3.27 o                         
  -9  16   6        118.73        120.22         7.12 o                         
  -8  16   6         29.41         25.12         5.10 o                         
  -7  16   6         14.77          5.10         1.93 o                         
  -6  16   6          0.52          1.82         1.89 o                         
  -5  16   6          4.38          0.93         1.84 o                         
  -4  16   6         44.33         52.95         5.22 o                         
  -3  16   6         22.09         19.94         3.96 o                         
  -2  16   6          7.02          2.49         1.70 o                         
  -1  16   6         20.42         13.71         2.94 o                         
   0  16   6        235.10        232.10        27.47 o                         
   1  16   6          4.36          6.17         2.62 o                         
   2  16   6         13.05          9.97         2.09 o                         
   3  16   6          1.04          0.90         2.95 o                         
   4  16   6         31.30         32.10         3.22 o                         
   5  16   6          2.12          3.38         2.04 o                         
   6  16   6        183.10        190.53         7.16 o                         
   7  16   6          6.18          7.19         2.42 o                         
   8  16   6          3.96          8.73         3.09 o                         
   9  16   6         10.92          9.00         2.55 o                         
  10  16   6         12.81         12.89         2.69 o                         
 -11  17   6          0.44         -1.02         1.88 o                         
 -10  17   6          0.24          1.50         1.66 o                         
  -9  17   6         10.91         12.17         2.89 o                         
  -8  17   6          7.66         17.89         3.56 o                         
  -7  17   6          1.22          5.24         2.69 o                         
  -6  17   6         41.07         48.83         4.97 o                         
  -5  17   6         37.60         38.89         4.45 o                         
  -4  17   6          1.71         -1.53         2.16 o                         
  -3  17   6          4.62          5.15         2.22 o                         
  -2  17   6        284.81        283.30        11.53 o                         
  -1  17   6          4.93         -0.35         1.97 o                         
   0  17   6        100.03        116.17         7.50 o                         
   1  17   6         69.45         56.89         5.46 o                         
   2  17   6         87.36         96.70         6.98 o                         
   3  17   6          3.81          5.15         1.53 o                         
   4  17   6          6.54         10.95         2.04 o                         
   5  17   6        100.79        109.96         5.34 o                         
   6  17   6          0.50         -1.59         1.59 o                         
   7  17   6          9.69         15.84         2.48 o                         
   8  17   6          0.12         -2.28         2.28 o                         
   9  17   6         16.73         14.77         2.82 o                         
 -10  18   6          1.60         -0.43         3.29 o                         
  -9  18   6         25.02         20.38         2.57 o                         
  -8  18   6          0.00          2.79         2.95 o                         
  -7  18   6          0.39         -2.55         2.82 o                         
  -6  18   6         11.36         22.30         4.70 o                         
  -5  18   6         35.73         24.16         3.70 o                         
  -4  18   6         80.84         89.38         6.46 o                         
  -3  18   6         19.75         22.76         3.75 o                         
  -2  18   6          5.56         12.52         2.84 o                         
  -1  18   6          8.33          3.99         3.69 o                         
   0  18   6         48.12         52.04         5.00 o                         
   1  18   6          0.98         -1.96         2.14 o                         
   2  18   6          5.22          6.92         1.71 o                         
   3  18   6         29.45         28.70         2.88 o                         
   4  18   6         29.21         32.66         3.08 o                         
   5  18   6          0.34         -0.02         1.27 o                         
   6  18   6          8.27         11.33         1.78 o                         
   7  18   6         11.74         21.89         3.90 o                         
   8  18   6          4.42          3.76         1.88 o                         
   9  18   6          0.32          1.07         1.34 o                         
  -9  19   6          1.94          0.91         0.89 o                         
  -8  19   6         36.34         50.76         4.03 o                         
  -7  19   6          4.30          3.76         1.71 o                         
  -6  19   6          7.66         12.63         3.36 o                         
  -5  19   6          0.63          3.90         1.97 o                         
  -4  19   6         17.86         19.79         3.17 o                         
  -3  19   6         12.28         13.43         2.94 o                         
  -2  19   6        126.08        142.63         7.93 o                         
  -1  19   6         72.86         66.79         5.73 o                         
   0  19   6        103.56        111.73         6.93 o                         
   1  19   6          2.51         -1.78         2.22 o                         
   2  19   6         45.63         48.18         4.45 o                         
   3  19   6         36.45         44.17         3.31 o                         
   4  19   6          3.55          3.10         1.87 o                         
   5  19   6         36.15         43.28         3.09 o                         
   6  19   6         13.47         11.25         1.67 o                         
   7  19   6          0.35         -0.54         1.61 o                         
   8  19   6          6.90          9.13         2.15 o                         
  -8  20   6          0.01          0.25         1.00 o                         
  -7  20   6          9.95          8.15         2.55 o                         
  -6  20   6          2.30          8.06         2.95 o                         
  -5  20   6          1.25          1.03         1.56 o                         
  -4  20   6          0.11         -0.98         1.76 o                         
  -3  20   6         14.04         21.51         3.23 o                         
  -2  20   6         19.08         35.59         3.93 o                         
  -1  20   6         44.15         38.07         4.25 o                         
   0  20   6         14.50         13.29         2.52 o                         
   1  20   6         13.54         16.42         2.68 o                         
   2  20   6          0.20         -0.31         1.61 o                         
   3  20   6         15.16          9.85         1.71 o                         
   4  20   6          3.74          1.04         1.73 o                         
   5  20   6          2.38          3.50         1.07 o                         
   6  20   6          0.06          1.50         1.18 o                         
   7  20   6          0.99         -1.34         1.34 o                         
  -7  21   6          3.71          4.63         2.82 o                         
  -6  21   6         11.86         20.02         2.50 o                         
  -5  21   6         37.07         30.25         3.21 o                         
  -4  21   6         17.98         27.44         3.23 o                         
  -3  21   6          3.12          6.65         2.12 o                         
  -2  21   6          0.24         -0.61         1.55 o                         
  -1  21   6         22.93         22.24         2.99 o                         
   0  21   6          0.10          0.29         1.68 o                         
   1  21   6          0.32         -1.66         1.66 o                         
   2  21   6         26.15         31.20         3.28 o                         
   3  21   6         13.22         12.13         2.33 o                         
   4  21   6          6.85          4.99         1.12 o                         
   5  21   6          2.18          3.09         0.86 o                         
  -6  22   6          4.13          4.97         1.75 o                         
  -5  22   6          2.63          2.77         1.31 o                         
  -4  22   6         39.08         44.53         3.06 o                         
  -3  22   6         20.36         14.39         3.49 o                         
  -2  22   6          2.95          3.51         1.51 o                         
  -1  22   6          0.00          0.32         1.32 o                         
   0  22   6          1.05          0.51         1.47 o                         
   1  22   6          0.14          2.53         1.61 o                         
   2  22   6         10.65         14.17         2.23 o                         
   3  22   6         10.03          7.85         1.68 o                         
  -3  23   6          0.72          2.21         1.22 o                         
  -2  23   6         46.94         42.77         2.58 o                         
  -1  23   6          4.28          2.73         1.12 o                         
   0  23   6          7.03         10.53         1.80 o                         
   1  23   6          0.42          2.16         1.22 o                         
 -15   0   7         27.77         31.70         5.31 o                         
 -13   0   7         25.37         21.34         3.51 o                         
 -11   0   7          1.66          3.97         4.97 o                         
  -9   0   7        164.86        119.05        13.48 o                         
  -7   0   7          1.79          9.42         4.45 o                         
  -5   0   7         11.34          7.02         2.79 o                         
  -3   0   7        103.25        100.69         7.24 o                         
  -1   0   7       2046.59       2767.03        50.81 o                         
   1   0   7        655.08        806.59        27.78 o                         
   3   0   7       6421.82       6660.88        77.32 o                         
   5   0   7          0.44          4.50         3.09 o                         
   7   0   7         55.81         48.16         3.60 o                         
   9   0   7         16.44         22.97         2.68 o                         
  11   0   7        459.94        510.13        19.48 o                         
  13   0   7          6.22          7.92         2.55 o                         
 -16   1   7          0.61         -0.27         1.48 o                         
 -15   1   7         27.91         37.73         3.61 o                         
 -14   1   7          9.85          8.12         1.69 o                         
 -13   1   7          0.09          1.17         1.62 o                         
 -12   1   7         31.86         30.55         2.86 o                         
 -11   1   7         69.82         66.61         3.95 o                         
 -10   1   7        640.73        540.59        11.46 o                         
  -9   1   7         36.04         30.79         4.60 o                         
  -8   1   7         63.19         52.72         6.49 o                         
  -7   1   7          0.82         -1.37         2.69 o                         
  -6   1   7         80.82         56.59         5.98 o                         
  -5   1   7         63.52         94.40         6.99 o                         
  -4   1   7       1091.04       1018.94        27.40 o                         
  -3   1   7        308.77        369.89        16.27 o                         
  -2   1   7          4.36         10.16         2.35 o                         
  -1   1   7       2212.68       2330.02        61.92 o                         
   0   1   7       4192.19       4917.84        46.41 o                         
   1   1   7         81.71         72.61         4.58 o                         
   2   1   7         49.70         69.92         4.81 o                         
   3   1   7        181.23        182.84         8.79 o                         
   4   1   7        441.60        419.55        11.44 o                         
   5   1   7          1.36          5.87         1.94 o                         
   6   1   7        452.52        419.65        18.88 o                         
   7   1   7         44.65         24.28         1.75 o                         
   8   1   7        905.24        993.22        12.02 o                         
   9   1   7        499.79        497.03        16.52 o                         
  10   1   7        266.67        283.23        10.45 o                         
  11   1   7          7.67         12.49         2.65 o                         
  12   1   7        163.83        212.79         8.17 o                         
  13   1   7          3.87          5.51         1.61 o                         
 -16   2   7         11.71         11.38         1.48 o                         
 -15   2   7         28.27         33.83         3.54 o                         
 -14   2   7          2.03         -0.23         1.50 o                         
 -13   2   7          4.69          7.33         2.89 o                         
 -12   2   7          7.55          2.09         1.92 o                         
 -11   2   7        305.26        329.96         9.03 o                         
 -10   2   7         59.19         47.49         4.11 o                         
  -9   2   7         16.71         11.12         3.61 o                         
  -8   2   7        302.10        214.38        12.72 o                         
  -7   2   7          5.02         21.87         4.28 o                         
  -6   2   7        193.69        188.42        10.79 o                         
  -5   2   7          4.37         11.88         2.86 o                         
  -4   2   7          4.25          2.09         3.10 o                         
  -3   2   7         66.87         84.19         5.42 o                         
  -2   2   7        616.22        839.13        15.59 o                         
  -1   2   7         72.24         85.53         4.87 o                         
   0   2   7       1578.46       1723.30        36.60 o                         
   1   2   7       1241.02       1729.33        25.39 o                         
   2   2   7        173.61        271.08        11.79 o                         
   3   2   7          6.97          2.51         2.04 o                         
   4   2   7        662.53        702.62        14.92 o                         
   5   2   7        102.24         81.56         6.62 o                         
   6   2   7         15.27          7.01         2.01 o                         
   7   2   7         10.04          8.83         1.09 o                         
   8   2   7        181.21        189.50         4.75 o                         
   9   2   7          1.90         -1.66         1.66 o                         
  10   2   7         82.31        113.91         7.19 o                         
  11   2   7        109.75        118.08         7.32 o                         
  12   2   7          0.31         -1.58         1.58 o                         
  13   2   7          4.68          9.80         3.22 o                         
 -16   3   7          3.33          6.70         1.22 o                         
 -15   3   7          0.39          2.95         1.96 o                         
 -14   3   7          5.73          3.66         1.52 o                         
 -13   3   7          4.57          4.08         2.05 o                         
 -12   3   7          2.67          0.87         2.00 o                         
 -11   3   7         83.75        102.52         4.96 o                         
 -10   3   7        320.84        280.51         9.56 o                         
  -9   3   7        108.18        116.84         8.38 o                         
  -8   3   7         12.18         15.13         4.77 o                         
  -7   3   7        149.54        166.51        11.85 o                         
  -6   3   7          5.08          5.28         2.88 o                         
  -5   3   7         10.92          8.07         2.91 o                         
  -4   3   7        276.38        289.10        12.00 o                         
  -3   3   7         25.58         12.92         2.29 o                         
  -2   3   7          8.08         13.09         2.20 o                         
  -1   3   7       3551.08       4401.95        46.13 o                         
   0   3   7         15.81         47.92         3.88 o                         
   1   3   7       1327.88       1692.47        29.43 o                         
   2   3   7        959.62       1049.68        18.77 o                         
   3   3   7         72.38         79.81         5.38 o                         
   4   3   7         59.06         34.81         3.84 o                         
   5   3   7        960.96        823.20        29.24 o                         
   6   3   7        686.10        583.81        20.25 o                         
   7   3   7        421.75        338.86        23.52 o                         
   8   3   7         12.72         20.18         2.26 o                         
   9   3   7          9.30         14.54         3.40 o                         
  10   3   7        138.65        184.70         7.93 o                         
  11   3   7         40.71         46.07         6.04 o                         
  12   3   7          8.76          8.73         3.22 o                         
  13   3   7          8.62          8.46         2.69 o                         
 -16   4   7          4.69          4.46         1.00 o                         
 -15   4   7          2.25          1.63         1.37 o                         
 -14   4   7          3.32          4.19         1.68 o                         
 -13   4   7         25.01         34.69         3.47 o                         
 -12   4   7        241.34        220.00         7.33 o                         
 -11   4   7        146.80        166.30         7.21 o                         
 -10   4   7         91.83         80.16         5.12 o                         
  -9   4   7        955.52        900.43        37.02 o                         
  -8   4   7        478.97        448.65        25.87 o                         
  -7   4   7        131.43        130.20        10.73 o                         
  -6   4   7        806.44        715.97        24.32 o                         
  -5   4   7          1.17          3.86         4.22 o                         
  -4   4   7        229.58        209.65        10.49 o                         
  -3   4   7         67.24         39.17         3.94 o                         
  -2   4   7        609.68        652.62        17.34 o                         
  -1   4   7        262.87        365.80        11.24 o                         
   0   4   7       6730.20       7214.83        66.92 o                         
   1   4   7        301.93        452.58        16.81 o                         
   2   4   7        670.16        659.91        23.08 o                         
   3   4   7        123.93        179.85        10.01 o                         
   4   4   7       1041.29       1005.28        22.13 o                         
   5   4   7        280.60        235.05        11.17 o                         
   6   4   7         12.59          2.95         2.40 o                         
   7   4   7         43.08         42.17         3.01 o                         
   8   4   7         64.93         56.83         3.42 o                         
   9   4   7         23.42         14.54         2.92 o                         
  10   4   7        214.75        265.85        20.01 o                         
  11   4   7        138.83        152.31        10.21 o                         
  12   4   7         26.08         49.83         5.64 o                         
  13   4   7          5.61         10.07         2.82 o                         
 -15   5   7          2.28          2.26         1.46 o                         
 -14   5   7          1.93          5.12         1.79 o                         
 -13   5   7         11.27          4.37         1.74 o                         
 -12   5   7          4.18          5.86         2.11 o                         
 -11   5   7        341.61        387.76        14.64 o                         
 -10   5   7         86.80         56.11         5.46 o                         
  -9   5   7         12.71         10.06         3.01 o                         
  -8   5   7        110.09         81.20        11.91 o                         
  -7   5   7         22.27         31.59         7.10 o                         
  -6   5   7        159.40        134.09        10.92 o                         
  -5   5   7         26.74         60.55         6.07 o                         
  -4   5   7        103.38        112.34         8.12 o                         
  -3   5   7        292.00        347.24        11.80 o                         
  -2   5   7         17.29         13.78         3.12 o                         
  -1   5   7       2582.01       3059.33        88.97 o                         
   0   5   7        368.17        411.11        21.30 o                         
   1   5   7         88.86         94.63         7.18 o                         
   2   5   7          1.58          1.83         2.02 o                         
   3   5   7        411.58        472.96        16.58 o                         
   4   5   7        468.61        443.67        16.49 o                         
   5   5   7        462.91        399.72        14.77 o                         
   6   5   7        430.69        406.67        14.17 o                         
   7   5   7         29.89         24.73         2.74 o                         
   8   5   7         83.95         79.95         3.98 o                         
   9   5   7          0.19          0.46         1.62 o                         
  10   5   7         22.32         37.36         4.27 o                         
  11   5   7         49.48         62.59         6.72 o                         
  12   5   7         82.41         77.23         6.98 o                         
  13   5   7         55.68         62.99         5.37 o                         
 -15   6   7          5.47          5.38         1.49 o                         
 -14   6   7          1.20         -1.11         1.36 o                         
 -13   6   7          8.43          6.94         1.94 o                         
 -12   6   7          3.01          3.82         1.77 o                         
 -11   6   7        135.78        125.87         6.27 o                         
 -10   6   7        143.12        126.29         7.07 o                         
  -9   6   7          6.08          5.08         2.33 o                         
  -8   6   7        680.51        536.45        27.51 o                         
  -7   6   7        511.79        571.45        64.14 o                         
  -6   6   7        485.73        428.33        24.16 o                         
  -5   6   7        821.44        948.59        24.19 o                         
  -4   6   7        247.19        240.53        11.93 o                         
  -3   6   7         20.34         38.35         4.22 o                         
  -2   6   7       1115.94       1272.04        26.44 o                         
  -1   6   7         79.39         54.41         6.27 o                         
   0   6   7        304.32        271.28        13.22 o                         
   1   6   7       2794.56       3215.95        52.35 o                         
   2   6   7         43.27         39.47         6.01 o                         
   3   6   7        618.84        461.34        16.76 o                         
   4   6   7        202.01        223.24        11.94 o                         
   5   6   7        350.54        246.73        11.80 o                         
   6   6   7          6.66          6.90         1.40 o                         
   7   6   7        250.38        226.73         7.06 o                         
   8   6   7        580.44        597.84        11.44 o                         
   9   6   7        110.76        125.30         5.59 o                         
  10   6   7        467.21        619.21        32.24 o                         
  11   6   7        162.06        177.70        10.61 o                         
  12   6   7         30.10         41.91         4.97 o                         
  13   6   7          3.28          3.49         1.88 o                         
 -15   7   7          0.01         -0.79         1.38 o                         
 -14   7   7          4.16          5.94         1.81 o                         
 -13   7   7          0.30          4.33         1.71 o                         
 -12   7   7          0.48          0.67         1.84 o                         
 -11   7   7         16.90         17.80         2.63 o                         
 -10   7   7         32.01         24.44         3.94 o                         
  -9   7   7          8.98          3.08         3.16 o                         
  -8   7   7          6.34          2.66         1.73 o                         
  -7   7   7         93.19        120.62        12.99 o                         
  -6   7   7        256.54        240.65        18.92 o                         
  -5   7   7          0.15          1.53         3.52 o                         
  -4   7   7        771.91        748.55        22.03 o                         
  -3   7   7          0.99          6.44         3.01 o                         
  -2   7   7         35.64         20.93         4.56 o                         
  -1   7   7        194.43        294.85        15.36 o                         
   0   7   7        326.13        374.73        14.74 o                         
   1   7   7          0.00          3.26         2.76 o                         
   2   7   7        184.69        189.26        12.92 o                         
   3   7   7        117.86        116.27        10.34 o                         
   4   7   7        494.13        437.55        17.26 o                         
   5   7   7         17.21         13.64         3.33 o                         
   6   7   7        380.98        342.87         7.62 o                         
   7   7   7         37.37         35.49         2.87 o                         
   8   7   7         75.41        103.76         4.54 o                         
   9   7   7         24.31         25.62         2.73 o                         
  10   7   7         35.49         39.60         3.93 o                         
  11   7   7         30.33         33.18         4.70 o                         
  12   7   7          5.47         10.48         3.22 o                         
  13   7   7          7.06          9.27         2.28 o                         
 -15   8   7         22.95         24.82         2.47 o                         
 -14   8   7          0.18          2.89         1.90 o                         
 -13   8   7         36.68         46.08         3.51 o                         
 -12   8   7          0.74          3.61         2.22 o                         
 -11   8   7         18.42         22.50         3.57 o                         
 -10   8   7         36.25         33.91         4.23 o                         
  -9   8   7         47.73         50.14         6.65 o                         
  -8   8   7         22.53         13.16         4.03 o                         
  -7   8   7        102.90         97.13         7.40 o                         
  -6   8   7         16.65         17.52         5.08 o                         
  -5   8   7        556.61        585.40        25.53 o                         
  -4   8   7        489.40        450.59        17.54 o                         
  -3   8   7         42.25         49.77         5.72 o                         
  -2   8   7        210.30        265.55        15.12 o                         
  -1   8   7        540.97        534.51        21.22 o                         
   0   8   7          2.16         -0.02         2.43 o                         
   1   8   7       1152.50       1047.41        30.18 o                         
   2   8   7         90.04         95.83        10.94 o                         
   3   8   7         88.78         83.45         9.04 o                         
   4   8   7        288.81        229.83        14.97 o                         
   5   8   7        580.55        467.61        17.05 o                         
   6   8   7        113.83        114.92         4.88 o                         
   7   8   7        265.74        222.98         9.18 o                         
   8   8   7        201.58        239.04        12.19 o                         
   9   8   7        175.28        170.99         8.23 o                         
  10   8   7         11.34         16.87         2.75 o                         
  11   8   7          5.11          2.95         2.15 o                         
  12   8   7         14.51         13.30         2.95 o                         
  13   8   7         18.79         10.21         2.01 o                         
 -15   9   7          0.11         -1.22         1.22 o                         
 -14   9   7          0.03          1.66         1.18 o                         
 -13   9   7         24.30         33.01         2.52 o                         
 -12   9   7          3.58          8.63         2.22 o                         
 -11   9   7         36.82         63.07         5.46 o                         
 -10   9   7         13.12          7.85         2.65 o                         
  -9   9   7          9.36         13.19         4.03 o                         
  -8   9   7        156.81        144.12        11.95 o                         
  -7   9   7        250.18        192.47        13.57 o                         
  -6   9   7         55.74         43.18         8.77 o                         
  -5   9   7        104.66        104.65         8.88 o                         
  -4   9   7        532.89        435.83        17.85 o                         
  -3   9   7        275.70        312.14        14.42 o                         
  -2   9   7       1799.00       1688.95        67.92 o                         
  -1   9   7         87.83         86.82         7.66 o                         
   0   9   7        206.18        254.78        16.61 o                         
   1   9   7         54.35         43.08         5.42 o                         
   2   9   7         16.97         21.66         4.83 o                         
   3   9   7        100.42         89.92         9.74 o                         
   4   9   7          1.30          1.48         1.45 o                         
   5   9   7          5.89          6.27         1.45 o                         
   6   9   7        178.68        170.33         6.24 o                         
   7   9   7        159.98        134.32         8.68 o                         
   8   9   7          1.87          7.83         2.07 o                         
   9   9   7        406.36        407.10        12.69 o                         
  10   9   7         35.98         37.98         3.61 o                         
  11   9   7          0.14          0.15         2.35 o                         
  12   9   7          1.02          5.10         1.88 o                         
 -14  10   7          6.30          8.02         1.84 o                         
 -13  10   7         17.78         22.09         3.13 o                         
 -12  10   7         31.53         31.18         4.18 o                         
 -11  10   7          0.01          0.38         1.96 o                         
 -10  10   7         49.65         43.94         5.03 o                         
  -9  10   7          3.57         -1.61         2.46 o                         
  -8  10   7          1.95         -0.13         2.95 o                         
  -7  10   7         17.25         25.12         4.57 o                         
  -6  10   7        188.99        136.97         9.57 o                         
  -5  10   7        445.95        411.59        18.12 o                         
  -4  10   7         54.26         47.40         6.44 o                         
  -3  10   7        112.75        133.65         9.85 o                         
  -2  10   7         16.61         16.41         4.11 o                         
  -1  10   7         11.04         18.52         3.74 o                         
   0  10   7        505.23        479.92        28.17 o                         
   1  10   7         12.93         10.16         2.36 o                         
   2  10   7        241.52        203.19        14.59 o                         
   3  10   7        128.30        102.78         7.50 o                         
   4  10   7         28.27         26.77         2.15 o                         
   5  10   7         91.59         83.44         4.03 o                         
   6  10   7         33.80         30.09         2.59 o                         
   7  10   7        657.65        664.58        18.20 o                         
   8  10   7         10.99          9.90         1.73 o                         
   9  10   7         12.44         17.18         5.51 o                         
  10  10   7         43.57         49.86         4.12 o                         
  11  10   7          3.66          3.84         4.57 o                         
  12  10   7         17.79         16.25         2.55 o                         
 -14  11   7          0.09          1.11         1.61 o                         
 -13  11   7          0.46          1.38         1.61 o                         
 -12  11   7          9.23         13.68         2.93 o                         
 -11  11   7         27.37         23.41         3.42 o                         
 -10  11   7          1.26          2.22         2.47 o                         
  -9  11   7        101.16        144.79        11.95 o                         
  -8  11   7         47.43         48.76         7.25 o                         
  -7  11   7         32.15         46.47         6.98 o                         
  -6  11   7        188.14        142.48         9.33 o                         
  -5  11   7        500.94        492.03        22.78 o                         
  -4  11   7         32.17         21.03         3.16 o                         
  -3  11   7        179.73        185.22        13.87 o                         
  -2  11   7          8.75         11.70         4.39 o                         
  -1  11   7         29.56         26.33         4.52 o                         
   0  11   7        121.96        119.00         9.59 o                         
   1  11   7          8.11          7.48         2.52 o                         
   2  11   7         14.73         16.33         3.07 o                         
   3  11   7        191.41        159.68         6.96 o                         
   4  11   7        162.66        147.05         6.64 o                         
   5  11   7        900.55        829.24        36.29 o                         
   6  11   7         13.29         15.17         3.30 o                         
   7  11   7         23.08         19.64         2.97 o                         
   8  11   7          1.36          4.26         1.87 o                         
   9  11   7        481.48        529.69        24.92 o                         
  10  11   7          0.41          4.77         3.56 o                         
  11  11   7          6.73          0.67         1.09 o                         
 -13  12   7         12.66         11.22         2.23 o                         
 -12  12   7         44.33         51.79         4.32 o                         
 -11  12   7         55.37         77.73         5.74 o                         
 -10  12   7         16.94         18.60         3.54 o                         
  -9  12   7         30.47         46.61         6.85 o                         
  -8  12   7         75.19         69.71         8.33 o                         
  -7  12   7        220.27        223.23        14.91 o                         
  -6  12   7         48.62         50.65         5.13 o                         
  -5  12   7         78.03         83.14         9.00 o                         
  -4  12   7         51.11         51.99        15.04 o                         
  -3  12   7        230.48        238.13        13.23 o                         
  -2  12   7          5.00          8.09         3.04 o                         
  -1  12   7         71.33         61.47         4.36 o                         
   0  12   7          1.51          7.89         2.25 o                         
   1  12   7         66.02         71.13         6.06 o                         
   2  12   7        143.67        122.79         6.31 o                         
   3  12   7        130.94        110.91         5.76 o                         
   4  12   7        406.13        416.61        11.24 o                         
   5  12   7         34.95         37.74         3.53 o                         
   6  12   7          3.08          7.34         1.46 o                         
   7  12   7          0.85         -0.34         2.05 o                         
   8  12   7         63.14         76.19         4.33 o                         
   9  12   7         13.83         14.94         2.61 o                         
  10  12   7         58.47         69.90         4.39 o                         
  11  12   7          0.26         -1.07         1.07 o                         
 -13  13   7         32.74         40.22         3.27 o                         
 -12  13   7          5.74          3.47         1.89 o                         
 -11  13   7          3.14          7.25         2.09 o                         
 -10  13   7         39.48         30.48         3.89 o                         
  -9  13   7         12.37         13.57         4.57 o                         
  -8  13   7          2.99         -0.67         2.82 o                         
  -7  13   7        231.41        284.21        16.79 o                         
  -6  13   7          0.00          3.09         2.23 o                         
  -5  13   7          6.33          7.79         3.49 o                         
  -4  13   7         25.28         23.51         5.10 o                         
  -3  13   7         27.61         30.69         3.98 o                         
  -2  13   7         58.52         58.23         5.64 o                         
  -1  13   7        135.88        138.49         8.73 o                         
   0  13   7         19.04         26.24         3.88 o                         
   1  13   7         64.48         65.32         5.78 o                         
   2  13   7        133.08        111.92         7.80 o                         
   3  13   7        108.37         81.91        15.18 o                         
   4  13   7          3.91          3.25         2.22 o                         
   5  13   7         21.25         21.69         3.65 o                         
   6  13   7        143.13        160.51         6.63 o                         
   7  13   7          0.36         -1.51         1.51 o                         
   8  13   7          0.20         -1.46         1.46 o                         
   9  13   7        231.68        222.17        11.35 o                         
  10  13   7         13.73         14.95         3.02 o                         
 -13  14   7          1.11          2.15         1.48 o                         
 -12  14   7          5.04          4.84         1.90 o                         
 -11  14   7          1.66          2.08         1.76 o                         
 -10  14   7         10.63          8.84         4.90 o                         
  -9  14   7        148.12        192.47        13.30 o                         
  -8  14   7          3.69         -0.27         2.69 o                         
  -7  14   7          3.13          1.34         2.55 o                         
  -6  14   7         96.76         73.20         8.86 o                         
  -5  14   7          0.38         -0.27         2.01 o                         
  -4  14   7          2.21          1.08         2.08 o                         
  -3  14   7          5.32          7.43         2.89 o                         
  -2  14   7          1.78          1.39         1.80 o                         
  -1  14   7        149.43        127.17         7.96 o                         
   0  14   7         47.24         53.84         5.45 o                         
   1  14   7        376.41        418.49        14.58 o                         
   2  14   7          0.90          0.00         2.06 o                         
   3  14   7         41.22         31.49         3.33 o                         
   4  14   7         99.51         99.74         7.04 o                         
   5  14   7        101.44         99.14         7.17 o                         
   6  14   7          0.88          3.27         2.03 o                         
   7  14   7         16.93         21.70         3.36 o                         
   8  14   7          6.77          4.69         1.84 o                         
   9  14   7         38.93         37.47         5.10 o                         
  10  14   7          0.83         -1.75         1.88 o                         
 -12  15   7         11.92         14.34         2.18 o                         
 -11  15   7         13.37         14.81         4.50 o                         
 -10  15   7         11.89         10.17         6.98 o                         
  -9  15   7         12.57          7.92         3.09 o                         
  -8  15   7          7.02         13.57         3.90 o                         
  -7  15   7         13.78          9.54         3.49 o                         
  -6  15   7          4.78          8.60         4.43 o                         
  -5  15   7         27.42         27.27         5.37 o                         
  -4  15   7          6.46          4.31         3.16 o                         
  -3  15   7        133.49        150.61         8.52 o                         
  -2  15   7        141.84        116.90        11.75 o                         
  -1  15   7        289.70        342.28        16.72 o                         
   0  15   7        112.09        118.65        12.69 o                         
   1  15   7        106.75         93.40         6.92 o                         
   2  15   7         35.75         38.55         3.86 o                         
   3  15   7          0.70          2.56         1.71 o                         
   4  15   7          2.48          1.56         1.33 o                         
   5  15   7         11.43         10.67         2.09 o                         
   6  15   7        161.59        185.39         8.86 o                         
   7  15   7          3.74          7.29         2.18 o                         
   8  15   7          0.17          0.81         2.69 o                         
   9  15   7          0.39         -0.54         1.75 o                         
  10  15   7          2.45          0.94         1.34 o                         
 -11  16   7         15.79         21.65         2.60 o                         
 -10  16   7          5.11          4.93         1.97 o                         
  -9  16   7         93.30        119.58         6.63 o                         
  -8  16   7          3.27          7.92         3.22 o                         
  -7  16   7         42.83         49.83         6.85 o                         
  -6  16   7        138.04        139.55        11.82 o                         
  -5  16   7          3.17          6.45         3.22 o                         
  -4  16   7          1.59          0.38         1.74 o                         
  -3  16   7         20.17         30.50         4.21 o                         
  -2  16   7         16.61          9.51         3.76 o                         
  -1  16   7          0.45          0.62         1.76 o                         
   0  16   7        207.04        225.03        10.50 o                         
   1  16   7         52.71         51.57         5.18 o                         
   2  16   7         97.32         98.79         9.74 o                         
   3  16   7         22.99         19.74         2.54 o                         
   4  16   7          0.08          2.28         2.09 o                         
   5  16   7         75.03         66.34         4.28 o                         
   6  16   7        147.16        177.49         8.34 o                         
   7  16   7          0.18          0.09         1.47 o                         
   8  16   7          6.97         12.89         3.49 o                         
   9  16   7         13.23          9.40         2.42 o                         
 -11  17   7          0.05          0.94         1.61 o                         
 -10  17   7          2.74          2.46         1.51 o                         
  -9  17   7         11.46         25.04         3.12 o                         
  -8  17   7          0.87         -1.07         2.69 o                         
  -7  17   7          0.39          1.88         2.82 o                         
  -6  17   7          0.13         -3.63         3.63 o                         
  -5  17   7        125.31        128.94        10.88 o                         
  -4  17   7         18.94         13.19         2.90 o                         
  -3  17   7        130.03        148.92         8.40 o                         
  -2  17   7          3.71          3.42         1.97 o                         
  -1  17   7         47.05         64.79         5.98 o                         
   0  17   7          1.31          0.87         2.09 o                         
   1  17   7         61.87         79.87         6.32 o                         
   2  17   7          1.21          0.05         1.55 o                         
   3  17   7          0.06          2.59         1.68 o                         
   4  17   7          0.27          1.97         1.38 o                         
   5  17   7         65.25         57.35         3.91 o                         
   6  17   7          0.24          1.98         1.68 o                         
   7  17   7          1.37          1.88         2.22 o                         
   8  17   7          0.54         -2.15         2.15 o                         
   9  17   7          2.46          1.34         1.34 o                         
 -10  18   7          1.50          4.84         2.01 o                         
  -9  18   7          0.32          1.64         1.42 o                         
  -8  18   7         56.33         51.43         4.26 o                         
  -7  18   7          4.27          3.90         2.42 o                         
  -6  18   7         42.92         26.33         5.24 o                         
  -5  18   7         13.00         14.51         4.30 o                         
  -4  18   7          1.92          1.15         1.66 o                         
  -3  18   7         31.30         53.25         4.94 o                         
  -2  18   7         79.82         82.63         8.26 o                         
  -1  18   7          2.95         -2.08         2.08 o                         
   0  18   7         13.42         11.98         3.83 o                         
   1  18   7         13.91         17.86         4.30 o                         
   2  18   7          2.98          7.40         3.36 o                         
   3  18   7          1.92         -1.30         1.30 o                         
   4  18   7          1.24          1.01         1.33 o                         
   5  18   7         16.08         19.64         2.36 o                         
   6  18   7         83.90         80.07         4.83 o                         
   7  18   7          5.93          8.06         2.69 o                         
   8  18   7          0.51         -0.94         1.34 o                         
  -9  19   7          0.49          3.49         1.75 o                         
  -8  19   7          2.48          0.38         1.05 o                         
  -7  19   7         20.54         24.58         2.99 o                         
  -6  19   7          1.51         -0.67         2.15 o                         
  -5  19   7         58.65         69.71         7.52 o                         
  -4  19   7         17.82         14.14         2.80 o                         
  -3  19   7        133.39        151.92         7.88 o                         
  -2  19   7         16.47         21.08         3.32 o                         
  -1  19   7        139.26        162.85         8.21 o                         
   0  19   7          3.00          4.70         1.84 o                         
   1  19   7         14.39         18.08         2.87 o                         
   2  19   7         19.49         16.83         2.83 o                         
   3  19   7          6.18          4.14         1.38 o                         
   4  19   7         55.76         54.57         4.03 o                         
   5  19   7         51.82         41.17         2.87 o                         
   6  19   7          0.14          1.44         1.16 o                         
   7  19   7          0.55          1.34         1.34 o                         
  -8  20   7          0.14         -0.13         1.61 o                         
  -7  20   7         14.58         26.09         2.79 o                         
  -6  20   7         28.34         24.98         4.43 o                         
  -5  20   7          0.09         -1.07         2.01 o                         
  -4  20   7         23.29         16.98         2.75 o                         
  -3  20   7         19.99         26.50         3.27 o                         
  -2  20   7          0.51         -0.14         4.16 o                         
  -1  20   7          0.02          0.78         1.64 o                         
   0  20   7         16.94         15.83         2.56 o                         
   1  20   7         29.53         37.46         3.69 o                         
   2  20   7          0.73          0.67         1.68 o                         
   3  20   7          0.16          0.47         2.08 o                         
   4  20   7          4.98          4.34         1.16 o                         
   5  20   7          6.26          3.94         1.02 o                         
  -6  21   7          0.14          0.88         1.09 o                         
  -5  21   7         10.98         19.07         3.49 o                         
  -4  21   7          0.63          0.13         1.42 o                         
  -3  21   7         23.79         18.56         2.82 o                         
  -2  21   7          8.07          4.71         4.84 o                         
  -1  21   7         66.91         62.28         4.40 o                         
   0  21   7          4.17          4.97         1.64 o                         
   1  21   7          3.14          1.43         1.37 o                         
   2  21   7         12.07          9.38         4.57 o                         
   3  21   7         23.36         23.96         2.71 o                         
   4  21   7          6.24         12.42         2.22 o                         
  -5  22   7          1.78          4.03         1.88 o                         
  -4  22   7          8.40         10.63         4.16 o                         
  -3  22   7         11.47          8.49         1.56 o                         
  -2  22   7          0.49          1.07         1.37 o                         
  -1  22   7          0.57          0.58         1.37 o                         
   0  22   7          4.22          5.49         1.61 o                         
   1  22   7         13.23         16.44         2.18 o                         
   2  22   7         22.13         23.66         2.89 o                         
 -16   0   8          0.16          1.48         1.16 o                         
 -14   0   8         31.61         29.78         3.42 o                         
 -12   0   8        195.16        204.60         9.23 o                         
 -10   0   8         21.92         32.21         8.93 o                         
  -8   0   8          4.75         -0.21         3.27 o                         
  -6   0   8         81.65         56.34        11.55 o                         
  -4   0   8       1150.61       1299.70       118.94 o                         
  -2   0   8        520.48        634.15        29.83 o                         
   0   0   8       1968.57       2514.23        66.96 o                         
   2   0   8        383.46        380.36        16.50 o                         
   4   0   8         12.34          3.35         4.90 o                         
   6   0   8         12.52          7.45         1.81 o                         
   8   0   8        279.98        280.38         8.67 o                         
  10   0   8          0.65          5.39         2.69 o                         
  12   0   8        107.13        111.75         7.66 o                         
 -16   1   8          8.70         14.99         1.95 o                         
 -15   1   8         16.59         29.23         2.90 o                         
 -14   1   8          4.42          3.35         1.90 o                         
 -13   1   8        147.07        131.57         5.10 o                         
 -12   1   8          0.23         -2.36         2.36 o                         
 -11   1   8         96.13         81.10         6.31 o                         
 -10   1   8         46.41         47.30         4.17 o                         
  -9   1   8        414.72        335.06         9.19 o                         
  -8   1   8          0.83         -3.89         3.89 o                         
  -7   1   8         17.37         12.71         3.79 o                         
  -6   1   8         73.05         56.53         7.09 o                         
  -5   1   8        396.43        311.56        13.35 o                         
  -4   1   8         79.96         83.49         5.81 o                         
  -3   1   8       1006.28       1073.18        26.59 o                         
  -2   1   8        418.88        520.96        13.47 o                         
  -1   1   8        797.25        956.92        18.37 o                         
   0   1   8         14.25         13.17         2.33 o                         
   1   1   8        158.74        166.37         7.54 o                         
   2   1   8          4.24         19.95         3.33 o                         
   3   1   8        350.60        390.24        13.67 o                         
   4   1   8        588.23        503.29        18.40 o                         
   5   1   8        189.27        170.39        10.88 o                         
   6   1   8         22.01         12.46         1.16 o                         
   7   1   8       1359.69       1449.30        14.94 o                         
   8   1   8        286.65        294.21         6.23 o                         
   9   1   8        234.09        292.66         7.93 o                         
  10   1   8         10.13         13.16         1.71 o                         
  11   1   8        158.83        224.66        10.01 o                         
  12   1   8          0.81          2.31         1.34 o                         
  13   1   8          9.59         13.83         2.42 o                         
 -15   2   8          0.02          2.28         1.23 o                         
 -14   2   8          4.12          2.29         1.81 o                         
 -13   2   8         11.95         10.25         1.75 o                         
 -12   2   8         74.07         76.50         6.45 o                         
 -11   2   8        203.24        188.29         9.50 o                         
 -10   2   8        215.28        270.09         9.91 o                         
  -9   2   8         24.37         19.86         2.55 o                         
  -8   2   8         64.34         66.52         8.25 o                         
  -7   2   8         67.76         52.91         6.36 o                         
  -6   2   8         51.91         46.99         8.38 o                         
  -5   2   8         36.38         26.97         4.45 o                         
  -4   2   8        296.25        351.64        13.54 o                         
  -3   2   8          9.30         50.22         4.32 o                         
  -2   2   8        526.26        665.88        20.64 o                         
  -1   2   8       1315.77       1588.21        38.27 o                         
   0   2   8        106.76        177.52         7.82 o                         
   1   2   8         22.20         13.22         2.55 o                         
   2   2   8         35.37         45.45         4.62 o                         
   3   2   8          0.19         -1.89         1.89 o                         
   4   2   8        413.85        335.15        13.18 o                         
   5   2   8        783.18        674.24        25.20 o                         
   6   2   8         17.50         17.12         1.58 o                         
   7   2   8         89.51        107.17         3.58 o                         
   8   2   8          0.91          1.37         1.07 o                         
   9   2   8         31.64         51.33         3.09 o                         
  10   2   8         20.72         24.70         2.55 o                         
  11   2   8         41.85         48.37         3.82 o                         
  12   2   8          1.09          4.16         2.42 o                         
  13   2   8         10.44         11.55         2.28 o                         
 -15   3   8          1.47          0.73         1.44 o                         
 -14   3   8         11.16         14.17         2.07 o                         
 -13   3   8          1.57         -1.87         1.87 o                         
 -12   3   8         54.24         63.61         4.46 o                         
 -11   3   8          0.04          1.36         2.31 o                         
 -10   3   8         28.37         34.93         3.42 o                         
  -9   3   8         10.89          6.86         1.79 o                         
  -8   3   8         62.72         56.60         5.08 o                         
  -7   3   8         14.03         14.62         4.01 o                         
  -6   3   8         70.62         59.65         7.25 o                         
  -5   3   8         92.08         81.78         8.42 o                         
  -4   3   8        171.31        162.22         9.31 o                         
  -3   3   8        656.72        668.25        15.47 o                         
  -2   3   8        412.97        456.57        12.49 o                         
  -1   3   8         25.57         39.20         3.72 o                         
   0   3   8       1212.72       1337.67        32.74 o                         
   1   3   8        299.93        286.54        12.80 o                         
   2   3   8        366.83        359.27        14.77 o                         
   3   3   8        292.77        311.22        13.94 o                         
   4   3   8        593.05        498.03        22.85 o                         
   5   3   8        631.60        542.12        22.84 o                         
   6   3   8         28.34         24.96         2.34 o                         
   7   3   8         15.73         24.63         2.44 o                         
   8   3   8        191.23        185.54         6.18 o                         
   9   3   8         32.04         46.85         3.70 o                         
  10   3   8         84.85         92.19         6.72 o                         
  11   3   8         96.99        117.12         8.46 o                         
  12   3   8         31.41         39.49         4.84 o                         
  13   3   8         14.30         17.19         2.55 o                         
 -15   4   8          2.26          1.81         1.15 o                         
 -14   4   8         12.68         12.11         2.37 o                         
 -13   4   8          3.05          1.41         2.15 o                         
 -12   4   8         15.47         17.78         2.51 o                         
 -11   4   8        161.79        168.18         7.32 o                         
 -10   4   8         42.09         39.31         3.25 o                         
  -9   4   8         10.91         11.03         1.95 o                         
  -8   4   8         92.53         81.80         5.20 o                         
  -7   4   8        375.42        274.06        16.28 o                         
  -6   4   8         31.52         36.50         6.17 o                         
  -5   4   8         66.52         57.77         7.33 o                         
  -4   4   8          0.20          0.54         2.27 o                         
  -3   4   8        654.84        621.47        22.10 o                         
  -2   4   8        125.86        160.10         9.25 o                         
  -1   4   8       3699.94       3876.75        61.73 o                         
   0   4   8        193.34        198.11        10.69 o                         
   1   4   8         22.61         16.34         3.76 o                         
   2   4   8        269.83        232.46        14.49 o                         
   3   4   8        200.44        210.96        13.91 o                         
   4   4   8        127.67         93.56         8.90 o                         
   5   4   8        554.77        477.63        21.61 o                         
   6   4   8        101.64         78.37         3.32 o                         
   7   4   8        812.85        903.96        14.03 o                         
   8   4   8       1135.59       1137.16        17.72 o                         
   9   4   8         68.12         78.41         4.96 o                         
  10   4   8         97.34        102.60        15.65 o                         
  11   4   8         23.54         25.79         4.57 o                         
  12   4   8         78.88        106.24         7.39 o                         
  13   4   8         16.04         11.42         2.01 o                         
 -15   5   8          1.06          0.40         0.79 o                         
 -14   5   8          0.94          1.25         1.76 o                         
 -13   5   8         11.26          8.53         2.35 o                         
 -12   5   8         14.95         22.86         3.80 o                         
 -11   5   8         21.00         20.47         3.74 o                         
 -10   5   8        142.65        151.92        10.38 o                         
  -9   5   8         17.61         10.14         1.91 o                         
  -8   5   8         14.50         10.04         1.37 o                         
  -7   5   8         46.97         37.03         7.40 o                         
  -6   5   8        831.61        999.83        30.34 o                         
  -5   5   8        393.83        299.73        16.37 o                         
  -4   5   8         37.30         39.66         5.28 o                         
  -3   5   8        112.89         70.47         6.96 o                         
  -2   5   8        216.51        255.08        13.30 o                         
  -1   5   8         70.02         56.61         7.30 o                         
   0   5   8        147.38        168.95        11.69 o                         
   1   5   8        184.21        154.23        11.68 o                         
   2   5   8        552.97        567.20        19.36 o                         
   3   5   8        205.71        156.67        14.13 o                         
   4   5   8         59.50         57.01         5.56 o                         
   5   5   8          8.35         14.69         1.38 o                         
   6   5   8          0.36         -0.05         1.27 o                         
   7   5   8         21.26         34.33         3.64 o                         
   8   5   8         17.17         22.09         2.42 o                         
   9   5   8         71.20         70.09         3.68 o                         
  10   5   8        619.90        703.51        30.49 o                         
  11   5   8        108.29        114.57         8.06 o                         
  12   5   8         90.33        107.72         7.39 o                         
  13   5   8         11.56          9.00         1.75 o                         
 -15   6   8          0.11         -1.10         1.10 o                         
 -14   6   8          0.13         -0.92         1.81 o                         
 -13   6   8          6.68          9.00         2.75 o                         
 -12   6   8          3.49          5.37         3.09 o                         
 -11   6   8        182.93        182.63        10.41 o                         
 -10   6   8         44.78         56.20         5.46 o                         
  -9   6   8         81.85         89.12         5.59 o                         
  -8   6   8          3.01          0.26         1.46 o                         
  -7   6   8         85.55         50.06         5.52 o                         
  -6   6   8        346.61        378.78        23.46 o                         
  -5   6   8        438.03        405.88        19.27 o                         
  -4   6   8          2.39         11.00         3.24 o                         
  -3   6   8         65.04         36.54         5.27 o                         
  -2   6   8        174.12        189.91        12.89 o                         
  -1   6   8          1.52          3.51         2.60 o                         
   0   6   8       1311.81       1414.74        44.63 o                         
   1   6   8        223.46        230.83        14.30 o                         
   2   6   8        343.18        320.81        14.73 o                         
   3   6   8         33.40         34.10         4.87 o                         
   4   6   8        494.35        377.74        16.39 o                         
   5   6   8        116.77        102.50         4.11 o                         
   6   6   8         90.97         94.96         4.04 o                         
   7   6   8         69.38         82.41         4.03 o                         
   8   6   8        401.11        392.03         9.92 o                         
   9   6   8        541.03        643.02        22.91 o                         
  10   6   8          4.13         18.05         4.90 o                         
  11   6   8          0.04          4.03         2.55 o                         
  12   6   8          7.14         12.49         2.69 o                         
 -15   7   8         15.51         15.03         2.04 o                         
 -14   7   8          0.00         -0.71         1.25 o                         
 -13   7   8         51.25         59.69         4.94 o                         
 -12   7   8          8.15          9.64         2.68 o                         
 -11   7   8          9.43          8.94         2.65 o                         
 -10   7   8         22.16         34.58         4.40 o                         
  -9   7   8        121.25         96.51         5.82 o                         
  -8   7   8          3.34         11.42         2.73 o                         
  -7   7   8          7.82          6.72         2.00 o                         
  -6   7   8        110.72        109.21        12.55 o                         
  -5   7   8        669.54        547.29        23.64 o                         
  -4   7   8        369.68        412.12        19.70 o                         
  -3   7   8        736.96        680.68        25.44 o                         
  -2   7   8         12.85         21.38         4.75 o                         
  -1   7   8         35.98         36.33         5.88 o                         
   0   7   8         82.25         96.82         9.51 o                         
   1   7   8          2.03          2.99         2.24 o                         
   2   7   8          0.04          2.92         2.77 o                         
   3   7   8        563.07        453.26        24.07 o                         
   4   7   8        476.64        397.10        15.27 o                         
   5   7   8         48.57         34.10         2.49 o                         
   6   7   8          4.57          4.95         1.27 o                         
   7   7   8        192.66        196.54         6.18 o                         
   8   7   8        144.52        136.19         7.68 o                         
   9   7   8         35.52         51.63         3.15 o                         
  10   7   8        162.43        212.77        18.20 o                         
  11   7   8          0.51          4.03         2.15 o                         
  12   7   8          1.64          1.61         1.48 o                         
 -15   8   8          6.73          6.58         2.01 o                         
 -14   8   8          7.36         14.58         2.48 o                         
 -13   8   8          5.51          9.49         1.96 o                         
 -12   8   8          5.68         10.64         3.16 o                         
 -11   8   8         24.47         22.57         3.70 o                         
 -10   8   8        111.07        135.10         8.19 o                         
  -9   8   8        113.69        102.63         5.92 o                         
  -8   8   8         99.30        105.90         5.92 o                         
  -7   8   8        113.61         91.56         9.40 o                         
  -6   8   8         38.74         34.86         3.49 o                         
  -5   8   8         86.22         77.10         9.67 o                         
  -4   8   8         68.70         55.30         7.43 o                         
  -3   8   8        100.33         87.80         9.27 o                         
  -2   8   8       1440.69       1427.43        47.08 o                         
  -1   8   8          1.30          6.77         3.16 o                         
   0   8   8        236.47        211.12        14.81 o                         
   1   8   8        507.31        472.97        21.39 o                         
   2   8   8         55.77         45.32         5.95 o                         
   3   8   8        254.80        211.20        12.98 o                         
   4   8   8        140.33        136.11         5.94 o                         
   5   8   8         86.72         78.22         3.65 o                         
   6   8   8        518.89        464.76        11.68 o                         
   7   8   8        113.15        113.35         4.69 o                         
   8   8   8        258.32        236.89         7.99 o                         
   9   8   8          0.16          3.30         1.40 o                         
  10   8   8         75.15         81.84         6.92 o                         
  11   8   8          4.04          7.66         2.55 o                         
  12   8   8          4.66          2.15         1.34 o                         
 -14   9   8         26.64         35.02         3.18 o                         
 -13   9   8          4.06          5.32         1.54 o                         
 -12   9   8        161.80        233.29         7.77 o                         
 -11   9   8          3.50          6.32         2.04 o                         
 -10   9   8        268.76        321.42        10.08 o                         
  -9   9   8         17.62         20.81         2.52 o                         
  -8   9   8         17.07         13.30         1.83 o                         
  -7   9   8          3.27          3.01         2.14 o                         
  -6   9   8         17.95         18.15         2.82 o                         
  -5   9   8        104.91         86.65         7.47 o                         
  -4   9   8         61.12         51.11         7.30 o                         
  -3   9   8        687.39        593.71        24.93 o                         
  -2   9   8         30.88         22.48         5.21 o                         
  -1   9   8         63.99         57.72         7.79 o                         
   0   9   8        987.53        971.95        46.27 o                         
   1   9   8        147.34        137.18        10.11 o                         
   2   9   8       1228.34        997.39        33.08 o                         
   3   9   8        651.61        567.91        15.50 o                         
   4   9   8          0.52          0.75         1.16 o                         
   5   9   8        301.43        293.71         8.22 o                         
   6   9   8        500.75        509.59        23.75 o                         
   7   9   8        204.31        207.61         6.29 o                         
   8   9   8         51.71         48.47         3.12 o                         
   9   9   8         65.13         71.84         4.66 o                         
  10   9   8          2.29          5.24         3.29 o                         
  11   9   8          0.40         -2.42         2.42 o                         
  12   9   8          1.12         -0.40         1.21 o                         
 -14  10   8          0.48          2.31         1.75 o                         
 -13  10   8          0.04          2.08         1.69 o                         
 -12  10   8         43.74         49.52         4.65 o                         
 -11  10   8         60.16         55.55         4.18 o                         
 -10  10   8          0.43          0.55         1.71 o                         
  -9  10   8         31.68         27.06         2.82 o                         
  -8  10   8          2.97          7.96         2.04 o                         
  -7  10   8          3.23          8.06         7.79 o                         
  -6  10   8         47.72         57.57         5.40 o                         
  -5  10   8         25.75         20.82         4.84 o                         
  -4  10   8          0.34          4.10         2.25 o                         
  -3  10   8        152.12        102.31        10.64 o                         
  -2  10   8         44.15         45.50         7.30 o                         
  -1  10   8        569.19        584.59        30.95 o                         
   0  10   8         20.17         17.64         4.49 o                         
   1  10   8          5.17          1.55         2.25 o                         
   2  10   8          1.00          4.79         1.43 o                         
   3  10   8          3.71          2.46         1.06 o                         
   4  10   8          7.35          4.30         1.27 o                         
   5  10   8         55.92         74.50         3.56 o                         
   6  10   8        505.54        434.03        14.74 o                         
   7  10   8          8.50         12.88         1.88 o                         
   8  10   8        107.05        104.44         4.34 o                         
   9  10   8         89.45         95.64         7.25 o                         
  10  10   8          0.76         -1.22         1.68 o                         
  11  10   8         22.83         19.88         2.95 o                         
 -14  11   8          6.91          8.33         2.28 o                         
 -13  11   8          1.14          6.44         4.03 o                         
 -12  11   8         47.59         53.20         8.06 o                         
 -11  11   8          2.65          5.74         2.52 o                         
 -10  11   8         27.96         36.19         4.26 o                         
  -9  11   8         56.17         53.00         4.35 o                         
  -8  11   8          1.96          7.79         3.76 o                         
  -7  11   8         79.07         65.55         8.33 o                         
  -6  11   8        171.41        202.28        14.24 o                         
  -5  11   8          0.51          3.63         2.82 o                         
  -4  11   8          0.67          3.22         2.55 o                         
  -3  11   8        126.40        109.58        10.07 o                         
  -2  11   8         64.73         54.18         4.60 o                         
  -1  11   8        783.13        690.63        18.35 o                         
   0  11   8        185.09        168.94         8.65 o                         
   1  11   8        381.14        422.44        29.01 o                         
   2  11   8        319.65        305.92         8.82 o                         
   3  11   8        185.11        197.80         6.71 o                         
   4  11   8        295.01        296.68        10.39 o                         
   5  11   8        107.53        110.58         4.80 o                         
   6  11   8          0.42          0.13         1.41 o                         
   7  11   8         26.30         33.02         2.55 o                         
   8  11   8         27.38         20.14         2.40 o                         
   9  11   8          0.26          0.35         1.51 o                         
  10  11   8        122.14        126.55        14.71 o                         
  11  11   8         25.20         27.40         3.09 o                         
 -13  12   8          0.02          2.95         3.22 o                         
 -12  12   8          0.13          1.66         1.77 o                         
 -11  12   8         15.47         12.21         2.95 o                         
 -10  12   8          0.42          2.92         2.27 o                         
  -9  12   8          4.49          3.53         1.81 o                         
  -8  12   8         36.07         46.34         6.85 o                         
  -7  12   8         32.21         33.58         6.04 o                         
  -6  12   8         19.43         31.16         5.64 o                         
  -5  12   8        117.43         97.38        10.48 o                         
  -4  12   8         53.97         65.28         8.46 o                         
  -3  12   8          2.08          0.11         1.74 o                         
  -2  12   8         79.71         86.56         6.50 o                         
  -1  12   8        179.03        150.77         8.90 o                         
   0  12   8        111.35        121.58         7.87 o                         
   1  12   8         48.19         47.06         4.88 o                         
   2  12   8        475.43        570.75        19.14 o                         
   3  12   8         61.06         57.20         4.17 o                         
   4  12   8         68.61         65.81         4.47 o                         
   5  12   8         53.67         52.94         3.28 o                         
   6  12   8         86.05         82.69         4.06 o                         
   7  12   8          2.39          3.72         1.18 o                         
   8  12   8          0.09          0.09         1.41 o                         
   9  12   8        125.96        149.35         6.48 o                         
  10  12   8          1.15          2.43         2.62 o                         
 -13  13   8         21.28         27.80         3.76 o                         
 -12  13   8          7.98         14.57         2.42 o                         
 -11  13   8         11.50         17.20         2.73 o                         
 -10  13   8         25.29         21.11         6.25 o                         
  -9  13   8          2.63          0.92         2.12 o                         
  -8  13   8          0.09         -0.13         2.55 o                         
  -7  13   8          8.70          7.52         3.63 o                         
  -6  13   8         47.31         61.38         7.92 o                         
  -5  13   8         32.05         30.76         5.78 o                         
  -4  13   8        168.03        199.99        14.64 o                         
  -3  13   8          1.13          2.08         2.48 o                         
  -2  13   8          8.97          3.50         1.81 o                         
  -1  13   8         97.27        104.29         7.42 o                         
   0  13   8          9.03          8.59         7.52 o                         
   1  13   8         21.07         22.20         3.94 o                         
   2  13   8        237.91        264.98        11.82 o                         
   3  13   8         43.34         39.41         3.56 o                         
   4  13   8         20.31         18.07         2.90 o                         
   5  13   8         83.99        104.53         5.36 o                         
   6  13   8        100.47         93.74         4.99 o                         
   7  13   8          0.51         -1.30         1.45 o                         
   8  13   8         72.01         78.00         6.28 o                         
   9  13   8         22.92         36.18         3.10 o                         
  10  13   8         15.18         12.90         2.01 o                         
 -12  14   8         39.94         54.16         6.51 o                         
 -11  14   8          2.63          4.72         1.61 o                         
 -10  14   8         32.67         42.82         3.98 o                         
  -9  14   8          2.39         -1.44         2.22 o                         
  -8  14   8         11.30         19.48         4.30 o                         
  -7  14   8         42.81         35.32         6.18 o                         
  -6  14   8          0.02          7.39         3.63 o                         
  -5  14   8         37.28         36.13         6.45 o                         
  -4  14   8          5.17          8.33         3.49 o                         
  -3  14   8         10.19          5.66         4.57 o                         
  -2  14   8        211.41        232.06        10.78 o                         
  -1  14   8          2.57          2.52         2.42 o                         
   0  14   8         13.03         17.49         3.36 o                         
   1  14   8        315.52        335.87        13.10 o                         
   2  14   8          0.06         -0.19         1.55 o                         
   3  14   8          0.15          1.54         1.48 o                         
   4  14   8         32.22         34.91         5.78 o                         
   5  14   8         24.60         21.90         3.32 o                         
   6  14   8          4.00          3.19         1.84 o                         
   7  14   8         16.20         14.82         3.63 o
[truncated: 212,547 more chars]
