# Supplementary material for: Crystal structures of the 2:2 complex of 1,1′-(1,2-phenyl­ene)bis­(3-m-tolyl­urea) and tetra­butyl­ammonium chloride or bromide
Source: Acta Crystallogr E Crystallogr Commun. 2017 Aug 8;73(Pt 9):1316–9. doi: 10.1107/S2056989017009951 (PMC5588570; doi:10.1107/S2056989017009951)
Supplement: Supplementary file 3 [file e-73-01316-Isup4.mol]

Untitled Document-1
  ChemDraw06221700002D

 49 49  0  0  0  0  0  0  0  0999 V2000
   -3.6283    2.2514    0.0000 C   0  0  0  0  0  0  0  0  0  0  0  0
   -4.0498    1.5423    0.0000 C   0  0  0  0  0  0  0  0  0  0  0  0
   -3.6464    0.8226    0.0000 C   0  0  0  0  0  0  0  0  0  0  0  0
   -2.8215    0.8121    0.0000 C   0  0  0  0  0  0  0  0  0  0  0  0
   -2.4000    1.5213    0.0000 C   0  0  0  0  0  0  0  0  0  0  0  0
   -2.8034    2.2410    0.0000 C   0  0  0  0  0  0  0  0  0  0  0  0
   -4.0680    0.1134    0.0000 N   0  0  0  0  0  0  0  0  0  0  0  0
   -2.4181    0.0925    0.0000 N   0  0  0  0  0  0  0  0  0  0  0  0
   -1.5932    0.0820    0.0000 C   0  0  0  0  0  0  0  0  0  0  0  0
   -1.1716    0.7912    0.0000 O   0  0  0  0  0  0  0  0  0  0  0  0
   -1.1898   -0.6376    0.0000 N   0  0  0  0  0  0  0  0  0  0  0  0
   -4.8929    0.1239    0.0000 C   0  0  0  0  0  0  0  0  0  0  0  0
   -5.3144   -0.5853    0.0000 N   0  0  0  0  0  0  0  0  0  0  0  0
   -5.2963    0.8435    0.0000 O   0  0  0  0  0  0  0  0  0  0  0  0
   -4.9110   -1.3049    0.0000 H   0  0  0  0  0  0  0  0  0  0  0  0
   -6.1394   -0.5748    0.0000 C   0  0  0  0  0  0  0  0  0  0  0  0
   -1.6113   -1.3468    0.0000 H   0  0  0  0  0  0  0  0  0  0  0  0
   -0.3648   -0.6481    0.0000 C   0  0  0  0  0  0  0  0  0  0  0  0
   -3.6646   -0.6062    0.0000 H   0  0  0  0  0  0  0  0  0  0  0  0
   -2.8396   -0.6167    0.0000 H   0  0  0  0  0  0  0  0  0  0  0  0
    0.0341   -1.3702    0.0000 C   0  0  0  0  0  0  0  0  0  0  0  0
    0.8590   -1.3702    0.0000 C   0  0  0  0  0  0  0  0  0  0  0  0
    1.2849   -0.6481    0.0000 C   0  0  0  0  0  0  0  0  0  0  0  0
    0.8590    0.0740    0.0000 C   0  0  0  0  0  0  0  0  0  0  0  0
    0.0341    0.0740    0.0000 C   0  0  0  0  0  0  0  0  0  0  0  0
   -6.5384    0.1473    0.0000 C   0  0  0  0  0  0  0  0  0  0  0  0
   -7.3632    0.1473    0.0000 C   0  0  0  0  0  0  0  0  0  0  0  0
   -7.7891   -0.5748    0.0000 C   0  0  0  0  0  0  0  0  0  0  0  0
   -7.3632   -1.2969    0.0000 C   0  0  0  0  0  0  0  0  0  0  0  0
   -6.5384   -1.2969    0.0000 C   0  0  0  0  0  0  0  0  0  0  0  0
   -7.7724   -2.0133    0.0000 C   0  0  0  0  0  0  0  0  0  0  0  0
    1.2682   -2.0866    0.0000 C   0  0  0  0  0  0  0  0  0  0  0  0
    4.9312    0.2063    0.0000 N   0  3  0  0  0  0  0  0  0  0  0  0
    5.6457    0.6188    0.0000 C   0  0  0  0  0  0  0  0  0  0  0  0
    4.2167    0.6188    0.0000 C   0  0  0  0  0  0  0  0  0  0  0  0
    4.9312   -0.6187    0.0000 C   0  0  0  0  0  0  0  0  0  0  0  0
    4.9312    1.0313    0.0000 C   0  0  0  0  0  0  0  0  0  0  0  0
    6.3601    0.2063    0.0000 C   0  0  0  0  0  0  0  0  0  0  0  0
    7.0746    0.6188    0.0000 C   0  0  0  0  0  0  0  0  0  0  0  0
    7.7891    0.2063    0.0000 C   0  0  0  0  0  0  0  0  0  0  0  0
    4.2167    1.4437    0.0000 C   0  0  0  0  0  0  0  0  0  0  0  0
    4.2167    2.2687    0.0000 C   0  0  0  0  0  0  0  0  0  0  0  0
    3.5023    0.2063    0.0000 C   0  0  0  0  0  0  0  0  0  0  0  0
    2.7878    0.6188    0.0000 C   0  0  0  0  0  0  0  0  0  0  0  0
    2.0733    0.2063    0.0000 C   0  0  0  0  0  0  0  0  0  0  0  0
    5.6457   -1.0313    0.0000 C   0  0  0  0  0  0  0  0  0  0  0  0
    5.6457   -1.8563    0.0000 C   0  0  0  0  0  0  0  0  0  0  0  0
    6.3601   -2.2687    0.0000 C   0  0  0  0  0  0  0  0  0  0  0  0
    4.0632   -1.8047    0.0000 Cl  0  5  0  0  0  0  0  0  0  0  0  0
  1  2  2  0      
  2  3  1  0      
  3  4  2  0      
  4  5  1  0      
  5  6  2  0      
  6  1  1  0      
  3  7  1  0      
  4  8  1  0      
  8  9  1  0      
  9 10  2  0      
  9 11  1  0      
  7 12  1  0      
 12 13  1  0      
 12 14  2  0      
 13 15  1  0      
 13 16  1  0      
 11 17  1  0      
 11 18  1  0      
  7 19  1  0      
  8 20  1  0      
 18 21  2  0      
 21 22  1  0      
 22 23  2  0      
 23 24  1  0      
 24 25  2  0      
 25 18  1  0      
 16 26  2  0      
 26 27  1  0      
 27 28  2  0      
 28 29  1  0      
 29 30  2  0      
 30 16  1  0      
 29 31  1  0      
 22 32  1  0      
 33 34  1  0      
 33 35  1  0      
 33 36  1  0      
 33 37  1  0      
 34 38  1  0      
 38 39  1  0      
 39 40  1  0      
 37 41  1  0      
 41 42  1  0      
 35 43  1  0      
 43 44  1  0      
 44 45  1  0      
 36 46  1  0      
 46 47  1  0      
 47 48  1  0      
M  CHG  2  33   1  49  -1
M  END
