# Supplementary material for: Crystal structures of the 2:2 complex of 1,1′-(1,2-phenyl­ene)bis­(3-m-tolyl­urea) and tetra­butyl­ammonium chloride or bromide
Source: Acta Crystallogr E Crystallogr Commun. 2017 Aug 8;73(Pt 9):1316–9. doi: 10.1107/S2056989017009951 (PMC5588570; doi:10.1107/S2056989017009951)
Supplement: Supplementary file 4 [file e-73-01316-IIsup3.hkl]

data_II                                                                         
_shelx_title ' hc-wry-1-5br_a.res in P2(1)/c'                                   
_shelx_refln_list_code          4                                               
_shelx_F_calc_maximum      414.03                                               
_exptl_crystal_F_000      1488.00                                               
_reflns_d_resolution_high  0.8085                                               
                                                                                
loop_                                                                           
 _space_group_symop_operation_xyz                                               
 'x, y, z'                                                                      
 '-x, y+1/2, -z+1/2'                                                            
 '-x, -y, -z'                                                                   
 'x, -y-1/2, z-1/2'                                                             
                                                                                
_cell_length_a    10.5879                                                       
_cell_length_b    20.3165                                                       
_cell_length_c    18.0828                                                       
_cell_angle_alpha  90.000                                                       
_cell_angle_beta   91.067                                                       
_cell_angle_gamma  90.000                                                       
                                                                                
_shelx_F_squared_multiplier     1.000                                           
                                                                                
loop_                                                                           
 _refln_index_h                                                                 
 _refln_index_k                                                                 
 _refln_index_l                                                                 
 _refln_F_squared_calc                                                          
 _refln_F_squared_meas                                                          
 _refln_F_squared_sigma                                                         
 _refln_observed_status                                                         
   2   0   0         31.25        123.07        10.22 o                         
   3   0   0      13586.32      16644.01       134.10 o                         
   4   0   0       6155.87       6412.90        96.14 o                         
   5   0   0         12.85         10.40         5.20 o                         
   6   0   0       2396.16       2604.84       118.04 o                         
   7   0   0        435.70        393.85        33.93 o                         
   8   0   0          4.38         12.01         4.60 o                         
   9   0   0         32.36         33.55         7.05 o                         
  10   0   0        360.02        404.87        21.37 o                         
  11   0   0          0.94         -4.86         4.86 o                         
  12   0   0        130.54        141.38        11.11 o                         
   1   1   0        472.25        522.20        11.39 o                         
   2   1   0       1742.87       2221.43        38.17 o                         
   3   1   0         11.55         15.49         2.09 o                         
   4   1   0         49.78         58.73         5.03 o                         
   5   1   0        678.74        778.45        22.35 o                         
   6   1   0        880.37       1034.26        44.99 o                         
   7   1   0         59.92         69.62        10.81 o                         
   8   1   0        225.69        199.97        12.95 o                         
   9   1   0          9.30         14.21         3.81 o                         
  10   1   0          1.71          2.02         3.94 o                         
  11   1   0          0.56          2.19         3.40 o                         
  12   1   0          0.92         -0.09         3.16 o                         
   0   2   0       9249.16       9893.45        96.51 o                         
   1   2   0        309.03        379.71        10.36 o                         
   2   2   0       1523.82       1933.69        36.85 o                         
   3   2   0      10179.67      11484.14       107.80 o                         
   4   2   0       5865.38       6895.97       204.00 o                         
   5   2   0        830.67        930.43        31.71 o                         
   6   2   0       1528.50       1680.21        53.76 o                         
   7   2   0        145.79        169.68        17.89 o                         
   8   2   0        208.61        213.49        12.60 o                         
   9   2   0        455.39        502.78        16.40 o                         
  10   2   0        189.60        206.79        10.78 o                         
  11   2   0          1.58         -1.50         3.52 o                         
  12   2   0         11.54          9.91         3.01 o                         
   1   3   0      14606.15      16221.97       138.06 o                         
   2   3   0       7699.43       7919.53       108.15 o                         
   3   3   0       2197.32       2879.28        48.12 o                         
   4   3   0        805.37        817.84        23.32 o                         
   5   3   0       6898.53       7729.54       103.93 o                         
   6   3   0        451.97        484.72        20.09 o                         
   7   3   0        530.19        530.43        33.97 o                         
   8   3   0        465.78        429.32        15.35 o                         
   9   3   0        243.74        243.31        11.57 o                         
  10   3   0          7.55          8.00         4.47 o                         
  11   3   0        115.56        138.69         8.62 o                         
  12   3   0         14.94         10.95         3.09 o                         
   0   4   0      10676.76      11371.02       128.09 o                         
   1   4   0      12374.21      13607.67       143.32 o                         
   2   4   0        904.39        972.57        27.75 o                         
   3   4   0         77.10         68.56         7.03 o                         
   4   4   0        271.52        409.77        17.02 o                         
   5   4   0       2082.78       2617.86       105.05 o                         
   6   4   0       1137.82       1242.87        48.32 o                         
   7   4   0         92.57         88.66        13.28 o                         
   8   4   0         27.14         26.04         3.24 o                         
   9   4   0         28.21         16.78         3.88 o                         
  10   4   0        116.44        121.28        10.62 o                         
  11   4   0          1.46          2.55         3.31 o                         
  12   4   0          1.45          3.35         4.22 o                         
   1   5   0     171424.06     157399.98      2106.68 o                         
   2   5   0       8043.29       9362.51       127.68 o                         
   3   5   0       2503.01       2503.86        69.79 o                         
   4   5   0       5251.22       6409.65       135.21 o                         
   5   5   0       2990.22       3506.18       143.35 o                         
   6   5   0        417.68        411.17        28.99 o                         
   7   5   0        762.13        796.60        43.28 o                         
   8   5   0        135.94        155.59         8.67 o                         
   9   5   0         66.17         48.84         4.81 o                         
  10   5   0          1.03          2.37         3.66 o                         
  11   5   0        185.29        206.40        14.31 o                         
  12   5   0          6.96          5.22         3.49 o                         
   0   6   0       3983.97       4767.21        68.92 o                         
   1   6   0       1898.50       2367.90        40.14 o                         
   2   6   0          1.62         11.71         2.47 o                         
   3   6   0        507.45        608.81        30.63 o                         
   4   6   0       1035.24       1400.22        69.07 o                         
   5   6   0       1054.91       1057.58        31.40 o                         
   6   6   0       2467.70       2553.66        75.00 o                         
   7   6   0        974.90        956.05        48.92 o                         
   8   6   0         26.49         28.43         4.47 o                         
   9   6   0        212.93        211.13        11.36 o                         
  10   6   0        342.81        396.46        14.84 o                         
  11   6   0          8.47         17.55         5.56 o                         
  12   6   0          6.21          6.52         3.83 o                         
   1   7   0      12609.00      15724.69       118.43 o                         
   2   7   0       5012.22       6124.44        90.40 o                         
   3   7   0       1818.54       1854.29        86.70 o                         
   4   7   0        520.86        623.83        54.00 o                         
   5   7   0        624.20        607.69        24.98 o                         
   6   7   0        104.42         71.12        10.45 o                         
   7   7   0        291.14        278.39        27.59 o                         
   8   7   0         58.27         67.77         6.48 o                         
   9   7   0         34.83         36.14         5.26 o                         
  10   7   0        146.42        161.52        10.90 o                         
  11   7   0         52.42         51.30         7.56 o                         
  12   7   0          2.52         -2.09         3.75 o                         
   0   8   0       5704.11       7383.97       149.29 o                         
   1   8   0       1027.85       1251.24        28.96 o                         
   2   8   0       3431.13       3944.64        90.55 o                         
   3   8   0       9011.58      10259.38       157.73 o                         
   4   8   0       5379.83       6647.07       374.14 o                         
   5   8   0        526.00        547.12        24.99 o                         
   6   8   0        297.08        258.29        20.96 o                         
   7   8   0        155.91        155.83         9.42 o                         
   8   8   0          5.95          1.47         4.48 o                         
   9   8   0        117.76        131.22        10.04 o                         
  10   8   0        186.37        254.96        13.34 o                         
  11   8   0         37.95         55.26         8.14 o                         
  12   8   0         14.89         10.66         3.66 o                         
   1   9   0        706.93        895.80        26.66 o                         
   2   9   0        108.49        106.54         9.90 o                         
   3   9   0        211.49        225.04        17.82 o                         
   4   9   0       1571.79       1625.42        72.82 o                         
   5   9   0       2994.65       3248.71        96.72 o                         
   6   9   0        277.20        260.72        22.16 o                         
   7   9   0        248.79        227.10        14.49 o                         
   8   9   0        187.74        180.79        11.90 o                         
   9   9   0        176.88        184.37        11.76 o                         
  10   9   0         37.34         36.56         5.39 o                         
  11   9   0         40.00         51.62         5.56 o                         
  12   9   0          0.38         -2.55         3.83 o                         
   0  10   0       3729.20       4874.40       140.53 o                         
   1  10   0        795.05        997.02        30.45 o                         
   2  10   0       2825.35       3009.17        55.53 o                         
   3  10   0       1274.71       1509.59        73.42 o                         
   4  10   0         42.56         58.49        11.27 o                         
   5  10   0       1067.01       1077.46        51.57 o                         
   6  10   0       2131.29       1837.26        60.75 o                         
   7  10   0        698.96        693.84        27.10 o                         
   8  10   0          5.84         -0.80         4.25 o                         
   9  10   0         27.13         33.16         5.63 o                         
  10  10   0         13.10         11.39         3.82 o                         
  11  10   0         13.89         16.03         3.42 o                         
   1  11   0       2607.47       3315.73       120.83 o                         
   2  11   0        208.70        261.36        17.53 o                         
   3  11   0         12.48         23.69         6.42 o                         
   4  11   0       2109.76       2311.02       107.19 o                         
   5  11   0        458.41        550.45        36.77 o                         
   6  11   0          1.44         10.35         5.11 o                         
   7  11   0        171.62        144.50        12.62 o                         
   8  11   0        308.32        340.17        19.95 o                         
   9  11   0        281.58        342.63        15.57 o                         
  10  11   0          6.65          5.59         4.02 o                         
  11  11   0        165.21        189.81        11.28 o                         
   0  12   0       1617.90       1980.35        98.42 o                         
   1  12   0          2.52         15.45         7.56 o                         
   2  12   0        442.75        455.48        38.40 o                         
   3  12   0        397.29        396.64        36.52 o                         
   4  12   0        179.60        154.22        19.19 o                         
   5  12   0         49.70         23.70        11.71 o                         
   6  12   0         33.90         34.43         6.54 o                         
   7  12   0          5.84          5.88         4.42 o                         
   8  12   0         51.62         50.67         6.66 o                         
   9  12   0          1.05          2.33         3.68 o                         
  10  12   0         11.97         19.14         5.13 o                         
  11  12   0         18.24         10.89         2.75 o                         
   1  13   0        363.57        480.10        31.52 o                         
   2  13   0        122.24        197.45        26.79 o                         
   3  13   0         30.98         12.22        13.56 o                         
   4  13   0       1065.50       1079.87        90.68 o                         
   5  13   0        320.37        294.14        24.25 o                         
   6  13   0        337.07        344.02        32.30 o                         
   7  13   0         29.80         24.76         6.11 o                         
   8  13   0        113.82        123.06         9.63 o                         
   9  13   0         22.20         27.72        11.09 o                         
  10  13   0          0.12         -1.85         2.80 o                         
  11  13   0         27.89         15.95         4.47 o                         
   0  14   0        601.18        656.55        65.72 o                         
   1  14   0        155.27        181.53        25.21 o                         
   2  14   0         11.56         22.72        18.90 o                         
   3  14   0       1082.80       1182.77       154.65 o                         
   4  14   0       1591.56       1591.42        70.11 o                         
   5  14   0         38.10         50.25        10.53 o                         
   6  14   0        846.51        799.00        39.56 o                         
   7  14   0        142.05        143.72        16.59 o                         
   8  14   0         18.55         31.58         6.54 o                         
   9  14   0         29.45         30.72         4.98 o                         
  10  14   0         68.67         69.76         5.74 o                         
   1  15   0         19.70         22.65        12.92 o                         
   2  15   0          8.49         15.63         5.42 o                         
   3  15   0         52.45         54.87         8.74 o                         
   4  15   0         16.50         16.05         4.71 o                         
   5  15   0         33.93         20.08         5.25 o                         
   6  15   0          2.07         -2.01         5.27 o                         
   7  15   0         85.67         65.18         8.71 o                         
   8  15   0         11.18          6.48         3.64 o                         
   9  15   0          0.56          1.58         2.97 o                         
  10  15   0         11.51         11.28         2.60 o                         
   0  16   0       1714.97       1847.55        67.79 o                         
   1  16   0        153.72        190.29        15.67 o                         
   2  16   0        145.31        154.38        15.47 o                         
   3  16   0       1094.01       1197.04        37.43 o                         
   4  16   0        231.66        236.48        17.59 o                         
   5  16   0        262.65        248.05        17.58 o                         
   6  16   0        116.69        145.60        16.67 o                         
   7  16   0         61.23        105.10        10.99 o                         
   8  16   0         28.58         47.96         5.80 o                         
   9  16   0         21.72         24.16         4.09 o                         
  10  16   0         40.99         44.34         6.54 o                         
   1  17   0          3.08          7.26         4.77 o                         
   2  17   0        755.72        800.46        25.17 o                         
   3  17   0        192.70        146.18        33.66 o                         
   4  17   0          8.98         15.15         8.29 o                         
   5  17   0         44.09         36.21         7.44 o                         
   6  17   0          6.29         10.30         8.69 o                         
   7  17   0          0.25          0.37         3.67 o                         
   8  17   0          7.71          7.09         3.11 o                         
   9  17   0         34.15         33.65         3.90 o                         
   0  18   0          3.37         10.69         7.50 o                         
   1  18   0         17.79         19.00         6.20 o                         
   2  18   0          3.42          8.80         4.77 o                         
   3  18   0        125.79        113.52        21.53 o                         
   4  18   0          7.48          4.63         7.34 o                         
   5  18   0          1.18          1.90         5.63 o                         
   6  18   0          1.23          0.15         5.90 o                         
   7  18   0         76.35         83.50         9.68 o                         
   8  18   0          8.85         11.26         2.80 o                         
   9  18   0          7.27          3.43         1.95 o                         
   1  19   0        197.31        243.79        14.02 o                         
   2  19   0        329.43        409.17        17.72 o                         
   3  19   0        120.16        133.74        14.44 o                         
   4  19   0         72.59         79.76        15.31 o                         
   5  19   0        219.03        277.75        41.47 o                         
   6  19   0         13.19         14.03         4.34 o                         
   7  19   0         19.53         13.24         3.23 o                         
   8  19   0         21.09         21.50         3.86 o                         
   0  20   0          8.68          6.95         4.83 o                         
   1  20   0          5.85          3.87         3.99 o                         
   2  20   0          0.55          7.69         4.01 o                         
   3  20   0         31.47         49.55         7.50 o                         
   4  20   0         14.01         37.90         7.87 o                         
   5  20   0          3.41          9.96         5.16 o                         
   6  20   0         26.34         29.67         8.61 o                         
   7  20   0         22.20         26.39         4.71 o                         
   1  21   0        160.07        190.20        10.15 o                         
   2  21   0        291.17        345.84        18.46 o                         
   3  21   0         62.37         72.50         7.16 o                         
   4  21   0        117.45        143.03        26.08 o                         
   5  21   0         73.49         81.41         8.90 o                         
   6  21   0          1.25         -2.87         5.42 o                         
   7  21   0          3.15         -1.44         3.03 o                         
   0  22   0         33.21         66.84         8.57 o                         
   1  22   0         67.06         85.50         7.94 o                         
   2  22   0          0.03          0.16         3.41 o                         
   3  22   0        108.55        137.04         8.80 o                         
   4  22   0          4.87         10.68         4.77 o                         
   5  22   0          2.70         -0.48         3.45 o                         
   6  22   0          0.09         -4.31         4.31 o                         
   1  23   0          2.85          7.84         3.38 o                         
   2  23   0         15.50          8.07         2.77 o                         
   3  23   0          7.80          7.12         4.25 o                         
   4  23   0          0.74          4.47         3.38 o                         
   5  23   0          0.43          9.41         4.63 o                         
   0  24   0         62.30         76.41        11.33 o                         
   1  24   0         39.69         41.19         5.14 o                         
   2  24   0          2.29          2.26         2.15 o                         
   3  24   0         13.15         12.86         3.83 o                         
   1  25   0          0.89          3.83         4.31 o                         
 -12   1   1          0.90         -2.27         2.82 o                         
 -11   1   1        195.88        203.35        10.44 o                         
 -10   1   1       1388.06       1468.37        28.80 o                         
  -9   1   1          7.72          0.76         3.24 o                         
  -8   1   1       1150.37        943.48        28.23 o                         
  -7   1   1       1936.84       1713.98        52.10 o                         
  -6   1   1        168.27        186.70        13.83 o                         
  -5   1   1        353.40        271.86        12.35 o                         
  -4   1   1       2231.14       2082.42        30.72 o                         
  -3   1   1       5983.97       6452.99       110.15 o                         
  -2   1   1       1422.00       1195.70        22.91 o                         
  -1   1   1       2505.78       2936.95        42.27 o                         
   1   1   1       2420.88       2059.72       179.77 o                         
   2   1   1       2209.79       2264.40        25.24 o                         
   3   1   1         10.64         13.32         3.19 o                         
   4   1   1        502.07        576.40        16.97 o                         
   5   1   1      17804.47      19131.24       170.03 o                         
   6   1   1       2201.56       2181.57        78.18 o                         
   7   1   1        275.31        232.72        22.64 o                         
   8   1   1       1245.76       1014.28        23.64 o                         
   9   1   1        726.36        664.49        18.79 o                         
  10   1   1         17.56          8.61         3.82 o                         
  11   1   1        113.38        127.67         8.33 o                         
  12   1   1        140.08        134.60         7.67 o                         
 -12   2   1         42.56         43.84         4.58 o                         
 -11   2   1          6.23          4.06         3.47 o                         
 -10   2   1        210.35        192.73        10.68 o                         
  -9   2   1       2134.70       1990.20        33.38 o                         
  -8   2   1        191.41        166.74         9.91 o                         
  -7   2   1         18.30         17.52         6.57 o                         
  -6   2   1       3697.08       4089.04        65.17 o                         
  -5   2   1       2863.65       3136.33       105.24 o                         
  -4   2   1         21.68         27.52         3.57 o                         
  -3   2   1       7512.51       7594.88        64.24 o                         
  -2   2   1      11687.04      12093.04       305.39 o                         
  -1   2   1         51.82         47.69         3.83 o                         
   0   2   1        760.23        756.89        24.88 o                         
   1   2   1         30.47         20.35         3.29 o                         
   2   2   1        362.64        413.53        13.83 o                         
   3   2   1      12524.86      12955.06       121.96 o                         
   4   2   1       8646.97       8786.68        89.09 o                         
   5   2   1        922.83        872.43        22.72 o                         
   6   2   1         32.72         25.43         8.41 o                         
   7   2   1       1365.49       1392.98        64.08 o                         
   8   2   1        224.46        177.84         8.65 o                         
   9   2   1        513.06        535.80        16.89 o                         
  10   2   1         60.91         59.76         6.03 o                         
  11   2   1         18.51         15.24         3.87 o                         
  12   2   1          6.77          7.98         6.35 o                         
 -12   3   1          2.74          1.12         3.95 o                         
 -11   3   1         60.78         58.43         5.81 o                         
 -10   3   1        377.36        393.17        17.53 o                         
  -9   3   1          2.35          7.20         3.93 o                         
  -8   3   1        370.61        313.19        14.01 o                         
  -7   3   1        374.17        339.77        27.88 o                         
  -6   3   1          9.35         18.86         6.06 o                         
  -5   3   1       4698.83       5515.42       147.85 o                         
  -4   3   1        533.53        509.83        15.04 o                         
  -3   3   1       3235.20       3214.45        89.26 o                         
  -2   3   1       4627.22       4486.19        51.92 o                         
   0   3   1       2587.24       2576.15        67.63 o                         
   1   3   1         88.42         95.12         5.95 o                         
   2   3   1       4161.67       4751.36        57.07 o                         
   3   3   1       7453.64       8005.02       110.49 o                         
   4   3   1         97.93         84.03         7.63 o                         
   5   3   1        251.06        271.58        14.10 o                         
   6   3   1        226.68        216.76        20.91 o                         
   7   3   1        122.98        125.39        19.81 o                         
   8   3   1        569.11        546.50        15.23 o                         
   9   3   1         36.49         44.40         5.52 o                         
  10   3   1         87.16         78.69         6.74 o                         
  11   3   1         59.35         66.04         6.20 o                         
  12   3   1          4.96         -1.03         3.26 o                         
 -12   4   1        164.78        182.70        12.23 o                         
 -11   4   1        177.45        184.74         9.75 o                         
 -10   4   1        106.69         85.44         7.34 o                         
  -9   4   1       1085.82        991.71        28.02 o                         
  -8   4   1        108.58         88.75         5.69 o                         
  -7   4   1        123.45         85.37        14.11 o                         
  -6   4   1       4620.77       4542.19       122.00 o                         
  -5   4   1       3412.32       3336.16        92.83 o                         
  -4   4   1       1545.31       1481.00        34.21 o                         
  -3   4   1       8149.23       6781.11        84.01 o                         
  -2   4   1      17265.46      16162.40       497.10 o                         
  -1   4   1       5422.35       6360.49        78.62 o                         
   0   4   1       3194.30       2901.04        64.36 o                         
   1   4   1      11395.28      11778.87       551.44 o                         
   2   4   1        405.82        440.14        17.87 o                         
   3   4   1         17.62         26.31         5.53 o                         
   4   4   1       6675.93       7181.83        94.52 o                         
   5   4   1       3434.12       3661.36        98.18 o                         
   6   4   1       1635.60       1700.19        60.26 o                         
   7   4   1       1561.07       1365.29        67.32 o                         
   8   4   1       1573.31       1270.47        28.52 o                         
   9   4   1         89.19         94.62         7.52 o                         
  10   4   1         94.15         98.73         7.78 o                         
  11   4   1        122.25        118.67         7.93 o                         
  12   4   1          8.43         11.81         3.72 o                         
 -12   5   1         12.99          8.93         4.06 o                         
 -11   5   1          0.11          0.46         5.58 o                         
 -10   5   1        248.73        255.34        14.27 o                         
  -9   5   1         39.84         30.15         4.76 o                         
  -8   5   1        148.63        135.42         8.73 o                         
  -7   5   1        701.79        601.15        38.45 o                         
  -6   5   1         25.64         24.40         7.39 o                         
  -5   5   1         36.48         11.85         4.54 o                         
  -4   5   1        923.46       1158.60        34.37 o                         
  -3   5   1         14.68         32.10         4.08 o                         
  -2   5   1       2650.49       2175.54        74.14 o                         
  -1   5   1      15431.54      16313.74       142.96 o                         
   0   5   1      42281.38      44633.33       715.32 o                         
   1   5   1      18040.69      18541.43       218.21 o                         
   2   5   1       1641.49       1784.24        31.57 o                         
   3   5   1       3047.02       3133.69        41.53 o                         
   4   5   1       4209.51       4451.18       150.02 o                         
   5   5   1        382.32        308.61        21.21 o                         
   6   5   1        315.87        284.70        23.59 o                         
   7   5   1         45.35         49.03        12.47 o                         
   8   5   1          1.46          4.59         3.08 o                         
   9   5   1         31.76         29.23         3.85 o                         
  10   5   1         43.43         46.10         5.51 o                         
  11   5   1          2.59          0.19         3.75 o                         
  12   5   1          2.65          4.74         7.82 o                         
 -12   6   1         76.74         90.55         8.33 o                         
 -11   6   1         86.24        103.76        10.25 o                         
 -10   6   1         36.50         29.04         4.87 o                         
  -9   6   1       1256.03       1259.58        41.56 o                         
  -8   6   1        158.76        153.95         8.64 o                         
  -7   6   1        277.53        211.01        23.57 o                         
  -6   6   1       1521.49       1377.82        56.27 o                         
  -5   6   1        524.49        524.14        23.03 o                         
  -4   6   1       1662.46       2396.16        84.78 o                         
  -3   6   1        177.30        232.00        15.66 o                         
  -2   6   1       1804.28       2145.97        51.48 o                         
  -1   6   1        102.49        164.43        10.18 o                         
   0   6   1        754.06        737.43        18.88 o                         
   1   6   1        720.78        796.90        29.76 o                         
   2   6   1       3876.08       3922.30        62.49 o                         
   3   6   1       1441.96       1327.47        32.20 o                         
   4   6   1       5525.97       6420.04       146.35 o                         
   5   6   1         56.15         76.18        11.40 o                         
   6   6   1       1353.57       1323.12        45.98 o                         
   7   6   1        991.91        840.11        45.54 o                         
   8   6   1        387.86        337.68        13.03 o                         
   9   6   1        212.70        182.66        11.30 o                         
  10   6   1        282.64        284.78        12.20 o                         
  11   6   1         29.53         31.23         6.56 o                         
  12   6   1          0.01         -2.49         3.83 o                         
 -12   7   1          0.86         -4.23         4.23 o                         
 -11   7   1         79.60         87.42         9.60 o                         
 -10   7   1        586.06        632.71        24.31 o                         
  -9   7   1         70.62         57.47         6.46 o                         
  -8   7   1        500.12        456.18        16.45 o                         
  -7   7   1       1101.19        919.16        50.59 o                         
  -6   7   1       1165.03       1030.69        41.09 o                         
  -5   7   1       1608.59       1512.04        41.01 o                         
  -4   7   1       9196.49      10166.66       518.66 o                         
  -3   7   1      11118.15      11857.60       327.48 o                         
  -2   7   1         71.94        111.77        10.43 o                         
  -1   7   1       1593.55       1809.63        37.83 o                         
   0   7   1      11609.87      12079.29        76.92 o                         
   1   7   1        274.09        318.61        20.86 o                         
   2   7   1       5569.35       5392.89       132.57 o                         
   3   7   1       2296.19       2495.55       127.77 o                         
   4   7   1         11.29         22.35         7.90 o                         
   5   7   1       1757.55       1733.90        46.32 o                         
   6   7   1        281.36        283.83        20.64 o                         
   7   7   1         18.44         16.27         7.50 o                         
   8   7   1       1857.14       1784.86        36.23 o                         
   9   7   1        285.16        266.16        14.07 o                         
  10   7   1        109.31         99.59         8.79 o                         
  11   7   1          0.71         -3.73         4.62 o                         
  12   7   1         10.84          9.92         3.97 o                         
 -12   8   1          8.70          4.79         4.47 o                         
 -11   8   1         33.21         30.67         5.37 o                         
 -10   8   1          1.74          2.71         3.53 o                         
  -9   8   1         21.18         25.16         5.10 o                         
  -8   8   1         56.77         43.44         8.13 o                         
  -7   8   1         66.90         60.20         6.03 o                         
  -6   8   1        532.34        559.55        31.52 o                         
  -5   8   1         11.42         19.53         5.61 o                         
  -4   8   1         30.21         11.07         6.49 o                         
  -3   8   1         83.23         91.48        11.37 o                         
  -2   8   1       1318.22       1551.38        35.64 o                         
  -1   8   1         34.41         29.06         5.54 o                         
   0   8   1       1302.84       1471.28        25.18 o                         
   1   8   1        863.89        797.12        23.03 o                         
   2   8   1        284.01        254.92        19.45 o                         
   3   8   1        807.37        849.66        42.02 o                         
   4   8   1         13.23         12.65         5.95 o                         
   5   8   1        798.61        829.33        33.42 o                         
   6   8   1        209.59        197.22        18.22 o                         
   7   8   1        170.08        186.66        10.60 o                         
   8   8   1         11.35         19.15         4.45 o                         
   9   8   1         44.30         44.91         6.18 o                         
  10   8   1         30.63         32.34         5.54 o                         
  11   8   1          5.73          5.11         3.91 o                         
  12   8   1          3.33         -0.39         3.15 o                         
 -12   9   1          2.09          3.35         4.31 o                         
 -11   9   1         79.65         80.86         6.70 o                         
 -10   9   1        160.00        163.43        11.00 o                         
  -9   9   1         30.63         29.06         5.50 o                         
  -8   9   1        391.13        379.82        17.14 o                         
  -7   9   1       1421.68       1236.73        36.59 o                         
  -6   9   1        167.29        137.70        16.22 o                         
  -5   9   1        263.23        290.50        19.68 o                         
  -4   9   1       1068.17        987.01        45.25 o                         
  -3   9   1       4890.03       5111.21        91.78 o                         
  -2   9   1          1.18          3.60         4.02 o                         
  -1   9   1       4547.66       5142.24        67.29 o                         
   0   9   1        930.75       1323.78        30.13 o                         
   1   9   1         17.05         15.43         4.41 o                         
   2   9   1       3930.24       4336.32        74.56 o                         
   3   9   1       5909.22       6308.85       125.18 o                         
   4   9   1       1149.33       1259.96        50.56 o                         
   5   9   1       2040.48       2063.59        83.09 o                         
   6   9   1        812.16        679.02        34.76 o                         
   7   9   1        329.55        294.42        17.13 o                         
   8   9   1        148.48        138.18        10.09 o                         
   9   9   1        187.08        209.05        12.53 o                         
  10   9   1          0.64         -1.94         3.40 o                         
  11   9   1          0.33          0.14         3.57 o                         
 -11  10   1         16.80          7.36         2.29 o                         
 -10  10   1         31.05         26.57         4.91 o                         
  -9  10   1        327.16        390.17        16.93 o                         
  -8  10   1        105.18         87.57         8.66 o                         
  -7  10   1          0.83         -4.35         5.17 o                         
  -6  10   1       1793.74       1558.34        56.73 o                         
  -5  10   1       1409.97       1384.58        63.15 o                         
  -4  10   1        870.32        978.49        54.94 o                         
  -3  10   1         36.09         58.34        11.29 o                         
  -2  10   1        825.68        768.28        28.02 o                         
  -1  10   1       1117.29       1311.60        35.57 o                         
   0  10   1        493.38        552.65        34.34 o                         
   1  10   1      11140.50      12145.39       216.70 o                         
   2  10   1       3518.09       4048.97        65.51 o                         
   3  10   1        777.01       1070.79        41.64 o                         
   4  10   1        130.17        104.63        14.38 o                         
   5  10   1       1098.02        967.65        45.16 o                         
   6  10   1        356.15        261.95        22.11 o                         
   7  10   1        395.12        367.73        19.47 o                         
   8  10   1         49.40         36.72         6.23 o                         
   9  10   1         43.04         32.57         6.20 o                         
  10  10   1          1.10          1.19         3.45 o                         
  11  10   1         45.89         50.09         5.23 o                         
 -11  11   1          3.15          2.53         2.34 o                         
 -10  11   1         14.34         19.85         4.33 o                         
  -9  11   1          4.01          0.92         3.83 o                         
  -8  11   1        298.36        294.42        15.33 o                         
  -7  11   1        183.11        161.88        13.37 o                         
  -6  11   1        186.97        151.29        10.77 o                         
  -5  11   1          1.98          4.94         9.03 o                         
  -4  11   1         82.40         87.17        14.91 o                         
  -3  11   1       1737.00       1995.95        89.26 o                         
  -2  11   1       1385.24       1542.56        52.61 o                         
  -1  11   1         64.43         59.00        10.02 o                         
   0  11   1         96.29        119.15        15.86 o                         
   1  11   1       1644.73       1834.82        53.83 o                         
   2  11   1        230.32        241.88        20.07 o                         
   3  11   1       1211.74       1362.27        51.33 o                         
   4  11   1         39.24         33.49         8.94 o                         
   5  11   1         51.80         52.21        10.57 o                         
   6  11   1         28.40         22.33         4.51 o                         
   7  11   1         71.69         63.55         8.50 o                         
   8  11   1        114.32        109.15         9.38 o                         
   9  11   1        133.91        131.19         9.77 o                         
  10  11   1         15.95          9.16         3.45 o                         
  11  11   1         14.79         11.42         6.14 o                         
 -11  12   1         49.64         31.17         5.25 o                         
 -10  12   1         11.79         13.67         3.60 o                         
  -9  12   1        303.89        327.82        14.95 o                         
  -8  12   1         89.38         80.29         8.21 o                         
  -7  12   1        114.01         76.69        13.08 o                         
  -6  12   1        411.15        387.38        21.22 o                         
  -5  12   1        156.94        119.59        15.89 o                         
  -4  12   1          8.34          7.43         7.25 o                         
  -3  12   1       2624.45       2529.23        76.35 o                         
  -2  12   1       4489.33       4689.30       126.74 o                         
  -1  12   1       1472.03       1729.38        76.27 o                         
   0  12   1       1039.99       1158.13        52.67 o                         
   1  12   1       9665.13       9601.51       171.76 o                         
   2  12   1        921.60        958.51        55.08 o                         
   3  12   1        290.83        245.43        28.86 o                         
   4  12   1       3059.33       2912.04       143.20 o                         
   5  12   1        216.99        193.08        21.69 o                         
   6  12   1          8.81          5.42         5.26 o                         
   7  12   1        156.32        138.93        13.64 o                         
   8  12   1         88.33         87.97         8.22 o                         
   9  12   1         48.74         47.95         6.17 o                         
  10  12   1         12.14         11.51         3.36 o                         
  11  12   1         86.23         65.86         5.07 o                         
 -11  13   1          0.22         -0.32         2.21 o                         
 -10  13   1         10.15          8.79         3.11 o                         
  -9  13   1         23.38         27.38         4.94 o                         
  -8  13   1          0.19          0.11         4.45 o                         
  -7  13   1         17.67         13.08        12.28 o                         
  -6  13   1          0.22         -5.36         6.60 o                         
  -5  13   1        120.02         82.57        33.34 o                         
  -4  13   1        393.24        392.87        41.06 o                         
  -3  13   1        149.22        154.59        24.91 o                         
  -2  13   1         61.14         63.89        16.75 o                         
  -1  13   1        253.69        243.24        22.62 o                         
   0  13   1         10.62         12.10         7.47 o                         
   1  13   1        141.99        135.58        16.70 o                         
   2  13   1       1538.90       1467.61        72.96 o                         
   3  13   1        947.33        887.15        59.98 o                         
   4  13   1        422.09        384.67        38.71 o                         
   5  13   1        136.45        141.01        16.59 o                         
   6  13   1         15.15         11.17         6.38 o                         
   7  13   1          0.23         -5.75         5.75 o                         
   8  13   1          0.73         -3.40         4.44 o                         
   9  13   1         13.17          7.60         4.37 o                         
  10  13   1          9.74         13.62         3.46 o                         
  11  13   1          6.04         -1.60         3.03 o                         
 -10  14   1         28.29         33.75         4.20 o                         
  -9  14   1         83.52         89.79         7.36 o                         
  -8  14   1         62.73         58.94         6.98 o                         
  -7  14   1          1.84          6.17         4.56 o                         
  -6  14   1        383.91        364.81        27.76 o                         
  -5  14   1         14.30          5.18         5.36 o                         
  -4  14   1        176.00        139.04        12.10 o                         
  -3  14   1        151.84        123.81        22.90 o                         
  -2  14   1        826.69        712.28        56.55 o                         
  -1  14   1          1.58          7.10         8.58 o                         
   0  14   1        300.55        376.27        35.29 o                         
   1  14   1        668.42        740.97        79.12 o                         
   2  14   1       1345.32       1317.22        72.84 o                         
   3  14   1          0.56         -1.30         8.93 o                         
   4  14   1        764.84        581.10        34.77 o                         
   5  14   1         14.45          9.09         5.42 o                         
   6  14   1         21.36         13.88         5.42 o                         
   7  14   1         42.58         38.44         8.45 o                         
   8  14   1         65.63         87.21         9.92 o                         
   9  14   1         24.89         26.98         4.37 o                         
  10  14   1          4.74          5.93         2.60 o                         
 -10  15   1         16.60          6.30         2.48 o                         
  -9  15   1         10.08          3.11         2.90 o                         
  -8  15   1         70.47         84.96         7.81 o                         
  -7  15   1        390.21        367.77        20.00 o                         
  -6  15   1        380.81        337.71        20.50 o                         
  -5  15   1         93.21        104.84        14.20 o                         
  -4  15   1        726.37        665.75        69.55 o                         
  -3  15   1        433.67        371.46        22.14 o                         
  -2  15   1          1.56         -2.75         4.95 o                         
  -1  15   1        523.60        526.71        66.20 o                         
   0  15   1       1036.00       1113.00        63.90 o                         
   1  15   1          2.61         14.04        19.46 o                         
   2  15   1        397.05        397.10        19.49 o                         
   3  15   1         95.28         76.04        10.13 o                         
   4  15   1        168.75        151.43        17.71 o                         
   5  15   1        405.29        364.68        20.89 o                         
   6  15   1        553.27        496.76        23.91 o                         
   7  15   1          4.14          5.57         5.58 o                         
   8  15   1          8.26          6.56         3.65 o                         
   9  15   1         14.17         21.14         4.17 o                         
  10  15   1         10.90          8.84         3.67 o                         
 -10  16   1          0.91          3.19         3.03 o                         
  -9  16   1          1.95         -0.35         2.59 o                         
  -8  16   1          4.40          1.45         3.08 o                         
  -7  16   1         14.83         13.28         7.82 o                         
  -6  16   1         21.00         24.92         6.82 o                         
  -5  16   1         61.21         54.70         9.15 o                         
  -4  16   1         42.95         42.59        12.12 o                         
  -3  16   1        179.92        179.61        14.81 o                         
  -2  16   1        142.30        119.85         9.76 o                         
  -1  16   1         57.96         53.93         9.17 o                         
   0  16   1         85.14         97.82        10.06 o                         
   1  16   1        677.52        613.68        28.45 o                         
   2  16   1         73.56         71.28        10.23 o                         
   3  16   1        213.69        210.40        23.61 o                         
   4  16   1          2.91         -1.33         5.80 o                         
   5  16   1         36.68         27.18         6.40 o                         
   6  16   1          0.59         -5.71         5.71 o                         
   7  16   1          2.41          3.70         4.02 o                         
   8  16   1          0.91         -2.88         2.88 o                         
   9  16   1          0.90          2.56         2.36 o                         
  10  16   1          7.26          2.23         2.87 o                         
  -9  17   1         12.33          6.73         2.41 o                         
  -8  17   1          0.58          2.98         2.97 o                         
  -7  17   1         88.99         91.90         9.96 o                         
  -6  17   1         12.60          1.06         5.19 o                         
  -5  17   1          8.50         13.47         5.79 o                         
  -4  17   1          9.20          6.38         6.70 o                         
  -3  17   1        113.95         95.37        14.60 o                         
  -2  17   1        173.48        165.76        11.73 o                         
  -1  17   1        743.78        701.13        23.64 o                         
   0  17   1        634.04        653.93        29.10 o                         
   1  17   1        239.81        200.53        16.40 o                         
   2  17   1       1961.74       1855.73        70.19 o                         
   3  17   1       1678.94       1698.01        66.20 o                         
   4  17   1         79.46         85.95        11.32 o                         
   5  17   1        225.05        219.10        16.45 o                         
   6  17   1         24.61         28.33        11.25 o                         
   7  17   1         35.18         36.92         5.51 o                         
   8  17   1          6.16          3.51         2.94 o                         
   9  17   1          3.95          1.93         2.47 o                         
  -9  18   1         29.16         40.36         6.22 o                         
  -8  18   1          9.88         11.93         3.10 o                         
  -7  18   1          4.96          0.55         3.60 o                         
  -6  18   1        213.31        238.37        16.23 o                         
  -5  18   1         57.86         70.53        10.69 o                         
  -4  18   1        178.00        180.73        22.49 o                         
  -3  18   1        319.84        311.41        75.29 o                         
  -2  18   1        279.62        324.46        16.21 o                         
  -1  18   1        166.25        182.16        12.30 o                         
   0  18   1          0.88          1.56         5.81 o                         
   1  18   1         35.80         49.44         8.74 o                         
   2  18   1          0.82          3.75         4.39 o                         
   3  18   1        100.80         99.76        11.24 o                         
   4  18   1         30.36         40.88         7.86 o                         
   5  18   1         33.63         53.30         6.97 o                         
   6  18   1          0.08         -7.34         7.34 o                         
   7  18   1          2.79          2.89         3.39 o                         
   8  18   1         10.32          4.09         2.61 o                         
   9  18   1          0.11         -2.48         2.48 o                         
  -8  19   1          0.46          0.08         2.84 o                         
  -7  19   1         12.13          7.62         3.21 o                         
  -6  19   1          0.35         -0.98         3.90 o                         
  -5  19   1         32.06         30.95        11.48 o                         
  -4  19   1         81.76         88.69        15.95 o                         
  -3  19   1         11.74          5.92         5.09 o                         
  -2  19   1         11.93          5.82         4.51 o                         
  -1  19   1         97.35         88.00         8.78 o                         
   0  19   1         42.97         30.67         5.86 o                         
   1  19   1        190.64        214.48        11.61 o                         
   2  19   1         41.45         70.04         8.27 o                         
   3  19   1          1.86         -0.84         4.02 o                         
   4  19   1         62.28         64.39         9.69 o                         
   5  19   1         19.93         14.32         5.91 o                         
   6  19   1          5.01          0.53         3.64 o                         
   7  19   1          1.47          0.65         5.82 o                         
   8  19   1          3.90          4.21         2.47 o                         
  -7  20   1          0.03          3.67         3.41 o                         
  -6  20   1         68.24         56.31        10.85 o                         
  -5  20   1         83.40         81.93        11.96 o                         
  -4  20   1          0.01         -7.66         8.77 o                         
  -3  20   1        104.32        110.37        11.27 o                         
  -2  20   1         80.49         91.19        10.28 o                         
  -1  20   1          2.08          1.55         3.62 o                         
   0  20   1        226.47        244.20        15.45 o                         
   1  20   1        267.01        280.30        12.86 o                         
   2  20   1         23.49         37.08         6.17 o                         
   3  20   1          0.16          3.73         3.61 o                         
   4  20   1         72.21         69.27         9.36 o                         
   5  20   1         33.77         30.33         6.92 o                         
   6  20   1         14.81          4.31         5.42 o                         
   7  20   1         14.86          9.33         2.99 o                         
  -7  21   1          9.12         11.48         4.15 o                         
  -6  21   1          0.94         -3.35         4.63 o                         
  -5  21   1         36.59         40.83         6.93 o                         
  -4  21   1         86.12        141.51        35.25 o                         
  -3  21   1         16.73         15.33         4.69 o                         
  -2  21   1          0.16          1.04         4.79 o                         
  -1  21   1          0.63          1.08         4.88 o                         
   0  21   1         91.26        127.43         8.53 o                         
   1  21   1          5.37          6.88         3.27 o                         
   2  21   1         84.28        116.43         9.39 o                         
   3  21   1          0.18          3.25         3.70 o                         
   4  21   1         23.27         17.21         7.02 o                         
   5  21   1         13.29         19.36         5.11 o                         
   6  21   1          1.97          3.83         4.79 o                         
   7  21   1          1.02         -2.71         3.35 o                         
  -6  22   1         16.49         17.39         5.26 o                         
  -5  22   1          4.38          5.50         3.72 o                         
  -4  22   1          0.01         -3.71         4.38 o                         
  -3  22   1         16.24         17.50         4.29 o                         
  -2  22   1        106.20         98.80         8.66 o                         
  -1  22   1         20.77         23.68         4.97 o                         
   0  22   1         17.34         12.86         3.45 o                         
   1  22   1         30.67         22.61         4.59 o                         
   2  22   1          0.51          1.10         3.76 o                         
   3  22   1         85.44         69.68         7.01 o                         
   4  22   1        144.86        128.34        11.64 o                         
   5  22   1         11.06         10.53         6.06 o                         
   6  22   1          4.15          2.55         3.35 o                         
  -5  23   1        103.84         99.85        10.69 o                         
  -4  23   1         68.34         93.07         8.54 o                         
  -3  23   1         14.89         19.40         5.17 o                         
  -2  23   1          0.03         -1.32         2.53 o                         
  -1  23   1         36.03         62.28         6.34 o                         
   0  23   1         37.63         48.24         7.42 o                         
   1  23   1          1.24          1.48         2.97 o                         
   2  23   1          8.12         14.76         3.11 o                         
   3  23   1          0.40          1.63         2.96 o                         
   4  23   1         10.20          3.47         3.25 o                         
   5  23   1          6.84          2.71         3.35 o                         
  -3  24   1          2.33          4.31         3.38 o                         
  -2  24   1          4.42         -0.79         2.49 o                         
  -1  24   1          0.26          1.02         2.42 o                         
   0  24   1          0.16         -3.19         6.38 o                         
   1  24   1         14.68         18.26         3.52 o                         
   2  24   1          0.35          2.05         1.85 o                         
   3  24   1          2.73         -3.07         3.07 o                         
  -1  25   1         38.83         28.23         6.54 o                         
   0  25   1         32.19         24.41         5.42 o                         
   1  25   1          0.48          0.00         3.67 o                         
 -12   0   2         82.66         78.70         8.40 o                         
 -11   0   2        381.61        422.25        20.87 o                         
 -10   0   2       1181.85       1446.11        49.21 o                         
  -9   0   2         80.47        102.84        10.91 o                         
  -8   0   2       4532.06       4476.32       166.69 o                         
  -7   0   2        841.78        896.80        45.62 o                         
  -6   0   2        646.10        813.41        44.85 o                         
  -5   0   2        870.42        719.80        30.71 o                         
  -4   0   2       2371.80       2689.39       263.56 o                         
  -3   0   2        485.84        563.17        24.77 o                         
  -2   0   2      16616.99      19845.04       331.31 o                         
  -1   0   2      15010.24      16295.88       656.95 o                         
   0   0   2        285.83        386.98        16.59 o                         
   1   0   2       1187.03       1043.05        29.19 o                         
   2   0   2      70272.97      74225.25      1825.31 o                         
   3   0   2        180.98        134.18        12.88 o                         
   4   0   2       3557.17       3776.23        79.01 o                         
   5   0   2      18881.75      21923.22       414.02 o                         
   6   0   2        945.70       1126.51        56.50 o                         
   7   0   2       1063.07       1206.23        96.66 o                         
   8   0   2        670.27        601.98        24.29 o                         
   9   0   2         38.54         39.14         6.57 o                         
  10   0   2          4.91          4.07         6.62 o                         
  11   0   2         59.18         83.22         9.70 o                         
  12   0   2         58.66         75.55         8.31 o                         
 -12   1   2         14.51         12.74         3.06 o                         
 -11   1   2          7.57          5.25         3.48 o                         
 -10   1   2         53.50         64.77         6.59 o                         
  -9   1   2        309.77        366.52        14.31 o                         
  -8   1   2         93.37         95.13         7.86 o                         
  -7   1   2        318.33        373.82        22.21 o                         
  -6   1   2        185.50        247.91        16.27 o                         
  -5   1   2        119.15        109.81         8.72 o                         
  -4   1   2       3282.12       3703.18       144.59 o                         
  -3   1   2        962.17        989.65        31.56 o                         
  -2   1   2       6504.42       6944.33        53.96 o                         
  -1   1   2       9126.91      10049.80       205.77 o                         
   0   1   2       4132.37       4028.43        47.91 o                         
   1   1   2         14.38         13.74         3.09 o                         
   2   1   2      16786.64      18509.05       124.99 o                         
   3   1   2          7.96         15.01         2.55 o                         
   4   1   2        616.58        795.59        23.09 o                         
   5   1   2        337.99        503.12        20.65 o                         
   6   1   2        285.13        394.02        23.92 o                         
   7   1   2         15.75         10.19         9.07 o                         
   8   1   2         13.35         11.75         2.40 o                         
   9   1   2         45.47         42.25         5.01 o                         
  10   1   2         45.34         52.23         5.69 o                         
  11   1   2          6.43          8.62         3.43 o                         
  12   1   2         14.73         24.94         4.45 o                         
 -13   2   2         12.63          3.99         3.67 o                         
 -12   2   2         79.97         86.72         7.16 o                         
 -11   2   2        158.43        189.85         9.80 o                         
 -10   2   2         65.52         73.78         6.89 o                         
  -9   2   2        133.81        149.78         9.51 o                         
  -8   2   2       1718.86       1602.08        63.91 o                         
  -7   2   2        492.49        532.96        30.35 o                         
  -6   2   2        176.50        191.13        15.77 o                         
  -5   2   2        182.29        120.14         8.56 o                         
  -4   2   2       2277.63       2451.41        87.19 o                         
  -3   2   2        259.69        267.36         9.69 o                         
  -2   2   2       1640.62       2035.91        29.51 o                         
  -1   2   2       1575.40       1500.19        26.09 o                         
   0   2   2        299.26        312.29        10.67 o                         
   1   2   2       2023.08       2039.88        50.33 o                         
   2   2   2       5725.57       6763.37        92.80 o                         
   3   2   2        690.76        731.56        15.66 o                         
   4   2   2        274.00        348.34        15.52 o                         
   5   2   2       2403.92       2429.52        52.19 o                         
   6   2   2       1852.36       2194.38        81.58 o                         
   7   2   2        152.38        159.92        25.77 o                         
   8   2   2        628.51        585.87        15.53 o                         
   9   2   2          1.27         17.94         4.93 o                         
  10   2   2         72.41         94.41         7.47 o                         
  11   2   2         67.02         87.60         6.94 o                         
  12   2   2          8.80         12.45         3.60 o                         
 -12   3   2         97.78        118.76         9.93 o                         
 -11   3   2         16.07          6.26         3.48 o                         
 -10   3   2        533.55        553.20        21.27 o                         
  -9   3   2        815.68        927.82        28.74 o                         
  -8   3   2         81.96         83.20         7.30 o                         
  -7   3   2       1046.25        955.73        41.49 o                         
  -6   3   2        730.53        899.86        36.76 o                         
  -5   3   2       1879.57       2307.54        42.29 o                         
  -4   3   2       4588.39       4508.32       164.45 o                         
  -3   3   2       6400.45       7174.68        55.26 o                         
  -2   3   2        268.89        299.51        11.77 o                         
  -1   3   2         44.26         48.81         8.77 o                         
   0   3   2       6116.19       6695.50       159.83 o                         
   1   3   2       1004.10       1041.70        28.15 o                         
   2   3   2      20278.84      23712.76       139.46 o                         
   3   3   2      11548.88      14521.58       163.70 o                         
   4   3   2      15805.68      18780.91       179.06 o                         
   5   3   2       3313.58       4356.89       123.48 o                         
   6   3   2        327.40        316.48        31.59 o                         
   7   3   2       1198.17       1119.69        65.32 o                         
   8   3   2        455.12        413.74        15.81 o                         
   9   3   2        700.20        780.87        20.51 o                         
  10   3   2        137.02        183.26        10.25 o                         
  11   3   2          0.03         -0.64         3.62 o                         
  12   3   2         79.19         97.04         7.29 o                         
 -12   4   2          2.22          1.65         3.91 o                         
 -11   4   2          3.28          4.51         5.74 o                         
 -10   4   2         17.27         17.95         5.32 o                         
  -9   4   2         69.18         73.88         8.95 o                         
  -8   4   2         51.78         50.36         4.71 o                         
  -7   4   2        337.83        384.35        31.13 o                         
  -6   4   2        547.06        592.68        30.70 o                         
  -5   4   2        380.67        399.46        17.87 o                         
  -4   4   2         33.45         31.37         4.22 o                         
  -3   4   2         63.29        106.28         7.22 o                         
  -2   4   2      16597.07      15927.67       172.43 o                         
  -1   4   2       5364.91       5928.68        79.41 o                         
   0   4   2      26706.97      31946.51       481.81 o                         
   1   4   2        569.43        622.72        22.72 o                         
   2   4   2       1694.09       2133.80        36.24 o                         
   3   4   2       1393.31       1962.19        42.05 o                         
   4   4   2        260.59        284.37        15.63 o                         
   5   4   2        175.50        132.43        15.04 o                         
   6   4   2        122.44        158.09        22.94 o                         
   7   4   2         53.96         59.99        16.13 o                         
   8   4   2        628.50        620.18        15.21 o                         
   9   4   2          0.58         -3.07         3.74 o                         
  10   4   2         46.50         55.35         5.91 o                         
  11   4   2         20.80         12.87         4.05 o                         
  12   4   2         37.10         30.45         4.60 o                         
 -12   5   2        115.81        128.38        10.09 o                         
 -11   5   2          8.07          8.96         5.98 o                         
 -10   5   2         34.36         41.75         6.40 o                         
  -9   5   2       1674.69       1785.06        55.18 o                         
  -8   5   2         90.63         92.67         6.91 o                         
  -7   5   2       1924.41       1986.41        72.02 o                         
  -6   5   2       1758.98       2043.90        67.67 o                         
  -5   5   2       4882.80       5598.77       115.56 o                         
  -4   5   2        127.53        210.16        14.73 o                         
  -3   5   2       1295.12       1415.19        38.75 o                         
  -2   5   2        118.92        165.38        11.80 o                         
  -1   5   2      36268.21      43781.00       718.76 o                         
   0   5   2        168.43        197.63        11.40 o                         
   1   5   2      36773.27      42900.01       752.58 o                         
   2   5   2          9.04         10.78         3.12 o                         
   3   5   2       4852.66       5470.13        62.06 o                         
   4   5   2        652.47        696.77        38.24 o                         
   5   5   2        540.88        547.27        40.65 o                         
   6   5   2       4405.19       4913.91       111.52 o                         
   7   5   2       1436.97       1323.88        55.35 o                         
   8   5   2         15.89         15.40         3.53 o                         
   9   5   2         76.58         95.07         7.99 o                         
  10   5   2         42.78         53.25         5.98 o                         
  11   5   2          0.82          5.63         5.89 o                         
  12   5   2        111.70        131.69         7.93 o                         
 -12   6   2         28.55         26.23         5.18 o                         
 -11   6   2         63.23         80.52         9.36 o                         
 -10   6   2        191.58        219.90        11.11 o                         
  -9   6   2         12.21         14.54         4.33 o                         
  -8   6   2        842.45        867.44        20.54 o                         
  -7   6   2         43.39         33.29        10.70 o                         
  -6   6   2        463.60        565.61        37.05 o                         
  -5   6   2       7204.54       7876.59       112.88 o                         
  -4   6   2       1365.84       1596.70        56.78 o                         
  -3   6   2       2776.06       3408.07        64.29 o                         
  -2   6   2      12993.25      14583.37       347.27 o                         
  -1   6   2      16703.62      20047.40       189.75 o                         
   0   6   2       1116.31       1474.86        42.30 o                         
   1   6   2       2885.63       3868.24       153.21 o                         
   2   6   2       5218.98       5538.03        65.68 o                         
   3   6   2          5.94          9.75         3.14 o                         
   4   6   2         91.19         61.53         9.94 o                         
   5   6   2        169.28        133.73        14.71 o                         
   6   6   2        269.09        298.83        23.65 o                         
   7   6   2        329.35        251.66        24.69 o                         
   8   6   2        342.14        342.05        12.14 o                         
   9   6   2        103.34        119.94         7.44 o                         
  10   6   2          6.93         13.37         3.68 o                         
  11   6   2         94.55        112.14         8.40 o                         
  12   6   2         51.92         65.06        11.48 o                         
 -12   7   2         42.13         46.44         5.97 o                         
 -11   7   2          7.96         13.29         4.87 o                         
 -10   7   2          4.10          8.84         3.87 o                         
  -9   7   2        157.42        201.42        11.09 o                         
  -8   7   2          0.80          2.95         3.02 o                         
  -7   7   2         21.24        -11.65        11.65 o                         
  -6   7   2         43.32         44.89        11.26 o                         
  -5   7   2         26.12         16.83         5.56 o                         
  -4   7   2        112.97        155.02        14.19 o                         
  -3   7   2        644.55        754.42        31.27 o                         
  -2   7   2        176.07        233.23        12.17 o                         
  -1   7   2       3811.99       4814.73        71.24 o                         
   0   7   2         50.03         66.27         5.54 o                         
   1   7   2       2150.36       2928.36       171.08 o                         
   2   7   2       3943.09       4611.42        80.18 o                         
   3   7   2       1276.01       1468.49        39.25 o                         
   4   7   2       1465.92       1568.54       164.54 o                         
   5   7   2        847.73        895.56        39.20 o                         
   6   7   2        140.31        131.53        13.79 o                         
   7   7   2        111.67         71.88        10.39 o                         
   8   7   2         33.01         37.25         4.58 o                         
   9   7   2         19.72         22.04         3.81 o                         
  10   7   2         31.13         48.65         5.38 o                         
  11   7   2          4.96          8.05         4.79 o                         
  12   7   2          5.55          4.62         5.26 o                         
 -12   8   2          7.19         15.95         5.74 o                         
 -11   8   2        281.04        313.86        14.76 o                         
 -10   8   2        108.72        136.27         9.71 o                         
  -9   8   2         24.17         33.75         6.07 o                         
  -8   8   2        688.27        750.49        24.20 o                         
  -7   8   2        261.49        236.72        12.13 o                         
  -6   8   2        210.76        227.52        20.66 o                         
  -5   8   2       2497.45       2843.48        64.19 o                         
  -4   8   2       1547.20       1814.02       102.35 o                         
  -3   8   2       1131.01       1205.21        63.44 o                         
  -2   8   2       5111.13       5964.71        80.06 o                         
  -1   8   2       1971.41       2335.63        41.79 o                         
   0   8   2        299.24        317.49        12.69 o                         
   1   8   2       1444.36       1799.41        60.37 o                         
   2   8   2       3216.27       3428.45        79.22 o                         
   3   8   2        844.45        978.93        71.94 o                         
   4   8   2          8.81         11.41         6.67 o                         
   5   8   2       2521.23       2535.06        64.22 o                         
   6   8   2        467.94        500.40        28.22 o                         
   7   8   2        432.76        415.46        19.88 o                         
   8   8   2        649.07        736.26        23.07 o                         
   9   8   2          1.51          5.40         4.58 o                         
  10   8   2        117.71        132.52         9.82 o                         
  11   8   2        117.55        144.11         8.91 o                         
  12   8   2         53.44         51.52        14.91 o                         
 -12   9   2         12.58         16.27         5.42 o                         
 -11   9   2          0.20         -2.03         3.16 o                         
 -10   9   2          8.92          5.03         4.08 o                         
  -9   9   2         67.67         86.69         8.34 o                         
  -8   9   2          1.31          3.93         3.59 o                         
  -7   9   2        282.99        257.10        16.50 o                         
  -6   9   2        115.56         97.50        14.47 o                         
  -5   9   2         30.64         22.48         5.90 o                         
  -4   9   2        597.47        786.94        56.11 o                         
  -3   9   2       5436.58       6073.00       148.35 o                         
  -2   9   2       5171.08       5971.22        86.80 o                         
  -1   9   2       1278.52       1236.84        32.66 o                         
   0   9   2        739.89        999.60        26.76 o                         
   1   9   2       7070.76       8476.28       141.58 o                         
   2   9   2         22.57         15.11         4.05 o                         
   3   9   2        485.25        633.30        29.63 o                         
   4   9   2          4.82          3.18         6.51 o                         
   5   9   2        118.96         86.66        13.18 o                         
   6   9   2          8.64         11.35         6.01 o                         
   7   9   2        483.80        468.37        19.90 o                         
   8   9   2          7.24          3.67         3.94 o                         
   9   9   2        277.81        313.06        14.99 o                         
  10   9   2         39.12         46.87         6.21 o                         
  11   9   2          0.15          1.83         2.67 o                         
 -11  10   2          8.21          9.02         8.93 o                         
 -10  10   2         15.82         15.87         3.82 o                         
  -9  10   2          0.78         -0.51         4.04 o                         
  -8  10   2        550.46        607.97        21.99 o                         
  -7  10   2         63.07         54.19         7.59 o                         
  -6  10   2         57.59         50.54         6.99 o                         
  -5  10   2       1133.97       1151.18        45.94 o                         
  -4  10   2       2621.30       2890.12       119.46 o                         
  -3  10   2        124.26        134.72        16.57 o                         
  -2  10   2       8522.47       9923.39       108.53 o                         
  -1  10   2       2470.69       3061.74        65.06 o                         
   0  10   2        327.96        414.54        26.95 o                         
   1  10   2        213.61        203.79        16.78 o                         
   2  10   2       4644.42       5407.55        76.62 o                         
   3  10   2        103.97        116.84        14.09 o                         
   4  10   2         55.05         29.07         8.61 o                         
   5  10   2          4.74         17.03         6.34 o                         
   6  10   2          4.82         13.56         3.98 o                         
   7  10   2        186.16        176.05        11.36 o                         
   8  10   2        262.39        292.85        14.79 o                         
   9  10   2         46.75         59.65         6.77 o                         
  10  10   2         13.82         15.00         4.18 o                         
  11  10   2         98.34        103.90         7.09 o                         
 -11  11   2          7.57         10.10         3.53 o                         
 -10  11   2         18.48         18.40         3.43 o                         
  -9  11   2        382.91        407.27        16.96 o                         
  -8  11   2         26.22         17.61         4.89 o                         
  -7  11   2        765.58        790.43        30.38 o                         
  -6  11   2       1710.59       1581.37        43.53 o                         
  -5  11   2        307.64        261.46        21.14 o                         
  -4  11   2       3016.16       3449.42       107.39 o                         
  -3  11   2       1529.38       1604.90        58.25 o                         
  -2  11   2        672.71        627.65        34.20 o                         
  -1  11   2        802.04        934.55        38.16 o                         
   0  11   2       1352.83       1726.36        60.06 o                         
   1  11   2       6816.68       8220.02       180.85 o                         
   2  11   2          1.88         25.35         8.14 o                         
   3  11   2        455.56        449.11        28.47 o                         
   4  11   2         23.90         27.13         8.37 o                         
   5  11   2         38.26         35.71         9.19 o                         
   6  11   2       1740.58       1645.25       108.29 o                         
   7  11   2        880.53        935.80        53.60 o                         
   8  11   2          8.48         -0.23         3.89 o                         
   9  11   2        131.30        148.66        10.15 o                         
  10  11   2         77.29        104.69         8.00 o                         
  11  11   2          1.53          4.29         2.87 o                         
 -11  12   2          5.14          5.72         2.85 o                         
 -10  12   2         25.41         27.22         4.90 o                         
  -9  12   2         34.80         35.76         7.24 o                         
  -8  12   2         34.94         26.63         5.22 o                         
  -7  12   2         30.77         27.60         6.65 o                         
  -6  12   2          0.04         -4.02         5.59 o                         
  -5  12   2          9.90         15.95         4.27 o                         
  -4  12   2         16.03         20.02         8.45 o                         
  -3  12   2        328.45        400.05        31.16 o                         
  -2  12   2        286.76        265.34        30.67 o                         
  -1  12   2        288.13        320.59        24.04 o                         
   0  12   2        315.71        375.81        30.22 o                         
   1  12   2          0.56          7.28         7.00 o                         
   2  12   2        634.41        691.38        47.21 o                         
   3  12   2       1032.91       1111.87        60.30 o                         
   4  12   2         85.08         73.31        16.59 o                         
   5  12   2        216.03        179.36        15.33 o                         
   6  12   2        577.64        545.53        29.83 o                         
   7  12   2          0.24         -3.03         5.74 o                         
   8  12   2         64.06         76.51         7.81 o                         
   9  12   2          0.13         -0.84         3.30 o                         
  10  12   2          4.30          4.63         2.99 o                         
  11  12   2          6.97          3.81         3.27 o                         
 -11  13   2          5.78          2.70         2.47 o                         
 -10  13   2         87.51         95.04        12.15 o                         
  -9  13   2        224.41        224.59        29.51 o                         
  -8  13   2        107.86        104.93         9.18 o                         
  -7  13   2         96.74        118.52        15.63 o                         
  -6  13   2        227.48        252.67        23.45 o                         
  -5  13   2        116.31        121.87        16.91 o                         
  -4  13   2       1413.29       1369.48        76.85 o                         
  -3  13   2       1910.34       1803.27        85.69 o                         
  -2  13   2       1543.00       1596.64        78.78 o                         
  -1  13   2          5.58          3.08         7.80 o                         
   0  13   2        326.70        443.59        35.86 o                         
   1  13   2        704.81        832.54        66.84 o                         
   2  13   2         55.58         53.02        13.82 o                         
   3  13   2        193.56        143.13        23.59 o                         
   4  13   2        349.58        326.56        34.83 o                         
   5  13   2         75.87         55.99        10.53 o                         
   6  13   2        349.04        309.77        22.97 o                         
   7  13   2         21.23         20.42         6.70 o                         
   8  13   2         65.86         57.45         7.97 o                         
   9  13   2        179.79        172.11        12.93 o                         
  10  13   2         62.68         76.45        10.93 o                         
  11  13   2          5.24          2.67         4.55 o                         
 -10  14   2          3.00          1.01         3.60 o                         
  -9  14   2         15.58         26.62         4.81 o                         
  -8  14   2        325.21        390.17        17.03 o                         
  -7  14   2         92.69         94.40        10.88 o                         
  -6  14   2          5.38         -4.25         6.62 o                         
  -5  14   2        373.71        455.21        24.43 o                         
  -4  14   2        864.25        667.82        27.62 o                         
  -3  14   2        534.51        436.23        44.48 o                         
  -2  14   2         61.11         98.42        28.95 o                         
  -1  14   2         52.71         79.60        26.96 o                         
   0  14   2        184.86        160.68        22.34 o                         
   1  14   2        973.82       1086.75        89.41 o                         
   2  14   2       1574.57       1622.51       152.57 o                         
   3  14   2          0.50         -5.25         6.72 o                         
   4  14   2        239.95        199.23        20.10 o                         
   5  14   2        352.40        378.52        26.48 o                         
   6  14   2        353.93        433.56        27.76 o                         
   7  14   2          8.41          2.23         6.70 o                         
   8  14   2        223.71        293.79        16.66 o                         
   9  14   2          0.24          2.62         3.72 o                         
  10  14   2         23.77         13.44         3.88 o                         
 -10  15   2          2.14          1.32         1.89 o                         
  -9  15   2          9.42          7.40         2.91 o                         
  -8  15   2          1.03          5.59         3.72 o                         
  -7  15   2          2.15         -0.03         3.95 o                         
  -6  15   2         30.90         16.78         8.06 o                         
  -5  15   2          0.42          1.14         5.14 o                         
  -4  15   2        887.67        871.46       103.68 o                         
  -3  15   2       1206.25       1034.50        43.15 o                         
  -2  15   2         45.85         42.85         6.72 o                         
  -1  15   2        654.33        670.11        75.13 o                         
   0  15   2        580.95        553.40        51.68 o                         
   1  15   2         33.07         23.77        14.36 o                         
   2  15   2          6.66         11.97         5.27 o                         
   3  15   2        104.07         80.55        14.83 o                         
   4  15   2         40.57         32.01         6.65 o                         
   5  15   2         11.30         14.25         4.34 o                         
   6  15   2          3.35          2.55         4.94 o                         
   7  15   2         26.31         39.37         6.40 o                         
   8  15   2          0.49          3.77         4.00 o                         
   9  15   2          0.27          4.42         3.63 o                         
  10  15   2          9.99          4.73         2.65 o                         
 -10  16   2         17.18         12.28         4.31 o                         
  -9  16   2          3.37          3.81         2.62 o                         
  -8  16   2        297.55        296.38        15.89 o                         
  -7  16   2        395.60        393.97        20.35 o                         
  -6  16   2          5.72          0.99         4.66 o                         
  -5  16   2        255.76        279.32        19.75 o                         
  -4  16   2        417.94        422.55        34.77 o                         
  -3  16   2          9.13          5.76         5.02 o                         
  -2  16   2        115.00        105.44        11.16 o                         
  -1  16   2        289.40        292.91        15.26 o                         
   0  16   2        326.47        319.86        17.87 o                         
   1  16   2        104.61        100.17        11.87 o                         
   2  16   2        659.91        711.43        30.31 o                         
   3  16   2          0.27          3.67         6.70 o                         
   4  16   2         26.97         21.79         5.03 o                         
   5  16   2        167.91        191.86        15.22 o                         
   6  16   2         16.80         19.79         5.67 o                         
   7  16   2        245.79        227.44        17.51 o                         
   8  16   2        204.69        238.00        14.26 o                         
   9  16   2         14.58         27.38         5.06 o                         
  10  16   2         24.82         23.61         4.79 o                         
  -9  17   2         10.02         10.76         2.62 o                         
  -8  17   2          0.00         -0.08         3.37 o                         
  -7  17   2         15.10         27.75         8.53 o                         
  -6  17   2         60.76         80.90        10.21 o                         
  -5  17   2          0.30         -2.17         4.73 o                         
  -4  17   2          8.69         20.26         9.57 o                         
  -3  17   2        143.88        128.82        12.65 o                         
  -2  17   2        101.72         98.67        12.44 o                         
  -1  17   2          1.60          1.91         4.29 o                         
   0  17   2         26.60         40.92         6.41 o                         
   1  17   2          7.18         23.34         6.46 o                         
   2  17   2        147.49        155.11        14.69 o                         
   3  17   2          7.63         18.66         9.57 o                         
   4  17   2          5.59         -1.91         4.33 o                         
   5  17   2         94.75         93.13        10.39 o                         
   6  17   2          1.69          1.41         3.68 o                         
   7  17   2          0.68          4.81         4.36 o                         
   8  17   2          5.11          4.48         3.07 o                         
   9  17   2         21.94         13.03         3.26 o                         
  -8  18   2         16.31         13.96         3.30 o                         
  -7  18   2         43.47         32.49         5.67 o                         
  -6  18   2         18.53         17.56         5.44 o                         
  -5  18   2        139.95        129.70        12.99 o                         
  -4  18   2         11.84          2.71         7.18 o                         
  -3  18   2         55.73         61.11         9.15 o                         
  -2  18   2          1.27          8.53         4.49 o                         
  -1  18   2        193.19        202.78        12.85 o                         
   0  18   2         47.76         48.71         6.83 o                         
   1  18   2          9.88         19.17         5.76 o                         
   2  18   2         14.85         14.44         5.02 o                         
   3  18   2          0.22          5.54        10.61 o                         
   4  18   2        123.27        121.72        10.93 o                         
   5  18   2         78.46         75.02         8.16 o                         
   6  18   2          0.31         -2.50         4.06 o                         
   7  18   2         39.10         32.59         5.99 o                         
   8  18   2          4.17          3.12         2.95 o                         
   9  18   2          0.40         -2.87         2.87 o                         
  -8  19   2          1.07          4.58         2.24 o                         
  -7  19   2        111.37        156.75        10.78 o                         
  -6  19   2        198.79        219.46        14.67 o                         
  -5  19   2        112.45        118.36        17.55 o                         
  -4  19   2          0.37         11.01         9.41 o                         
  -3  19   2          4.77         13.09         5.34 o                         
  -2  19   2         28.32         26.31         6.60 o                         
  -1  19   2         12.81         27.53         5.16 o                         
   0  19   2         60.21         92.12         9.03 o                         
   1  19   2         68.40         85.71         9.10 o                         
   2  19   2         23.47         29.57         7.35 o                         
   3  19   2         94.18        150.58        23.53 o                         
   4  19   2         54.63         99.70        12.97 o                         
   5  19   2          1.64         -3.45         4.81 o                         
   6  19   2         80.25         75.84        10.93 o                         
   7  19   2         54.58         78.32         9.41 o                         
   8  19   2         12.53          7.98         3.15 o                         
  -7  20   2          4.07          3.44         4.31 o                         
  -6  20   2          3.52         -3.03         6.06 o                         
  -5  20   2         21.13          9.25         7.02 o                         
  -4  20   2          9.55         16.59         8.77 o                         
  -3  20   2        172.95        190.19        14.12 o                         
  -2  20   2         77.47         46.66         7.66 o                         
  -1  20   2         14.72          3.50         3.59 o                         
   0  20   2          3.82          1.46         3.77 o                         
   1  20   2          5.74         16.65         6.31 o                         
   2  20   2         15.34         40.48         6.11 o                         
   3  20   2         28.25         25.54         6.22 o                         
   4  20   2         12.85          8.82         4.12 o                         
   5  20   2          1.34         -3.89         4.70 o                         
   6  20   2         12.45          9.41         5.10 o                         
   7  20   2          0.71          0.73         2.75 o                         
  -7  21   2          2.91          4.79         3.51 o                         
  -6  21   2         30.92         31.74         7.66 o                         
  -5  21   2         64.11         73.09         8.68 o                         
  -4  21   2         54.20         71.42        21.69 o                         
  -3  21   2         15.19         16.64         4.67 o                         
  -2  21   2         21.78         17.26         7.58 o                         
  -1  21   2          9.02         15.09         6.70 o                         
   0  21   2         25.83         33.69         4.92 o                         
   1  21   2         18.00         20.43         5.79 o                         
   2  21   2         45.87         45.73         6.30 o                         
   3  21   2         76.79         89.67         8.74 o                         
   4  21   2          3.46          3.19         3.46 o                         
   5  21   2          0.22         -6.54         6.54 o                         
   6  21   2         23.96         22.33         6.38 o                         
   7  21   2         15.76         15.31         4.63 o                         
  -6  22   2          2.49          3.35         3.35 o                         
  -5  22   2         24.18         43.30         6.18 o                         
  -4  22   2         22.70         13.49        13.00 o                         
  -3  22   2          3.04         11.23         3.92 o                         
  -2  22   2          8.40          7.91         3.90 o                         
  -1  22   2         13.49         25.40         5.01 o                         
   0  22   2          4.97          4.87         2.83 o                         
   1  22   2         50.06         67.31         6.80 o                         
   2  22   2         15.20         29.92         4.44 o                         
   3  22   2          1.54          5.42         3.24 o                         
   4  22   2          6.86          9.29         4.33 o                         
   5  22   2         29.17         43.07         8.61 o                         
   6  22   2          7.87         19.78         5.42 o                         
  -5  23   2          8.47          8.61         3.99 o                         
  -4  23   2          8.35          8.02         3.90 o                         
  -3  23   2         22.03         36.35         6.05 o                         
  -2  23   2          9.33          8.00         3.55 o                         
  -1  23   2         32.94         48.72         5.61 o                         
   0  23   2          0.76          2.76         5.82 o                         
   1  23   2          7.70         15.34         3.83 o                         
   2  23   2          2.75         -1.38         2.57 o                         
   3  23   2         18.24          2.58         2.78 o                         
   4  23   2          2.35         -0.95         2.83 o                         
  -3  24   2          0.27          0.14         3.03 o                         
  -2  24   2          0.18         -1.04         2.93 o                         
  -1  24   2         17.21         20.26         3.46 o                         
   0  24   2         23.61         23.36         3.94 o                         
   1  24   2          1.57         -0.16         3.76 o                         
   2  24   2          2.41          3.17         2.97 o                         
   3  24   2          1.35          7.82         4.94 o                         
   0  25   2          7.21         10.69         3.99 o                         
 -12   1   3         59.32         57.34         5.94 o                         
 -11   1   3         60.71         84.47        10.43 o                         
 -10   1   3          9.96          3.11         3.77 o                         
  -9   1   3         23.47         21.05         4.15 o                         
  -8   1   3       1348.93       1214.47        54.00 o                         
  -7   1   3         66.55         96.28        11.66 o                         
  -6   1   3       2656.08       2319.45        50.20 o                         
  -5   1   3      11000.66      11420.68       368.51 o                         
  -4   1   3        655.33        825.30        22.85 o                         
  -3   1   3       4802.20       4960.45       122.21 o                         
  -2   1   3       8720.32       9122.28        80.27 o                         
  -1   1   3      18358.62      20626.47       233.13 o                         
   0   1   3        453.65        373.03         9.15 o                         
   1   1   3       7771.09       8671.89        86.23 o                         
   2   1   3       2224.83       2196.65        64.92 o                         
   3   1   3        840.90        838.48        21.40 o                         
   4   1   3        558.14        520.26        20.45 o                         
   5   1   3         12.56         10.53         4.42 o                         
   6   1   3        221.97        186.59        16.92 o                         
   7   1   3       2963.38       2666.14       103.47 o                         
   8   1   3        226.04        182.29         9.19 o                         
   9   1   3         69.55         52.78         5.84 o                         
  10   1   3        143.40        161.29         9.79 o                         
  11   1   3        111.50        104.55         7.49 o                         
  12   1   3         15.31         14.81         3.67 o                         
 -12   2   3          4.04          1.40         3.11 o                         
 -11   2   3        109.09         96.86         7.13 o                         
 -10   2   3         20.39         13.00         3.51 o                         
  -9   2   3        235.06        230.55        12.00 o                         
  -8   2   3         29.76         18.19         3.97 o                         
  -7   2   3       1753.87       1515.47        65.32 o                         
  -6   2   3       1116.92       1198.90        34.09 o                         
  -5   2   3        924.70        880.79        25.78 o                         
  -4   2   3       9132.63       8289.55       103.15 o                         
  -3   2   3       3475.72       3611.53        53.72 o                         
  -2   2   3        103.47        102.99         9.27 o                         
  -1   2   3      18925.35      18152.20       253.12 o                         
   0   2   3        408.68        375.12        12.35 o                         
   1   2   3      48487.61      48436.36      1156.95 o                         
   2   2   3      14390.29      14838.23       144.54 o                         
   3   2   3       6564.34       6584.24        81.16 o                         
   4   2   3         31.34         33.99         6.50 o                         
   5   2   3        476.90        396.12        25.46 o                         
   6   2   3        456.03        332.18        22.60 o                         
   7   2   3         68.81         76.74        14.21 o                         
   8   2   3        153.33        126.85         7.81 o                         
   9   2   3        842.58        778.35        23.99 o                         
  10   2   3         54.11         49.64         5.56 o                         
  11   2   3         93.23        103.81         7.51 o                         
  12   2   3         81.93         87.19         8.48 o                         
 -12   3   3          0.76         -0.19         3.41 o                         
 -11   3   3          6.28          0.46         3.99 o                         
 -10   3   3          0.01          4.03         4.40 o                         
  -9   3   3         46.49         35.86         5.66 o                         
  -8   3   3        707.95        607.59        17.79 o                         
  -7   3   3        525.76        434.63        28.57 o                         
  -6   3   3         38.90         37.14         7.55 o                         
  -5   3   3       3136.76       3423.00       136.39 o                         
  -4   3   3         96.46         79.04         6.30 o                         
  -3   3   3       5205.76       5472.81        68.54 o                         
  -2   3   3       7153.44       7783.77       101.21 o                         
  -1   3   3       3814.63       3654.95       100.81 o                         
   0   3   3      16352.18      16442.91       182.80 o                         
   1   3   3        113.34        138.35         9.64 o                         
   2   3   3       4899.03       5310.82        57.75 o                         
   3   3   3       1341.50       1415.39        36.96 o                         
   4   3   3       1373.41       1604.33        40.14 o                         
   5   3   3          8.60          2.93         5.39 o                         
   6   3   3        289.34        290.36        31.11 o                         
   7   3   3         53.34         60.42        12.77 o                         
   8   3   3        286.99        260.30        11.42 o                         
   9   3   3        156.67        153.33         9.47 o                         
  10   3   3          7.26          0.72         3.66 o                         
  11   3   3         21.52         27.60         5.24 o                         
  12   3   3         13.62         16.72         3.83 o                         
 -12   4   3          5.30          1.27         3.41 o                         
 -11   4   3        167.48        151.89        10.27 o                         
 -10   4   3        259.55        247.64        12.15 o                         
  -9   4   3        250.23        219.61        12.02 o                         
  -8   4   3          8.55          0.13         3.01 o                         
  -7   4   3       2177.36       1945.39        71.51 o                         
  -6   4   3       1843.50       1820.03        49.10 o                         
  -5   4   3         17.19         48.72         7.44 o                         
  -4   4   3       4815.82       4617.32        78.23 o                         
  -3   4   3       7753.69       7619.96       126.75 o                         
  -2   4   3          1.64          5.27         1.91 o                         
  -1   4   3        193.26        144.67        12.09 o                         
   0   4   3      29291.22      32335.85       315.99 o                         
   1   4   3         37.72         67.04         7.47 o                         
   2   4   3       3315.67       3460.77        57.54 o                         
   3   4   3       2586.98       2900.17        55.00 o                         
   4   4   3       1914.30       2414.13        87.43 o                         
   5   4   3       1907.98       1780.54        50.08 o                         
   6   4   3       1085.64        955.69        57.91 o                         
   7   4   3        414.13        382.99        40.04 o                         
   8   4   3        478.87        484.60        14.09 o                         
   9   4   3        449.72        450.15        15.76 o                         
  10   4   3         54.12         60.83         6.17 o                         
  11   4   3         73.80         81.58         7.32 o                         
  12   4   3        208.30        210.72        12.11 o                         
 -12   5   3         60.87         54.87         6.88 o                         
 -11   5   3         82.98         76.05         8.89 o                         
 -10   5   3        112.93        111.22         9.53 o                         
  -9   5   3        179.67        167.17        10.83 o                         
  -8   5   3        160.10        139.45         8.33 o                         
  -7   5   3        324.54        258.15        26.14 o                         
  -6   5   3         94.28         67.56        11.64 o                         
  -5   5   3        757.12        720.26        27.89 o                         
  -4   5   3        157.84        186.91        13.07 o                         
  -3   5   3        124.38        104.92        10.06 o                         
  -2   5   3        179.98        214.11        14.01 o                         
  -1   5   3       7055.08       7689.80       128.57 o                         
   0   5   3       2087.54       2224.94        45.38 o                         
   1   5   3      12151.66      14223.56       184.60 o                         
   2   5   3        419.66        424.98        16.71 o                         
   3   5   3        260.91        215.15        12.71 o                         
   4   5   3       2839.56       3002.95        64.67 o                         
   5   5   3          8.48         13.04         5.42 o                         
   6   5   3         15.06         37.14        13.25 o                         
   7   5   3       1171.36        936.33        64.38 o                         
   8   5   3        938.37        871.21        20.09 o                         
   9   5   3          1.55          5.16         2.78 o                         
  10   5   3        251.13        257.36        13.16 o                         
  11   5   3         20.71         18.56         4.23 o                         
  12   5   3          0.27          4.53         3.04 o                         
 -12   6   3          1.32          2.18         3.99 o                         
 -11   6   3          5.60          9.38         4.94 o                         
 -10   6   3         58.53         49.55         5.67 o                         
  -9   6   3         43.93         46.84         5.32 o                         
  -8   6   3         83.27        101.50         7.44 o                         
  -7   6   3       1449.42       1288.78        61.53 o                         
  -6   6   3       1697.58       1616.05        54.99 o                         
  -5   6   3        204.08        159.72        13.54 o                         
  -4   6   3       5151.27       5676.22       122.31 o                         
  -3   6   3        487.13        514.06        25.22 o                         
  -2   6   3          6.90          2.47         4.51 o                         
  -1   6   3       2723.22       3005.98        53.90 o                         
   0   6   3       6709.86       7777.68        92.08 o                         
   1   6   3        113.25        150.53        11.64 o                         
   2   6   3        364.41        368.87        16.46 o                         
   3   6   3         49.06         53.01         7.01 o                         
   4   6   3        974.68       1053.51        38.68 o                         
   5   6   3        164.61        148.39        22.14 o                         
   6   6   3       2338.67       2154.88       117.07 o                         
   7   6   3        370.16        335.81        28.79 o                         
   8   6   3        159.06        121.42         7.49 o                         
   9   6   3        157.96        165.79         9.43 o                         
  10   6   3        134.88        141.29         8.59 o                         
  11   6   3          2.74          3.21         3.94 o                         
  12   6   3         57.87         49.70         4.86 o                         
 -12   7   3         43.27         37.33         7.82 o                         
 -11   7   3         85.53         98.26         9.62 o                         
 -10   7   3         54.31         57.90         6.86 o                         
  -9   7   3        262.29        243.12        12.18 o                         
  -8   7   3       1395.18       1273.46        25.52 o                         
  -7   7   3         31.36         27.41         5.54 o                         
  -6   7   3        918.46        724.44        38.06 o                         
  -5   7   3       2291.49       2071.37        59.93 o                         
  -4   7   3       1752.21       1970.20        45.75 o                         
  -3   7   3       7146.45       7558.30       132.06 o                         
  -2   7   3       8619.89       8061.67       154.92 o                         
  -1   7   3       1897.29       1717.04        45.84 o                         
   0   7   3       6216.79       7081.74        90.69 o                         
   1   7   3       4205.83       4174.59       104.24 o                         
   2   7   3        305.61        385.27        17.61 o                         
   3   7   3       4300.17       4033.90        71.50 o                         
   4   7   3       3953.46       3633.51       257.77 o                         
   5   7   3       1770.64       1593.49        74.69 o                         
   6   7   3        421.17        352.91        26.36 o                         
   7   7   3        810.86        648.16        22.21 o                         
   8   7   3          2.85          4.35         3.15 o                         
   9   7   3        238.33        219.29        10.72 o                         
  10   7   3        983.53        960.76        34.12 o                         
  11   7   3        142.86        139.54         8.85 o                         
  12   7   3          1.78          1.00         2.86 o                         
 -12   8   3          3.68          5.10         4.63 o                         
 -11   8   3          3.20          3.09         2.98 o                         
 -10   8   3         10.39          5.25         3.58 o                         
  -9   8   3         90.75         83.85         8.19 o                         
  -8   8   3        451.34        370.89        17.22 o                         
  -7   8   3         23.16         12.36         3.56 o                         
  -6   8   3        217.36        237.34        22.83 o                         
  -5   8   3          2.64         -2.26         5.63 o                         
  -4   8   3       2018.80       2454.76        60.14 o                         
  -3   8   3        446.94        424.95        26.04 o                         
  -2   8   3        261.73        261.09        14.37 o                         
  -1   8   3        134.59        317.52        19.73 o                         
   0   8   3       2783.49       3152.40        54.63 o                         
   1   8   3         95.69         82.48        12.53 o                         
   2   8   3        584.74        501.23        25.03 o                         
   3   8   3       1264.64       1042.24        36.23 o                         
   4   8   3        159.09        144.26        19.43 o                         
   5   8   3        298.70        304.92        28.07 o                         
   6   8   3          2.08          3.67         5.97 o                         
   7   8   3         80.52         57.48         5.49 o                         
   8   8   3         29.35         22.61         4.01 o                         
   9   8   3        106.11         90.58         6.96 o                         
  10   8   3         17.99         17.86         4.00 o                         
  11   8   3          3.19          2.87         2.80 o                         
  12   8   3          1.04          0.64         3.83 o                         
 -12   9   3         37.86         31.90         6.86 o                         
 -11   9   3         69.31         64.84         7.74 o                         
 -10   9   3         25.47         29.95         5.04 o                         
  -9   9   3        197.63        196.09        12.27 o                         
  -8   9   3        725.23        670.80        23.21 o                         
  -7   9   3        126.01        121.26        12.26 o                         
  -6   9   3        485.92        402.49        29.32 o                         
  -5   9   3       1821.67       1635.49        49.64 o                         
  -4   9   3       2096.22       2319.74        61.40 o                         
  -3   9   3        128.74         95.69        13.87 o                         
  -2   9   3         43.76         38.90         6.69 o                         
  -1   9   3         10.76          6.51         4.63 o                         
   0   9   3       2709.48       3128.36        64.76 o                         
   1   9   3       4823.05       5251.22       141.38 o                         
   2   9   3        172.29        201.75        16.97 o                         
   3   9   3       1122.09       1066.50        80.71 o                         
   4   9   3       2062.19       1857.22        67.57 o                         
   5   9   3         69.97         95.59        13.52 o                         
   6   9   3       1282.45       1007.64        50.79 o                         
   7   9   3        848.56        823.36        31.80 o                         
   8   9   3         86.39         79.69         6.68 o                         
   9   9   3         10.59          1.70         4.01 o                         
  10   9   3        349.14        381.58        15.26 o                         
  11   9   3        104.97        108.27         7.36 o                         
 -11  10   3         33.61         29.51         5.12 o                         
 -10  10   3         16.67         10.17         4.03 o                         
  -9  10   3        142.09        129.77        14.83 o                         
  -8  10   3        107.59        118.36        10.13 o                         
  -7  10   3        389.35        347.58        32.14 o                         
  -6  10   3         43.11         22.80         9.32 o                         
  -5  10   3        136.51        111.10        13.44 o                         
  -4  10   3        664.00        563.79        31.74 o                         
  -3  10   3          2.91          4.23         5.71 o                         
  -2  10   3       1769.19       1709.78        54.69 o                         
  -1  10   3       1394.84       1389.26        38.07 o                         
   0  10   3        323.86        387.42        22.41 o                         
   1  10   3          9.69         12.12         6.59 o                         
   2  10   3          7.69          3.76         4.31 o                         
   3  10   3       3444.69       3238.58       102.34 o                         
   4  10   3         63.62         72.59        11.92 o                         
   5  10   3        220.30        157.88        17.92 o                         
   6  10   3       1202.65        966.93        29.45 o                         
   7  10   3        704.56        626.75        35.27 o                         
   8  10   3        155.41        129.43         9.99 o                         
   9  10   3        373.51        354.65        15.50 o                         
  10  10   3          0.23          4.79         3.62 o                         
  11  10   3         44.59         37.24         4.40 o                         
 -11  11   3          5.22          2.55         5.58 o                         
 -10  11   3          0.48          1.29         7.34 o                         
  -9  11   3         24.19         17.46         4.75 o                         
  -8  11   3         33.76         32.35         7.34 o                         
  -7  11   3        189.00        158.21        14.05 o                         
  -6  11   3         57.55         59.21        13.13 o                         
  -5  11   3        504.17        445.65        28.12 o                         
  -4  11   3         14.88          9.24         5.92 o                         
  -3  11   3        338.47        364.43        28.32 o                         
  -2  11   3         27.45         28.98         8.45 o                         
  -1  11   3        517.91        592.46        26.70 o                         
   0  11   3        105.46         88.25        14.27 o                         
   1  11   3        585.33        621.23        32.30 o                         
   2  11   3         30.77         35.51        10.12 o                         
   3  11   3          1.79          5.97         6.71 o                         
   4  11   3        128.07         79.22        13.19 o                         
   5  11   3          7.60         10.70         5.18 o                         
   6  11   3         93.97         87.89        12.44 o                         
   7  11   3        190.08        159.72        12.67 o                         
   8  11   3         11.55         12.28         3.88 o                         
   9  11   3         15.15          8.85         3.42 o                         
  10  11   3         11.73         15.60         4.07 o                         
  11  11   3        131.58        121.55        11.80 o                         
 -11  12   3         15.24         16.94         3.76 o                         
 -10  12   3         84.34         86.13         8.45 o                         
  -9  12   3         49.93         48.60         6.20 o                         
  -8  12   3        175.93        164.62        18.02 o                         
  -7  12   3        755.01        653.41        28.23 o                         
  -6  12   3        113.08         93.24        11.07 o                         
  -5  12   3        291.45        261.11        16.53 o                         
  -4  12   3       1604.21       1467.40        64.02 o                         
  -3  12   3         88.31         42.43        11.11 o                         
  -2  12   3        138.94        194.58        20.88 o                         
  -1  12   3       1791.18       1727.14        56.27 o                         
   0  12   3        424.50        393.34        36.29 o                         
   1  12   3        264.70        238.53        21.29 o                         
   2  12   3       1359.48       1272.37        50.54 o                         
   3  12   3        549.59        497.71        44.19 o                         
   4  12   3         63.79         42.54        13.36 o                         
   5  12   3       1274.03       1021.10        49.13 o                         
   6  12   3       1110.60       1094.26        41.79 o                         
   7  12   3        319.98        265.80        16.55 o                         
   8  12   3        401.77        345.28        18.28 o                         
   9  12   3        518.46        521.46        26.40 o                         
  10  12   3          4.89          5.25         3.91 o                         
  11  12   3         29.96         23.34         4.12 o                         
 -11  13   3          6.94          4.49         2.48 o                         
 -10  13   3          8.64          1.28         3.91 o                         
  -9  13   3         93.57         70.88         8.12 o                         
  -8  13   3         55.32         53.92         8.01 o                         
  -7  13   3         43.01         41.39         7.74 o                         
  -6  13   3         21.29         22.71         6.20 o                         
  -5  13   3          9.73         12.10         5.13 o                         
  -4  13   3          0.00          4.52         5.09 o                         
  -3  13   3        284.06        225.11        30.41 o                         
  -2  13   3       1013.47        943.78        61.13 o                         
  -1  13   3        153.23        129.89        28.79 o                         
   0  13   3        343.50        307.87        30.50 o                         
   1  13   3         22.67         28.44        11.96 o                         
   2  13   3          1.85          0.96         6.94 o                         
   3  13   3        125.49         98.92        20.00 o                         
   4  13   3        441.61        353.07        36.65 o                         
   5  13   3        122.93        121.15        15.63 o                         
   6  13   3        329.64        310.09        23.29 o                         
   7  13   3         26.23         18.82         6.86 o                         
   8  13   3        205.12        182.32        17.39 o                         
   9  13   3          1.58          2.87         5.58 o                         
  10  13   3         38.01         44.66         8.45 o                         
 -10  14   3         31.81         26.81         4.91 o                         
  -9  14   3          7.36         -0.53         3.06 o                         
  -8  14   3         21.89         23.98         5.06 o                         
  -7  14   3        264.77        243.56        17.15 o                         
  -6  14   3        159.41        137.79        14.75 o                         
  -5  14   3         28.04         18.28         6.25 o                         
  -4  14   3       1292.68       1120.66       131.68 o                         
  -3  14   3        257.98        210.12        18.56 o                         
  -2  14   3         28.08         33.84        12.74 o                         
  -1  14   3         74.52         84.06        22.65 o                         
   0  14   3        145.70        164.57        22.91 o                         
   1  14   3       1027.76       1045.27        59.94 o                         
   2  14   3        242.56        251.56        31.58 o                         
   3  14   3         29.86         29.75         7.09 o                         
   4  14   3        102.30         81.69         9.96 o                         
   5  14   3        696.86        628.63        25.83 o                         
   6  14   3        150.90        135.90        15.63 o                         
   7  14   3          9.12          8.77         4.79 o                         
   8  14   3         90.13         84.86        11.96 o                         
   9  14   3         74.56         88.21        11.96 o                         
  10  14   3          7.35          8.57         3.49 o                         
 -10  15   3         14.58         13.73         3.39 o                         
  -9  15   3         68.31         56.70         7.10 o                         
  -8  15   3         93.91         89.82         7.91 o                         
  -7  15   3         73.45         86.07        10.08 o                         
  -6  15   3         56.50         53.94         8.50 o                         
  -5  15   3        216.32        204.43        17.07 o                         
  -4  15   3        243.81        190.36        18.18 o                         
  -3  15   3        224.51        197.51        15.12 o                         
  -2  15   3        117.85        107.32        10.68 o                         
  -1  15   3        212.29        191.38        13.84 o                         
   0  15   3        800.82        777.19        34.17 o                         
   1  15   3       1560.09       1440.47        52.88 o                         
   2  15   3       1390.21       1242.94        52.90 o                         
   3  15   3         42.48         30.15         9.25 o                         
   4  15   3         84.59         74.48         6.98 o                         
   5  15   3         29.54         38.85         7.02 o                         
   6  15   3         14.24         15.15         6.70 o                         
   7  15   3        364.19        377.41        25.04 o                         
   8  15   3        246.81        254.43        18.66 o                         
   9  15   3          0.05          4.94         3.50 o                         
  10  15   3         21.55         16.88         3.60 o                         
  -9  16   3          7.47          3.80         2.64 o                         
  -8  16   3          0.21          0.52         3.36 o                         
  -7  16   3          1.34         -1.36         3.72 o                         
  -6  16   3         37.27         24.50         7.10 o                         
  -5  16   3         80.49         75.09        11.04 o                         
  -4  16   3          3.06         11.80         9.73 o                         
  -3  16   3         68.56         59.33         8.74 o                         
  -2  16   3          0.83          4.99         4.67 o                         
  -1  16   3        327.91        357.35        20.45 o                         
   0  16   3         38.44         20.46         6.31 o                         
   1  16   3        142.32        144.35        11.44 o                         
   2  16   3        245.47        193.07        18.50 o                         
   3  16   3         12.43         22.18        19.46 o                         
   4  16   3         38.62         42.72         5.72 o                         
   5  16   3        126.90        131.47        10.44 o                         
   6  16   3         30.60         28.00         6.46 o                         
   7  16   3          7.57          1.88         5.90 o                         
   8  16   3         54.02         40.47         6.52 o                         
   9  16   3          6.59         11.94         4.06 o                         
  -9  17   3         40.49         35.92         3.83 o                         
  -8  17   3         96.77         82.45         6.92 o                         
  -7  17   3          0.58         -4.06         4.06 o                         
  -6  17   3         50.82         57.28         8.45 o                         
  -5  17   3        129.64        123.14        22.65 o                         
  -4  17   3         20.65         17.36         5.51 o                         
  -3  17   3         55.32         43.44         7.73 o                         
  -2  17   3        126.39        111.54        11.88 o                         
  -1  17   3          0.32          2.79         4.79 o                         
   0  17   3         80.97         69.97         8.17 o                         
   1  17   3          5.09          4.73         4.36 o                         
   2  17   3         51.52         52.40         7.95 o                         
   3  17   3        375.19        383.15        23.57 o                         
   4  17   3        579.04        595.43        23.52 o                         
   5  17   3        285.69        301.04        15.47 o                         
   6  17   3         67.77         40.81         9.09 o                         
   7  17   3         88.03         82.80         9.24 o                         
   8  17   3         49.32         57.79         7.20 o                         
   9  17   3          1.14         -0.81         2.47 o                         
  -8  18   3          4.72         13.14         3.11 o                         
  -7  18   3          5.38          4.47         4.31 o                         
  -6  18   3          0.77         -1.95         4.43 o                         
  -5  18   3          3.87         14.92         5.60 o                         
  -4  18   3        128.05        162.52        13.96 o                         
  -3  18   3          0.24         -5.03         5.40 o                         
  -2  18   3        338.82        371.14        30.87 o                         
  -1  18   3        619.14        655.75        41.47 o                         
   0  18   3         43.36         54.02         7.37 o                         
   1  18   3          5.43         -0.78         3.89 o                         
   2  18   3          9.25         20.76         5.41 o                         
   3  18   3        130.86        179.55        37.64 o                         
   4  18   3          7.06          9.02         4.35 o                         
   5  18   3          0.67         -2.17         4.04 o                         
   6  18   3        109.85        131.19        13.00 o                         
   7  18   3         71.77         77.24         8.37 o                         
   8  18   3          1.61          5.85         3.75 o                         
  -8  19   3          0.25          0.84         1.92 o                         
  -7  19   3          8.82         11.91         3.93 o                         
  -6  19   3         47.57         43.00         6.82 o                         
  -5  19   3        197.51        169.24        20.74 o                         
  -4  19   3         11.60         15.38         5.77 o                         
  -3  19   3        345.77        348.90        22.97 o                         
  -2  19   3         13.25          8.62         5.54 o                         
  -1  19   3         34.40         35.55         7.29 o                         
   0  19   3         55.10         44.61         6.59 o                         
   1  19   3         33.41         29.77         6.05 o                         
   2  19   3         16.63         22.33         5.14 o                         
   3  19   3          5.61          7.66         4.52 o                         
   4  19   3         14.74          9.35         4.90 o                         
   5  19   3         11.22          9.31         5.26 o                         
   6  19   3         15.21         14.15         4.04 o                         
   7  19   3         20.25         22.59         5.17 o                         
   8  19   3          2.65          3.46         2.49 o                         
  -7  20   3          3.50          2.04         3.22 o                         
  -6  20   3          5.25         11.26         4.94 o                         
  -5  20   3          2.26         -7.98         7.98 o                         
  -4  20   3         57.90         61.89        13.40 o                         
  -3  20   3        129.05        119.82        13.88 o                         
  -2  20   3         12.37         14.06         4.67 o                         
  -1  20   3         62.09         76.76         9.93 o                         
   0  20   3        132.91        154.74        14.17 o                         
   1  20   3         34.72         35.34         6.10 o                         
   2  20   3         37.72         39.03         6.35 o                         
   3  20   3         24.89         16.61         6.36 o                         
   4  20   3          0.09         -0.10         3.82 o                         
   5  20   3         15.92         19.30         7.98 o                         
   6  20   3         88.21         84.06        12.76 o                         
   7  20   3         47.13         48.97         9.09 o                         
  -6  21   3          0.89         -1.75         4.47 o                         
  -5  21   3          0.49          6.38         5.04 o                         
  -4  21   3         21.40         34.14         9.57 o                         
  -3  21   3         12.07         23.42         6.70 o                         
  -2  21   3         96.32        134.60        11.64 o                         
  -1  21   3          0.44          4.35         4.61 o                         
   0  21   3         70.26         88.89         8.51 o                         
   1  21   3          2.85         15.02         5.63 o                         
   2  21   3         69.09         69.25         7.51 o                         
   3  21   3         28.31         19.52         4.66 o                         
   4  21   3          1.25         -1.15         3.40 o                         
   5  21   3          0.03          3.67         4.94 o                         
   6  21   3          0.37         -5.74         5.74 o                         
  -6  22   3          2.92          1.75         2.87 o                         
  -5  22   3          5.83          3.26         4.87 o                         
  -4  22   3          7.59         14.05         5.18 o                         
  -3  22   3         31.03         22.79         6.70 o                         
  -2  22   3          0.08          1.97         3.49 o                         
  -1  22   3          8.53          4.33         3.88 o                         
   0  22   3          0.34          4.30         5.20 o                         
   1  22   3         10.03          6.88         3.45 o                         
   2  22   3         20.10         13.83         4.19 o                         
   3  22   3         24.47         22.24         4.49 o                         
   4  22   3         37.83         42.68         5.06 o                         
   5  22   3          2.44          5.90         5.10 o                         
  -5  23   3          3.43          4.79         3.19 o                         
  -4  23   3         22.69         28.34         6.38 o                         
  -3  23   3        100.80        100.36        10.61 o                         
  -2  23   3         26.39         41.51         5.40 o                         
  -1  23   3          0.63          0.23         3.23 o                         
   0  23   3         14.78         20.28         5.22 o                         
   1  23   3          0.31         -1.83         3.40 o                         
   2  23   3          0.64         -2.31         3.89 o                         
   3  23   3          3.00          2.78         2.93 o                         
   4  23   3         33.77         27.91         6.38 o                         
  -3  24   3         16.65         30.63         7.18 o                         
  -2  24   3         12.24          7.91         3.26 o                         
  -1  24   3          0.02         -1.40         3.33 o                         
   0  24   3          5.81          2.88         2.70 o                         
   1  24   3         11.35          9.45         2.98 o                         
   2  24   3          0.49          1.83         3.10 o                         
 -12   0   4         88.68         96.82        13.40 o                         
 -11   0   4        176.30        177.86        13.29 o                         
 -10   0   4        173.24        190.25        29.83 o                         
  -9   0   4         20.65         23.75         5.42 o                         
  -8   0   4        321.46        247.80        12.89 o                         
  -7   0   4        673.98        630.10        47.87 o                         
  -6   0   4       6293.97       5839.51       132.00 o                         
  -5   0   4         94.47        112.87        13.67 o                         
  -4   0   4         95.70         57.11         7.41 o                         
  -3   0   4      12178.39      14465.37       140.83 o                         
  -2   0   4        287.53        376.14        20.13 o                         
  -1   0   4        242.99        544.32        15.77 o                         
   0   0   4      11710.08      14712.06       116.85 o                         
   1   0   4         45.76         51.88         7.58 o                         
   2   0   4         16.62         31.74         7.66 o                         
   3   0   4      10936.20      11902.14       135.80 o                         
   4   0   4         13.37         25.50         8.21 o                         
   5   0   4       4812.09       6050.59       320.14 o                         
   6   0   4       9082.81       9839.46       385.14 o                         
   7   0   4       4635.12       4181.46       184.40 o                         
   8   0   4       1483.39       1396.74        38.01 o                         
   9   0   4        976.00       1079.94        34.19 o                         
  10   0   4       1041.42       1172.89        35.41 o                         
  11   0   4          6.07          5.03         9.97 o                         
  12   0   4         10.64         13.24         5.58 o                         
 -12   1   4          1.80         -3.10         3.10 o                         
 -11   1   4         21.00         16.62         4.40 o                         
 -10   1   4        106.85        112.51         8.86 o                         
  -9   1   4          0.40         -1.78         3.55 o                         
  -8   1   4        222.84        219.04         8.16 o                         
  -7   1   4        465.05        458.33        29.90 o                         
  -6   1   4         17.99         14.65         5.87 o                         
  -5   1   4        577.53        635.87        28.10 o                         
  -4   1   4         15.34         12.49         3.00 o                         
  -3   1   4        233.26        245.77         9.53 o                         
  -2   1   4       5506.82       5944.35        55.58 o                         
  -1   1   4      10181.10      11350.12       226.44 o                         
   0   1   4       3110.24       3387.20        69.69 o                         
   1   1   4        686.94        741.38        50.54 o                         
   2   1   4        555.09        677.88        24.14 o                         
   3   1   4       1934.44       2227.63        40.25 o                         
   4   1   4        704.09        912.93        40.90 o                         
   5   1   4       1615.20       1687.01        47.29 o                         
   6   1   4        294.93        384.05        24.55 o                         
   7   1   4          4.69          0.05         7.66 o                         
   8   1   4        999.49        950.27        25.16 o                         
   9   1   4        367.48        404.09        14.76 o                         
  10   1   4         51.24         63.82         7.07 o                         
  11   1   4         75.83         89.50         6.90 o                         
  12   1   4          3.94          1.56         3.33 o                         
 -12   2   4         53.00         54.95         5.58 o                         
 -11   2   4         42.49         40.13         5.98 o                         
 -10   2   4         22.92         17.63         4.12 o                         
  -9   2   4         32.99         28.36         4.53 o                         
  -8   2   4         66.62         61.18         6.02 o                         
  -7   2   4       1035.76        996.37        44.45 o                         
  -6   2   4       2340.16       2283.41        53.35 o                         
  -5   2   4         66.90         79.36         8.41 o                         
  -4   2   4        646.14        651.11        22.03 o                         
  -3   2   4       6721.72       8001.87       139.87 o                         
  -2   2   4       4861.87       5667.84        80.52 o                         
  -1   2   4        112.55        102.77         5.32 o                         
   0   2   4      23933.18      27526.02       191.96 o                         
   1   2   4        278.96        270.00         9.47 o                         
   2   2   4        736.08        776.06        18.57 o                         
   3   2   4      19332.83      23251.96       271.70 o                         
   4   2   4      13800.68      16237.99       208.83 o                         
   5   2   4         50.31         82.27        10.72 o                         
   6   2   4        197.24        227.33        19.12 o                         
   7   2   4        560.79        449.95        34.36 o                         
   8   2   4        121.49         82.54         6.73 o                         
   9   2   4       1001.35       1089.46        25.65 o                         
  10   2   4        774.64        856.88        21.36 o                         
  11   2   4         16.73         21.98         4.18 o                         
  12   2   4         11.50          6.89         3.38 o                         
 -12   3   4         12.60         12.29         3.93 o                         
 -11   3   4        111.25        124.62         9.39 o                         
 -10   3   4        184.30        195.70        10.95 o                         
  -9   3   4        550.50        524.10        17.90 o                         
  -8   3   4        714.09        639.63        15.70 o                         
  -7   3   4        510.46        476.58        30.93 o                         
  -6   3   4        163.01        138.04        13.58 o                         
  -5   3   4        916.94        803.62        31.37 o                         
  -4   3   4        551.77        497.84        20.91 o                         
  -3   3   4       1353.39       1351.82        24.20 o                         
  -2   3   4       4459.26       5133.15        67.45 o                         
  -1   3   4      20373.31      22013.56       627.59 o                         
   0   3   4       1536.16       2108.61        48.01 o                         
   1   3   4      28173.18      32596.16       340.73 o                         
   2   3   4      25649.78      31557.79       313.88 o                         
   3   3   4       1444.18       1729.67        38.55 o                         
   4   3   4       6419.28       8075.43       182.17 o                         
   5   3   4       3770.18       4658.78       122.56 o                         
   6   3   4          1.90          8.32         6.45 o                         
   7   3   4        147.40        138.23        24.76 o                         
   8   3   4        731.34        778.79        34.97 o                         
   9   3   4        496.61        540.83        17.34 o                         
  10   3   4         92.62        103.41         7.88 o                         
  11   3   4        310.17        367.02        14.75 o                         
  12   3   4         46.44         44.21         4.97 o                         
 -12   4   4          4.12          1.92         3.29 o                         
 -11   4   4          8.38          4.73         3.62 o                         
 -10   4   4          0.08          2.57         4.07 o                         
  -9   4   4        342.47        376.11        15.38 o                         
  -8   4   4          9.70          4.06         3.62 o                         
  -7   4   4          9.28          7.12         5.31 o                         
  -6   4   4         90.04         63.40        10.28 o                         
  -5   4   4          2.34          3.20         4.03 o                         
  -4   4   4        259.02        359.25        16.82 o                         
  -3   4   4        502.72        567.95        18.92 o                         
  -2   4   4        292.90        260.47        12.57 o                         
  -1   4   4        201.77        167.03        10.45 o                         
   0   4   4      19819.16      20872.35      1116.99 o                         
   1   4   4       2291.30       3298.54        61.36 o                         
   2   4   4       1385.35       1913.10        36.95 o                         
   3   4   4        126.73         86.75        10.09 o                         
   4   4   4         13.54         57.58         8.93 o                         
   5   4   4        640.65        705.59        36.88 o                         
   6   4   4         43.37         48.83        14.42 o                         
   7   4   4         91.06        102.68        21.48 o                         
   8   4   4        171.83        194.45        10.97 o                         
   9   4   4        196.59        201.93        10.84 o                         
  10   4   4         75.54         80.94         6.97 o                         
  11   4   4          3.66          2.41         3.28 o                         
  12   4   4          1.61          0.14         2.73 o                         
 -12   5   4          5.41          7.18         6.06 o                         
 -11   5   4        151.37        149.55        11.93 o                         
 -10   5   4        132.27        125.35         8.77 o                         
  -9   5   4        210.23        235.40        12.30 o                         
  -8   5   4         14.01         15.88         3.28 o                         
  -7   5   4        682.18        588.84        41.22 o                         
  -6   5   4        245.89        274.88        22.58 o                         
  -5   5   4       2870.39       2776.73        64.43 o                         
  -4   5   4        679.19        606.67        24.54 o                         
  -3   5   4          7.92          5.00         3.77 o                         
  -2   5   4       4939.49       5295.05        72.34 o                         
  -1   5   4       2600.87       3326.40        81.42 o                         
   0   5   4        409.67        482.90        15.99 o                         
   1   5   4       5688.31       7237.59       106.19 o                         
   2   5   4      10028.35      11685.85       106.55 o                         
   3   5   4       2342.69       3069.80        52.32 o                         
   4   5   4       3727.78       4504.23        83.58 o                         
   5   5   4       4030.18       4214.91        93.95 o                         
   6   5   4        203.32        138.87        24.00 o                         
   7   5   4         33.62         35.81        13.14 o                         
   8   5   4       1094.54       1137.92        57.25 o                         
   9   5   4        876.75        916.99        32.57 o                         
  10   5   4        165.44        177.15        10.81 o                         
  11   5   4        138.93        150.63         9.27 o                         
  12   5   4         21.41         22.13         3.83 o                         
 -12   6   4         24.63         19.62         6.06 o                         
 -11   6   4          1.61          3.42         6.78 o                         
 -10   6   4        128.08        127.98         8.47 o                         
  -9   6   4        251.95        277.20        11.79 o                         
  -8   6   4        387.62        424.60        12.99 o                         
  -7   6   4         18.74         45.90        12.02 o                         
  -6   6   4       1340.88       1213.95        48.90 o                         
  -5   6   4         47.47         42.00         7.20 o                         
  -4   6   4        120.61         87.93         9.82 o                         
  -3   6   4       3018.85       2962.58        69.05 o                         
  -2   6   4       2530.61       3179.44        61.43 o                         
  -1   6   4       4709.34       5382.14        84.63 o                         
   0   6   4       9329.54      10070.81       239.91 o                         
   1   6   4        658.83        842.10        29.71 o                         
   2   6   4        208.13        211.32        13.18 o                         
   3   6   4        815.39        673.57        24.74 o                         
   4   6   4       2675.10       2925.81        68.16 o                         
   5   6   4        138.55        197.94        24.85 o                         
   6   6   4        592.28        489.63        44.57 o                         
   7   6   4        691.78        687.95        36.81 o                         
   8   6   4        330.82        351.24        16.91 o                         
   9   6   4        125.47        138.32         8.65 o                         
  10   6   4         37.47         41.26         4.74 o                         
  11   6   4          5.32          8.01         3.84 o                         
  12   6   4         48.10         50.36         5.66 o                         
 -12   7   4          3.73          4.47         4.79 o                         
 -11   7   4          9.99          9.36         4.10 o                         
 -10   7   4         21.78         30.45         5.44 o                         
  -9   7   4         28.35         24.78         4.50 o                         
  -8   7   4          0.39          0.79         3.60 o                         
  -7   7   4          0.41          7.34         3.36 o                         
  -6   7   4        111.99         74.50        13.29 o                         
  -5   7   4        151.09        168.68        15.28 o                         
  -4   7   4        524.20        555.82        25.35 o                         
  -3   7   4          0.48          7.41         4.51 o                         
  -2   7   4          1.66         11.73         4.87 o                         
  -1   7   4        189.45        278.34        18.03 o                         
   0   7   4         52.69         80.54         9.68 o                         
   1   7   4        399.23        496.12        30.54 o                         
   2   7   4        116.23        120.19        10.85 o                         
   3   7   4          7.12          2.90         4.16 o                         
   4   7   4       4581.59       5261.20        95.35 o                         
   5   7   4       1623.78       1829.66        78.10 o                         
   6   7   4        298.74        282.21        32.00 o                         
   7   7   4        191.80        161.08        11.88 o                         
   8   7   4        674.39        781.92        25.40 o                         
   9   7   4        166.20        189.21        12.78 o                         
  10   7   4         71.45         78.09         6.21 o                         
  11   7   4         54.47         60.81         6.06 o                         
  12   7   4          2.05         -0.48         4.15 o                         
 -12   8   4         16.61         23.45         6.54 o                         
 -11   8   4          1.72          1.34         3.13 o                         
 -10   8   4        369.65        404.53        18.69 o                         
  -9   8   4        624.47        660.91        22.34 o                         
  -8   8   4          0.31          2.16         4.00 o                         
  -7   8   4          8.26         11.62         3.81 o                         
  -6   8   4        267.58        210.72        21.99 o                         
  -5   8   4         38.36         35.95         7.50 o                         
  -4   8   4         11.99         21.20         5.72 o                         
  -3   8   4       5444.91       6393.95       130.22 o                         
  -2   8   4       4820.84       5381.78        91.25 o                         
  -1   8   4          2.93          9.35         5.28 o                         
   0   8   4       8961.51      10271.42       460.91 o                         
   1   8   4       4354.92       4973.46       105.35 o                         
   2   8   4       5168.34       6682.07       145.11 o                         
   3   8   4      14614.83      16015.27       173.46 o                         
   4   8   4       2032.27       2240.66       130.80 o                         
   5   8   4        293.37        303.39        51.52 o                         
   6   8   4        855.46        780.35        41.61 o                         
   7   8   4          5.34          3.98         5.24 o                         
   8   8   4          0.96          6.06         3.91 o                         
   9   8   4        225.56        269.07        15.47 o                         
  10   8   4        229.51        263.54        12.13 o                         
  11   8   4          0.20          0.78         3.32 o                         
 -12   9   4          5.53          5.58         3.83 o                         
 -11   9   4         49.14         57.94         7.34 o                         
 -10   9   4         21.13         23.85         4.66 o                         
  -9   9   4          0.15          2.25         3.80 o                         
  -8   9   4          3.47         -3.12         4.28 o                         
  -7   9   4        372.21        372.39        28.60 o                         
  -6   9   4          9.39          2.27         5.55 o                         
  -5   9   4          8.74         14.75         7.03 o                         
  -4   9   4         39.38         90.43        11.40 o                         
  -3   9   4         92.50         91.86        13.16 o                         
  -2   9   4         69.40        122.87        11.21 o                         
  -1   9   4       1520.40       1679.19        50.76 o                         
   0   9   4       1885.37       2923.35       109.03 o                         
   1   9   4       3556.83       4116.43       100.32 o                         
   2   9   4          5.37         36.19         8.24 o                         
   3   9   4        573.23        585.25        37.71 o                         
   4   9   4        375.09        383.47        54.55 o                         
   5   9   4         39.58         41.69        12.09 o                         
   6   9   4          3.82         10.93         7.41 o                         
   7   9   4        220.94        226.67        13.76 o                         
   8   9   4         15.37         16.02         5.32 o                         
   9   9   4          1.65          9.72         3.49 o                         
  10   9   4          1.47          3.19         2.58 o                         
  11   9   4         11.33         13.00         3.61 o                         
 -11  10   4          1.28          1.40         2.65 o                         
 -10  10   4        174.95        185.44        13.16 o                         
  -9  10   4        261.00        263.40        13.84 o                         
  -8  10   4        118.09        116.52        10.13 o                         
  -7  10   4         19.99         13.69         4.54 o                         
  -6  10   4        330.61        275.13        14.96 o                         
  -5  10   4         51.18         59.79        10.58 o                         
  -4  10   4        112.96         91.71        13.12 o                         
  -3  10   4         44.18         70.66        12.33 o                         
  -2  10   4        212.10        320.72        24.61 o                         
  -1  10   4       4031.42       5108.87        96.10 o                         
   0  10   4       7160.96       8739.75       151.14 o                         
   1  10   4       3264.77       3667.02       100.08 o                         
   2  10   4         40.42         35.67         8.60 o                         
   3  10   4       1383.35       1682.70       109.59 o                         
   4  10   4       1915.15       2009.59       118.36 o                         
   5  10   4         24.97         30.84         9.45 o                         
   6  10   4         85.30         54.72         6.38 o                         
   7  10   4         48.86         50.85         7.71 o                         
   8  10   4        193.38        194.66        11.41 o                         
   9  10   4         52.74         52.02         6.22 o                         
  10  10   4          0.43         -0.11         5.74 o                         
  11  10   4         66.07         49.82         5.86 o                         
 -11  11   4         60.71         57.87         6.48 o                         
 -10  11   4         11.17         12.64         3.91 o                         
  -9  11   4         17.87         24.30         6.70 o                         
  -8  11   4         20.92         33.19        12.44 o                         
  -7  11   4        486.38        433.75        19.29 o                         
  -6  11   4          7.10          8.46         5.16 o                         
  -5  11   4        521.44        457.00        29.35 o                         
  -4  11   4        577.20        469.51        31.32 o                         
  -3  11   4        301.45        319.06        27.22 o                         
  -2  11   4       4198.77       4297.77        96.25 o                         
  -1  11   4       3257.81       3615.67        68.45 o                         
   0  11   4          8.24          3.96         6.21 o                         
   1  11   4       2133.24       2145.18        80.05 o                         
   2  11   4         21.04         34.28        12.12 o                         
   3  11   4         19.44         25.02        11.72 o                         
   4  11   4        449.95        393.17        28.33 o                         
   5  11   4       1052.76        884.65        44.10 o                         
   6  11   4        230.31        175.14        20.90 o                         
   7  11   4         29.66         26.48         7.98 o                         
   8  11   4        307.02        376.93        25.20 o                         
   9  11   4         90.94        102.79        11.72 o                         
  10  11   4          2.07          4.06         3.70 o                         
  11  11   4         26.56         46.26         7.34 o                         
 -11  12   4         14.15         16.02         3.99 o                         
 -10  12   4          3.27          2.82         3.60 o                         
  -9  12   4          0.75         -3.46         4.97 o                         
  -8  12   4         21.03         23.14         5.91 o                         
  -7  12   4        177.08        192.76        15.68 o                         
  -6  12   4        323.03        305.82        29.51 o                         
  -5  12   4        103.79         93.95         9.03 o                         
  -4  12   4        500.01        485.65        33.03 o                         
  -3  12   4       1056.85       1045.85        52.10 o                         
  -2  12   4        412.97        404.52        31.27 o                         
  -1  12   4         12.62         21.25         8.18 o                         
   0  12   4        180.84        209.41        23.49 o                         
   1  12   4         59.80         51.24        11.63 o                         
   2  12   4        125.67         82.46        13.79 o                         
   3  12   4        113.39        112.31        20.16 o                         
   4  12   4          3.81         18.10        14.36 o                         
   5  12   4        229.94        184.24        21.85 o                         
   6  12   4         59.75         67.08        11.48 o                         
   7  12   4         73.90         83.58        12.28 o                         
   8  12   4         51.11         47.06        10.05 o                         
   9  12   4         11.14         11.33         4.94 o                         
  10  12   4          4.76          9.41         5.26 o                         
  11  12   4          5.21          5.00         2.36 o                         
 -11  13   4         30.37         27.60         6.06 o                         
 -10  13   4         65.62         60.82         7.08 o                         
  -9  13   4         40.15         44.07         6.76 o                         
  -8  13   4         40.73         47.22         7.33 o                         
  -7  13   4         92.75         95.60        11.19 o                         
  -6  13   4         25.45         15.52         7.98 o                         
  -5  13   4         25.37         26.52         7.66 o                         
  -4  13   4        223.35        192.98        12.88 o                         
  -3  13   4         21.06          7.51        10.77 o                         
  -2  13   4       1429.65       1470.39       110.54 o                         
  -1  13   4       1492.18       1582.68       109.11 o                         
   0  13   4        109.57        117.93        19.72 o                         
   1  13   4       1643.82       1782.56        73.84 o                         
   2  13   4       1977.88       1908.36        82.42 o                         
   3  13   4          0.29          6.34         6.62 o                         
   4  13   4       1044.62        902.79        46.23 o                         
   5  13   4       1044.51       1094.14        67.63 o                         
   6  13   4         16.31         26.51         6.63 o                         
   7  13   4          2.79          6.06         6.06 o                         
   8  13   4          1.77          3.03         4.94 o                         
   9  13   4          9.04         10.53         4.79 o                         
  10  13   4         58.52         70.03         9.89 o                         
 -10  14   4         32.61         45.28         5.88 o                         
  -9  14   4          3.58          4.74         3.49 o                         
  -8  14   4         26.30         18.30         5.16 o                         
  -7  14   4          4.50          9.02         4.51 o                         
  -6  14   4        196.39        193.09        16.35 o                         
  -5  14   4         24.31         22.62         6.47 o                         
  -4  14   4         16.67         14.32         5.76 o                         
  -3  14   4        135.78        179.57        13.91 o                         
  -2  14   4          4.47          9.09        10.53 o                         
  -1  14   4        101.66         96.35        27.91 o                         
   0  14   4       1778.18       2032.65        83.37 o                         
   1  14   4         75.06        110.64        20.73 o                         
   2  14   4        349.41        333.38        48.81 o                         
   3  14   4        426.06        411.76        20.97 o                         
   4  14   4          2.56         11.98         5.31 o                         
   5  14   4        352.10        379.24        20.27 o                         
   6  14   4        541.07        599.65        49.69 o                         
   7  14   4        156.26        158.08        16.27 o                         
   8  14   4          4.70          2.23         4.63 o                         
   9  14   4         37.24         55.03         9.25 o                         
  10  14   4         85.80        115.60         8.46 o                         
 -10  15   4         22.11         17.45         3.83 o                         
  -9  15   4          1.19          3.88         2.50 o                         
  -8  15   4          7.26          1.91         3.46 o                         
  -7  15   4         28.96         17.41         5.29 o                         
  -6  15   4         79.88         73.56        10.09 o                         
  -5  15   4         16.85         27.13         7.86 o                         
  -4  15   4        142.80        158.41        11.92 o                         
  -3  15   4        144.87        177.55        18.58 o                         
  -2  15   4         95.75         77.40         9.57 o                         
  -1  15   4         88.70         66.80         8.25 o                         
   0  15   4          2.58         -0.63         4.04 o                         
   1  15   4        203.51        199.74        15.03 o                         
   2  15   4         88.88         72.05         8.67 o                         
   3  15   4         10.41          8.92         6.22 o                         
   4  15   4         50.62         50.43         6.11 o                         
   5  15   4         34.99         30.64         6.75 o                         
   6  15   4         22.21         22.35         5.85 o                         
   7  15   4          0.47         -3.03         5.42 o                         
   8  15   4         40.41         41.15         8.45 o                         
   9  15   4          1.98          4.56         3.49 o                         
  10  15   4          2.82          2.67         2.42 o                         
  -9  16   4          6.54          9.06         2.50 o                         
  -8  16   4          0.35          1.53         2.98 o                         
  -7  16   4         22.19         28.22         6.30 o                         
  -6  16   4        350.61        380.82        21.83 o                         
  -5  16   4          2.01         -5.54         6.13 o                         
  -4  16   4        119.07        117.08        36.05 o                         
  -3  16   4        593.99        637.94        34.85 o                         
  -2  16   4        379.69        356.61        20.39 o                         
  -1  16   4        326.29        340.89        20.08 o                         
   0  16   4       1278.24       1317.23        53.44 o                         
   1  16   4        234.52        221.77        14.58 o                         
   2  16   4         19.29         24.68         5.81 o                         
   3  16   4         29.88         34.48         8.24 o                         
   4  16   4         76.60         98.84         8.28 o                         
   5  16   4          3.07          1.19         3.40 o                         
   6  16   4        164.89        184.27        11.92 o                         
   7  16   4         83.56        105.69        10.27 o                         
   8  16   4          8.88         10.43         4.14 o                         
   9  16   4          8.61         12.97         3.77 o                         
  -9  17   4          1.50          7.73         3.29 o                         
  -8  17   4         29.56         39.20         5.88 o                         
  -7  17   4         43.28         49.78         7.37 o                         
  -6  17   4         70.55         84.08        10.20 o                         
  -5  17   4        306.14        354.81        34.69 o                         
  -4  17   4        355.31        332.34        98.90 o                         
  -3  17   4         92.52        112.75        11.76 o                         
  -2  17   4        346.68        438.48        28.39 o                         
  -1  17   4        297.78        371.76        23.61 o                         
   0  17   4         15.37         21.77         6.43 o                         
   1  17   4         19.18         18.84         5.99 o                         
   2  17   4        345.38        333.92        17.45 o                         
   3  17   4         49.56         64.75        10.35 o                         
   4  17   4        102.50        133.50        11.23 o                         
   5  17   4        225.18        239.77        13.75 o                         
   6  17   4        102.52        109.27        10.76 o                         
   7  17   4         47.50         37.92         6.30 o                         
   8  17   4         28.03         40.82         5.88 o                         
   9  17   4         11.18         10.24         2.92 o                         
  -8  18   4          0.03          1.11         2.17 o                         
  -7  18   4          0.14          0.81         3.33 o                         
  -6  18   4         24.59         14.65         5.24 o                         
  -5  18   4         41.81         41.63        11.64 o                         
  -4  18   4         17.19         19.19         5.81 o                         
  -3  18   4        215.56        222.60        30.95 o                         
  -2  18   4         54.15         29.28         6.43 o                         
  -1  18   4         30.80         33.22         7.31 o                         
   0  18   4         79.44         60.52        12.68 o                         
   1  18   4         51.92         48.77         7.16 o                         
   2  18   4         42.42         37.42         8.24 o                         
   3  18   4         97.15        101.36        12.09 o                         
   4  18   4         97.20        100.42         9.94 o                         
   5  18   4          3.57         -1.50         3.96 o                         
   6  18   4         24.44         14.80         4.78 o                         
   7  18   4          0.16         -0.11         3.59 o                         
   8  18   4          0.88          0.45         3.99 o                         
  -8  19   4          0.18          1.12         3.99 o                         
  -7  19   4          1.81         -1.30         2.68 o                         
  -6  19   4         39.18         49.51         7.05 o                         
  -5  19   4        247.34        278.19        25.68 o                         
  -4  19   4        486.87        507.40        47.53 o                         
  -3  19   4         47.65         58.06         8.74 o                         
  -2  19   4         82.71        115.02        11.96 o                         
  -1  19   4        192.99        278.61        18.22 o                         
   0  19   4          4.80          5.22         5.54 o                         
   1  19   4        385.42        428.82        19.02 o                         
   2  19   4         59.24         94.63        23.85 o                         
   3  19   4         63.14         62.37         9.85 o                         
   4  19   4        158.32        206.94        13.19 o                         
   5  19   4         73.17         97.22        11.25 o                         
   6  19   4          6.52          5.47         3.16 o                         
   7  19   4         70.37         78.30         7.51 o                         
   8  19   4         42.26         39.88         7.18 o                         
  -7  20   4         11.06         15.41         6.62 o                         
  -6  20   4          9.29         19.16         6.30 o                         
  -5  20   4          8.79         11.01         5.74 o                         
  -4  20   4          0.04          6.34         4.13 o                         
  -3  20   4          2.67         19.79         5.97 o                         
  -2  20   4          8.68         16.82         9.09 o                         
  -1  20   4          0.28          2.43         9.97 o                         
   0  20   4         13.65         36.62         8.04 o                         
   1  20   4         30.66         56.10        10.85 o                         
   2  20   4         98.77        111.55         9.47 o                         
   3  20   4          7.75         22.60         6.94 o                         
   4  20   4         16.15         35.58         6.06 o                         
   5  20   4         13.14         20.95         5.48 o                         
   6  20   4          8.70         11.96         6.22 o                         
   7  20   4          5.79          7.34         4.79 o                         
  -6  21   4          0.00         -0.16         3.51 o                         
  -5  21   4         58.28         45.46         9.57 o                         
  -4  21   4          2.51          1.61         3.49 o                         
  -3  21   4         30.62         26.33         5.67 o                         
  -2  21   4         43.15         44.70         7.29 o                         
  -1  21   4         90.11         76.83         9.41 o                         
   0  21   4          6.34         14.79         6.30 o                         
   1  21   4         72.03         83.13        10.26 o                         
   2  21   4         69.46         84.94         6.89 o                         
   3  21   4         15.67         17.68         4.26 o                         
   4  21   4          0.89          2.16         3.25 o                         
   5  21   4         17.42         14.06         4.04 o                         
   6  21   4          0.03         -1.12         4.15 o                         
  -5  22   4         22.58         21.18         5.02 o                         
  -4  22   4         34.04         63.66        11.64 o                         
  -3  22   4        159.83        202.89        16.03 o                         
  -2  22   4          0.23          4.07         5.26 o                         
  -1  22   4          5.39          8.09         4.57 o                         
   0  22   4          5.90         19.37         6.09 o                         
   1  22   4         58.02         54.04         6.62 o                         
   2  22   4         79.26         87.21         6.48 o                         
   3  22   4         43.27         68.88         6.73 o                         
   4  22   4          9.63         10.01         2.97 o                         
   5  22   4          0.92          2.07         3.67 o                         
  -4  23   4         58.96         56.80        11.17 o                         
  -3  23   4         22.92         19.42         4.21 o                         
  -2  23   4          0.68          8.20         4.30 o                         
  -1  23   4          0.05          3.49         4.10 o                         
   0  23   4          0.66          0.16         3.18 o                         
   1  23   4          5.27          4.31         3.08 o                         
   2  23   4          4.41          8.76         4.66 o                         
   3  23   4          2.52          5.13         5.18 o                         
  -3  24   4        119.02        129.05        12.76 o                         
  -2  24   4         29.21         29.09         5.05 o                         
  -1  24   4         20.46         16.98         4.08 o                         
   0  24   4         65.52         76.08         6.18 o                         
   1  24   4          4.04          3.65         2.49 o                         
   2  24   4         33.16         28.88         4.98 o                         
 -12   1   5          4.36         -0.68         3.65 o                         
 -11   1   5         68.24         65.76         6.81 o                         
 -10   1   5        447.72        425.58        15.04 o                         
  -9   1   5          3.13         -1.77         3.47 o                         
  -8   1   5       1586.49       1304.96        20.22 o                         
  -7   1   5       1992.11       1684.00        66.94 o                         
  -6   1   5        644.50        611.20        25.52 o                         
  -5   1   5       1857.24       1986.90        61.88 o                         
  -4   1   5       1833.13       1663.57        35.47 o                         
  -3   1   5       1894.56       2000.29        32.58 o                         
  -2   1   5        165.05        183.67         7.69 o                         
  -1   1   5      27272.27      29343.99       457.88 o                         
   0   1   5      10656.94      11568.49       147.33 o                         
   1   1   5        404.06        467.29        15.70 o                         
   2   1   5       4771.39       4828.38        45.83 o                         
   3   1   5        905.96        844.55        31.09 o                         
   4   1   5        949.36        992.68        39.16 o                         
   5   1   5       3010.11       3157.07       152.26 o                         
   6   1   5       3132.12       3069.79       145.05 o                         
   7   1   5        214.90        176.26        35.73 o                         
   8   1   5        995.63        931.61        22.58 o                         
   9   1   5        609.26        606.61        18.10 o                         
  10   1   5         89.31         69.83         6.44 o                         
  11   1   5         42.79         59.27         6.49 o                         
  12   1   5         65.87         67.35         6.98 o                         
 -12   2   5         47.76         35.57         8.29 o                         
 -11   2   5         43.01         44.92         5.30 o                         
 -10   2   5         10.31          0.53         3.21 o                         
  -9   2   5       1026.98        977.22        21.91 o                         
  -8   2   5       1404.01       1277.16        22.28 o                         
  -7   2   5        121.96         93.44        13.84 o                         
  -6   2   5        618.69        537.22        25.12 o                         
  -5   2   5        355.36        217.88        14.13 o                         
  -4   2   5        120.77        132.70         9.22 o                         
  -3   2   5       6091.38       6117.54        73.16 o                         
  -2   2   5       6584.60       6797.85        48.73 o                         
  -1   2   5       6809.00       7497.26       111.69 o                         
   0   2   5       1428.02       1456.17        35.87 o                         
   1   2   5      14765.46      15566.49       164.35 o                         
   2   2   5       4097.05       4543.19       107.68 o                         
   3   2   5        770.69        833.48        28.85 o                         
   4   2   5       2852.35       2750.81        50.12 o                         
   5   2   5        529.12        529.39        27.44 o                         
   6   2   5        699.34        732.54        40.74 o                         
   7   2   5       1533.46       1162.84        69.21 o                         
   8   2   5        212.30        184.14        10.09 o                         
   9   2   5        206.38        180.28        10.18 o                         
  10   2   5        146.81        143.67         8.76 o                         
  11   2   5        207.17        219.60        18.55 o                         
  12   2   5          2.13         -2.98         3.21 o                         
 -12   3   5          1.93          1.75         4.79 o                         
 -11   3   5         79.52         74.36        10.16 o                         
 -10   3   5        270.64        256.45        12.15 o                         
  -9   3   5        239.19        253.60        11.41 o                         
  -8   3   5         71.73         58.44         5.13 o                         
  -7   3   5        466.56        391.18        28.61 o                         
  -6   3   5         17.36         19.63         6.60 o                         
  -5   3   5         37.32         19.75         5.07 o                         
  -4   3   5        738.04        754.83        21.03 o                         
  -3   3   5       2642.81       3029.52        55.26 o                         
  -2   3   5        436.92        662.56        12.28 o                         
  -1   3   5         16.48         19.19         3.68 o                         
   0   3   5       2032.89       2202.85        55.64 o                         
   1   3   5         81.86         95.87         6.08 o                         
   2   3   5       1186.92       1375.09        26.48 o                         
   3   3   5          4.11         -0.07         3.52 o                         
   4   3   5       3920.13       4692.56        75.72 o                         
   5   3   5       1802.95       1906.62        86.33 o                         
   6   3   5        317.60        344.86        28.47 o                         
   7   3   5        271.57        215.80        30.45 o                         
   8   3   5       2065.58       2036.46        59.81 o                         
   9   3   5        595.93        587.65        17.96 o                         
  10   3   5         25.65         15.03         3.95 o                         
  11   3   5          8.03         12.16         4.07 o                         
  12   3   5         42.27         51.14         5.85 o                         
 -12   4   5         79.20         58.70        10.21 o                         
 -11   4   5         33.20         23.57         5.02 o                         
 -10   4   5          6.49          4.56         3.69 o                         
  -9   4   5       1506.20       1491.62        24.90 o                         
  -8   4   5        385.28        329.67        10.69 o                         
  -7   4   5        290.48        214.15        21.74 o                         
  -6   4   5       2910.15       2524.46        79.40 o                         
  -5   4   5       3967.12       3634.88        76.07 o                         
  -4   4   5        407.81        483.05        20.30 o                         
  -3   4   5       1713.29       1434.46        31.99 o                         
  -2   4   5       8166.71       8375.68       168.81 o                         
  -1   4   5       1137.63       1488.36        27.37 o                         
   0   4   5       7198.59       7650.73       165.77 o                         
   1   4   5      11533.06      13156.94       268.46 o                         
   2   4   5      10270.21      10871.87        93.52 o                         
   3   4   5       4309.01       4628.44        69.50 o                         
   4   4   5       2113.26       2134.62        51.09 o                         
   5   4   5       2646.22       2427.71        71.73 o                         
   6   4   5        605.20        641.95        39.27 o                         
   7   4   5       4686.05       3794.92       131.20 o                         
   8   4   5       1436.93       1375.37        74.27 o                         
   9   4   5         14.02         30.96         5.25 o                         
  10   4   5        101.97        123.39         9.72 o                         
  11   4   5        157.69        159.33        10.65 o                         
  12   4   5          1.86         -0.16         2.99 o                         
 -12   5   5          1.01         11.01         5.90 o                         
 -11   5   5          6.68         11.88         4.88 o                         
 -10   5   5         28.62         30.93         4.80 o                         
  -9   5   5        162.25        139.22        11.38 o                         
  -8   5   5         30.22         19.89         3.43 o                         
  -7   5   5        102.93         85.81        15.80 o                         
  -6   5   5        322.26        312.03        24.80 o                         
  -5   5   5        192.93        139.35        13.59 o                         
  -4   5   5        466.51        458.60        22.13 o                         
  -3   5   5        883.60        924.33        28.52 o                         
  -2   5   5        102.49        132.09        10.04 o                         
  -1   5   5         41.76         27.75         4.53 o                         
   0   5   5        490.66        327.44        18.11 o                         
   1   5   5       2201.72       2548.33        54.91 o                         
   2   5   5        525.19        463.37        20.05 o                         
   3   5   5         68.17         90.56         9.76 o                         
   4   5   5         51.07         86.08        10.96 o                         
   5   5   5       2147.22       2153.25        68.51 o                         
   6   5   5        158.76        197.04        28.97 o                         
   7   5   5        368.83        300.20        20.32 o                         
   8   5   5         43.32         67.18         6.55 o                         
   9   5   5         59.72         55.99         7.14 o                         
  10   5   5         92.95         93.86         8.10 o                         
  11   5   5          0.66          1.15         3.19 o                         
  12   5   5          4.06          0.47         2.75 o                         
 -12   6   5         93.96         99.22        11.48 o                         
 -11   6   5         68.41         68.07         8.11 o                         
 -10   6   5         13.89         11.72         4.38 o                         
  -9   6   5        407.72        407.94        14.08 o                         
  -8   6   5        182.32        199.22         8.50 o                         
  -7   6   5        159.36        134.06         8.69 o                         
  -6   6   5       2272.92       2075.96        65.81 o                         
  -5   6   5        477.01        401.93        23.43 o                         
  -4   6   5          0.44         13.24         5.39 o                         
  -3   6   5         58.52         49.82         6.86 o                         
  -2   6   5       6089.90       6400.91        82.22 o                         
  -1   6   5       3365.68       3562.59        72.16 o                         
   0   6   5       3109.95       3333.35        60.92 o                         
   1   6   5       1692.13       1756.12        39.56 o                         
   2   6   5        165.03        193.54        13.75 o                         
   3   6   5       1083.54       1125.78        34.13 o                         
   4   6   5        609.87        786.28        32.41 o                         
   5   6   5        799.34        811.72        42.86 o                         
   6   6   5        274.29        212.81        30.85 o                         
   7   6   5        133.56        137.02        10.84 o                         
   8   6   5        232.90        261.89        17.03 o                         
   9   6   5         24.47         31.05         4.43 o                         
  10   6   5        153.84        163.14         8.96 o                         
  11   6   5         59.22         79.48         8.23 o                         
  12   6   5          6.20          2.87         3.75 o                         
 -12   7   5          7.09          6.70         4.47 o                         
 -11   7   5          0.31          3.67         6.38 o                         
 -10   7   5        119.16        117.32         9.07 o                         
  -9   7   5          1.75          3.15         3.86 o                         
  -8   7   5        549.74        528.08        13.68 o                         
  -7   7   5       1164.36       1026.14        21.85 o                         
  -6   7   5        317.94        256.74        23.85 o                         
  -5   7   5        671.56        621.92        30.27 o                         
  -4   7   5       5651.03       5637.26        87.44 o                         
  -3   7   5       4649.74       4511.50        76.67 o                         
  -2   7   5        916.28       1028.14        33.41 o                         
  -1   7   5       5979.27       6284.95        93.30 o                         
   0   7   5       6860.63       7351.20       124.70 o                         
   1   7   5          9.99          8.60         4.14 o                         
   2   7   5      11633.33      12359.91       235.21 o                         
   3   7   5       6571.21       6983.01        91.34 o                         
   4   7   5       1605.00       1687.77        55.51 o                         
   5   7   5        424.05        328.01        27.78 o                         
   6   7   5       1752.07       1494.02        81.74 o                         
   7   7   5        725.45        625.67        25.25 o                         
   8   7   5        241.13        277.49        18.78 o                         
   9   7   5         38.23         45.90         6.24 o                         
  10   7   5         66.97         66.22         6.57 o                         
  11   7   5         10.67         18.07         4.68 o                         
  12   7   5         34.60         23.29         5.58 o                         
 -12   8   5          0.41          0.00         3.67 o                         
 -11   8   5          0.00          1.24         3.66 o                         
 -10   8   5          0.01         -1.39         4.28 o                         
  -9   8   5         11.05          7.56         4.56 o                         
  -8   8   5         10.69         21.02         4.23 o                         
  -7   8   5         38.42         32.92         4.82 o                         
  -6   8   5          0.03         -1.58         6.86 o                         
  -5   8   5          1.24         11.05         6.07 o                         
  -4   8   5       1173.53       1303.77        41.86 o                         
  -3   8   5          0.33          5.70         5.32 o                         
  -2   8   5         11.48         36.58         7.53 o                         
  -1   8   5        140.84        166.25        15.74 o                         
   0   8   5         23.08         25.19         8.02 o                         
   1   8   5        242.84        306.78        21.72 o                         
   2   8   5       1254.53       1313.31        38.27 o                         
   3   8   5       1536.81       1565.05        43.25 o                         
   4   8   5         68.37         57.86        11.26 o                         
   5   8   5        341.43        267.53        33.54 o                         
   6   8   5        106.98         66.28        12.65 o                         
   7   8   5        510.38        470.65        22.78 o                         
   8   8   5         29.80         43.10         7.90 o                         
   9   8   5         69.19         69.28         6.94 o                         
  10   8   5         23.26         17.80         3.62 o                         
  11   8   5          7.70          6.39         3.91 o                         
 -11   9   5         60.14         65.48        12.36 o                         
 -10   9   5        257.74        276.66        16.28 o                         
  -9   9   5        252.83        252.09        13.68 o                         
  -8   9   5        273.70        304.88        13.95 o                         
  -7   9   5        348.45        305.03        14.38 o                         
  -6   9   5         56.29         36.58         7.28 o                         
  -5   9   5       1755.83       1627.89        52.88 o                         
  -4   9   5       2703.23       2451.75        60.11 o                         
  -3   9   5        463.64        476.97        27.23 o                         
  -2   9   5        205.22        238.33        20.32 o                         
  -1   9   5       4809.83       5247.83       107.57 o                         
   0   9   5       1322.29       1414.96        59.34 o                         
   1   9   5        498.47        647.27        33.03 o                         
   2   9   5       5239.82       5458.25        98.88 o                         
   3   9   5       5637.27       5522.86       125.96 o                         
   4   9   5         43.00         11.72         7.05 o                         
   5   9   5        506.60        424.61        43.18 o                         
   6   9   5       1803.43       1366.70        43.74 o                         
   7   9   5         88.97         91.24        25.28 o                         
   8   9   5        348.52        413.44        19.77 o                         
   9   9   5        152.48        176.94        10.58 o                         
  10   9   5         37.68         35.87         5.27 o                         
  11   9   5          8.51          8.13         2.82 o                         
 -11  10   5         22.25         30.45        10.77 o                         
 -10  10   5          6.48         10.85         4.75 o                         
  -9  10   5         39.69         50.00         7.82 o                         
  -8  10   5         84.56         76.29         7.50 o                         
  -7  10   5          0.11          0.12         4.35 o                         
  -6  10   5        542.70        450.13        22.93 o                         
  -5  10   5       1036.41        847.04        39.53 o                         
  -4  10   5         73.14         60.18         9.87 o                         
  -3  10   5        298.08        247.81        20.61 o                         
  -2  10   5        200.11        136.99        16.79 o                         
  -1  10   5          0.85          5.51         9.97 o                         
   0  10   5       2241.16       2236.21       107.19 o                         
   1  10   5       4225.80       4112.83        89.58 o                         
   2  10   5        269.27        222.55        20.53 o                         
   3  10   5         17.37          3.03        10.05 o                         
   4  10   5        839.22        690.53        77.36 o                         
   5  10   5        271.12        233.75        23.40 o                         
   6  10   5         30.44         25.68         7.82 o                         
   7  10   5          6.84         -0.95         5.47 o                         
   8  10   5        333.90        327.94        53.76 o                         
   9  10   5         59.68         74.75         7.07 o                         
  10  10   5          0.30         -3.19         3.19 o                         
  11  10   5         28.10         21.78         4.00 o                         
 -11  11   5          9.44         12.72        11.25 o                         
 -10  11   5          0.87          0.68         4.13 o                         
  -9  11   5          3.24          1.64         4.83 o                         
  -8  11   5        196.47        215.91        16.03 o                         
  -7  11   5        458.96        432.30        23.46 o                         
  -6  11   5          2.38          0.17         4.47 o                         
  -5  11   5        119.52        107.91        10.63 o                         
  -4  11   5          1.77          4.86         4.62 o                         
  -3  11   5        153.25        118.83        14.91 o                         
  -2  11   5        196.86        245.18        28.78 o                         
  -1  11   5        988.08       1035.91        41.75 o                         
   0  11   5        244.15        231.45        36.37 o                         
   1  11   5         31.54         25.65         9.85 o                         
   2  11   5        416.57        416.21        29.95 o                         
   3  11   5          0.50        -12.92        14.04 o                         
   4  11   5         82.69         77.69        16.81 o                         
   5  11   5         19.15         23.43         6.35 o                         
   6  11   5         12.77          4.74         7.74 o                         
   7  11   5         33.27         38.97        15.39 o                         
   8  11   5          8.18          8.51         4.99 o                         
   9  11   5         73.02         81.03        12.28 o                         
  10  11   5          0.30         -2.55         4.31 o                         
  11  11   5          7.09         15.15         4.47 o                         
 -11  12   5         10.06          7.28         2.72 o                         
 -10  12   5          9.79          8.29         3.92 o                         
  -9  12   5         82.06         96.61         9.85 o                         
  -8  12   5          1.41          4.31         5.26 o                         
  -7  12   5         43.96         40.01         9.59 o                         
  -6  12   5        788.24        649.88       132.24 o                         
  -5  12   5        776.82        651.27        29.62 o                         
  -4  12   5        117.48         61.54        10.99 o                         
  -3  12   5       1894.67       1769.16        96.66 o                         
  -2  12   5       4230.86       4124.16       125.92 o                         
  -1  12   5        826.84        808.86        46.10 o                         
   0  12   5          2.51          2.47         8.01 o                         
   1  12   5        839.64        816.87        42.11 o                         
   2  12   5         16.97         12.69         6.88 o                         
   3  12   5       2159.99       1994.50        82.09 o                         
   4  12   5       2855.25       2427.55        91.92 o                         
   5  12   5       1692.22       1409.61        60.46 o                         
   6  12   5        354.13        288.72        27.44 o                         
   7  12   5        167.20        186.79        17.71 o                         
   8  12   5         57.82         87.89        12.60 o                         
   9  12   5          4.85         -0.96         5.26 o                         
  10  12   5         41.37         60.14         9.73 o                         
  11  12   5         64.65         47.53         7.18 o                         
 -10  13   5         25.18         25.70         4.96 o                         
  -9  13   5          0.34          0.94         3.94 o                         
  -8  13   5          0.91          2.39         4.94 o                         
  -7  13   5         48.60         34.27         5.85 o                         
  -6  13   5         54.63         34.27         7.47 o                         
  -5  13   5         51.24         41.67         8.67 o                         
  -4  13   5         98.97         85.94         8.38 o                         
  -3  13   5          6.59          0.26        36.53 o                         
  -2  13   5          0.33          3.03         8.77 o                         
  -1  13   5        179.04        170.52        37.01 o                         
   0  13   5        961.25        860.94        51.69 o                         
   1  13   5         42.54         47.92        19.70 o                         
   2  13   5        360.36        295.07        32.84 o                         
   3  13   5        359.50        319.72        34.45 o                         
   4  13   5         43.77         48.01        12.28 o                         
   5  13   5       1263.74       1072.24        53.76 o                         
   6  13   5         21.12         19.85         7.90 o                         
   7  13   5         43.97         41.95         9.41 o                         
   8  13   5         14.91         18.82         7.18 o                         
   9  13   5         29.48         40.84         8.14 o                         
  10  13   5         48.89         57.90         8.77 o                         
 -10  14   5         10.51          6.90         3.29 o                         
  -9  14   5          8.12         12.85         4.02 o                         
  -8  14   5         56.30         44.01         6.79 o                         
  -7  14   5         47.25         41.43         6.21 o                         
  -6  14   5        198.35        198.01        19.30 o                         
  -5  14   5        243.77        219.19        17.74 o                         
  -4  14   5          0.32          1.83         4.46 o                         
  -3  14   5        154.99        145.55        13.40 o                         
  -2  14   5       1249.21       1133.01        33.55 o                         
  -1  14   5        450.04        377.73        58.70 o                         
   0  14   5         82.18         66.05        15.32 o                         
   1  14   5        529.67        415.33        38.67 o                         
   2  14   5        864.46        828.12        50.06 o                         
   3  14   5        258.32        202.03        16.34 o                         
   4  14   5        542.38        464.34        35.41 o                         
   5  14   5        147.59        158.64        13.51 o                         
   6  14   5         15.56         14.87         7.50 o                         
   7  14   5         94.90        104.00        13.24 o                         
   8  14   5         17.58         14.99         5.74 o                         
   9  14   5          2.65         -3.19         5.74 o                         
  10  14   5          8.98          8.59         3.15 o                         
 -10  15   5         42.03         45.92         5.24 o                         
  -9  15   5          2.95          0.88         3.65 o                         
  -8  15   5          1.08          1.35         4.61 o                         
  -7  15   5          3.31          5.29         4.04 o                         
  -6  15   5         33.61         25.50         7.10 o                         
  -5  15   5        214.20        202.44        18.26 o                         
  -4  15   5        531.42        505.09        20.95 o                         
  -3  15   5         86.51         65.47         9.27 o                         
  -2  15   5         28.67         33.70         6.76 o                         
  -1  15   5        726.74        617.40        28.95 o                         
   0  15   5        621.14        537.71        29.32 o                         
   1  15   5          9.17         10.19         5.81 o                         
   2  15   5        701.55        597.77        40.10 o                         
   3  15   5        902.83        837.14        51.28 o                         
   4  15   5         79.55         81.93         8.54 o                         
   5  15   5        182.78        179.10        14.36 o                         
   6  15   5         55.77         50.23         9.01 o                         
   7  15   5         20.05         22.17         7.34 o                         
   8  15   5          0.25         -4.00         4.00 o                         
   9  15   5          8.14         11.55         4.04 o                         
  10  15   5          9.57          6.34         2.38 o                         
  -9  16   5          7.68         10.54         3.75 o                         
  -8  16   5         16.66         13.27         3.66 o                         
  -7  16   5         32.95         28.51         5.72 o                         
  -6  16   5         34.25         24.35         5.98 o                         
  -5  16   5          8.58          3.00         4.98 o                         
  -4  16   5         14.04         10.27         4.35 o                         
  -3  16   5        153.29        162.27        18.18 o                         
  -2  16   5          4.07          9.90         4.79 o                         
  -1  16   5          3.91          5.66         4.55 o                         
   0  16   5          6.22          5.89         5.90 o                         
   1  16   5        339.32        363.75        24.80 o                         
   2  16   5          1.07          8.12         6.84 o                         
   3  16   5         46.74         49.44         7.49 o                         
   4  16   5         93.82        110.23         8.57 o                         
   5  16   5          8.13         11.69         4.14 o                         
   6  16   5         61.53         70.70         7.55 o                         
   7  16   5         13.81          8.99         4.06 o                         
   8  16   5          4.93          2.50         3.37 o                         
   9  16   5          0.03          2.16         2.70 o                         
  -9  17   5          0.89         -0.34         2.32 o                         
  -8  17   5          9.45         12.03         3.11 o                         
  -7  17   5          6.70          4.28         7.34 o                         
  -6  17   5          9.51          3.02         8.14 o                         
  -5  17   5         27.87         28.79         7.10 o                         
  -4  17   5         46.16         49.47        12.76 o                         
  -3  17   5         43.51         40.69         7.66 o                         
  -2  17   5         44.03         48.14         7.86 o                         
  -1  17   5        356.35        392.68        21.73 o                         
   0  17   5        216.30        218.74        17.00 o                         
   1  17   5         18.50          7.55         5.81 o                         
   2  17   5        305.30        312.64        22.09 o                         
   3  17   5        398.23        403.85        21.63 o                         
   4  17   5         17.69         18.16         6.06 o                         
   5  17   5         99.59         87.26         8.42 o                         
   6  17   5         67.41         65.03        10.09 o                         
   7  17   5          0.12          1.12         5.66 o                         
   8  17   5         46.68         39.54         6.70 o                         
   9  17   5         36.02         35.72         4.45 o                         
  -8  18   5         15.65          8.37         6.56 o                         
  -7  18   5         14.15         13.20         4.51 o                         
  -6  18   5         12.46         19.98         4.87 o                         
  -5  18   5         67.60         71.46        14.68 o                         
  -4  18   5         35.63         26.18         6.46 o                         
  -3  18   5        117.27        166.27        14.18 o                         
  -2  18   5        116.17        134.57        12.90 o                         
  -1  18   5         28.24         30.23         6.94 o                         
   0  18   5         20.66         34.15         8.02 o                         
   1  18   5        453.84        520.80        26.51 o                         
   2  18   5          0.64         -1.63         4.98 o                         
   3  18   5        450.85        524.31        23.05 o                         
   4  18   5        865.92       1025.68        30.04 o                         
   5  18   5        129.79        158.28        10.75 o                         
   6  18   5         28.59         15.56         3.71 o                         
   7  18   5         24.13         28.43         5.74 o                         
   8  18   5         17.93         25.22         4.33 o                         
  -8  19   5          0.07         -0.80         3.67 o                         
  -7  19   5          2.85          4.12         2.86 o                         
  -6  19   5          0.70          1.74         3.13 o                         
  -5  19   5          0.01          0.96         5.90 o                         
  -4  19   5         88.25         94.17        10.85 o                         
  -3  19   5        279.76        263.02        37.09 o                         
  -2  19   5         24.80         12.56         5.24 o                         
  -1  19   5         21.67         21.87         5.86 o                         
   0  19   5          9.33         10.38         6.15 o                         
   1  19   5          8.78          2.87         5.30 o                         
   2  19   5         54.13         42.56         8.03 o                         
   3  19   5         34.54         26.25         5.68 o                         
   4  19   5         43.73         57.99         7.64 o                         
   5  19   5          0.46          5.05         4.90 o                         
   6  19   5          9.78          5.60         2.94 o                         
   7  19   5         18.22         17.91         4.06 o                         
  -7  20   5          3.64          0.32         4.31 o                         
  -6  20   5         21.80         37.17         8.45 o                         
  -5  20   5         31.77         28.39         8.77 o                         
  -4  20   5         16.97         27.24         5.90 o                         
  -3  20   5         13.52         14.05         5.46 o                         
  -2  20   5         94.91        111.18        12.68 o                         
  -1  20   5          8.60          8.26         4.79 o                         
   0  20   5        154.20        177.40        14.77 o                         
   1  20   5        295.09        290.15        28.39 o                         
   2  20   5        357.21        428.12        17.94 o                         
   3  20   5          0.30          1.24         3.56 o                         
   4  20   5        111.15        121.17         9.44 o                         
   5  20   5          1.33         -0.97         3.99 o                         
   6  20   5        103.12         90.92        12.44 o                         
   7  20   5         68.95         50.88         8.14 o                         
  -6  21   5          0.76          0.48         3.51 o                         
  -5  21   5          3.87          5.29         3.68 o                         
  -4  21   5         25.61         29.90         6.30 o                         
  -3  21   5          0.36          4.28         4.11 o                         
  -2  21   5         21.37         22.63         5.88 o                         
  -1  21   5          8.44         18.56         5.68 o                         
   0  21   5         65.59         73.85        13.40 o                         
   1  21   5         14.10         23.14         8.61 o                         
   2  21   5        153.57        202.38        12.01 o                         
   3  21   5         71.89         96.45         8.41 o                         
   4  21   5          7.13          7.01         3.75 o                         
   5  21   5         58.98         68.73         7.32 o                         
  -5  22   5          4.73          6.16         3.99 o                         
  -4  22   5         23.77         19.46         6.54 o                         
  -3  22   5          0.57          2.68         3.39 o                         
  -2  22   5          1.53         10.69         4.27 o                         
  -1  22   5          4.40         13.08         6.06 o                         
   0  22   5         29.61         35.46         7.22 o                         
   1  22   5         90.08         87.14         7.92 o                         
   2  22   5        154.74        176.82        13.89 o                         
   3  22   5          9.81         18.65         5.16 o                         
   4  22   5         39.33         26.43         4.77 o                         
  -4  23   5         11.21         13.69         6.78 o                         
  -3  23   5         32.69         37.16         5.14 o                         
  -2  23   5         33.29         38.54         9.97 o                         
  -1  23   5         62.68         85.14         7.60 o                         
   0  23   5         67.29         80.99         7.21 o                         
   1  23   5          0.80          3.39         3.12 o                         
   2  23   5        139.61        177.58        12.47 o                         
   3  23   5         50.69         63.58         8.85 o                         
  -2  24   5          7.11          1.28         2.76 o                         
  -1  24   5          0.98          0.81         2.58 o                         
   0  24   5          0.49          0.89         3.48 o                         
   1  24   5          2.09          5.14         3.59 o                         
   2  24   5          2.94          6.97         3.26 o                         
 -12   0   6         62.19         44.34         8.14 o                         
 -11   0   6        323.03        320.12        17.10 o                         
 -10   0   6        292.16        333.67        34.30 o                         
  -9   0   6          6.52         -1.88         5.70 o                         
  -8   0   6       1636.02       1502.32        33.37 o                         
  -7   0   6        108.19         91.64        19.28 o                         
  -6   0   6         37.98         22.81         7.80 o                         
  -5   0   6       5018.76       5545.35       132.98 o                         
  -4   0   6       5044.48       5116.46       101.23 o                         
  -3   0   6        771.46        849.23        36.53 o                         
  -2   0   6       7443.90       8042.21       109.93 o                         
  -1   0   6       2783.92       3375.91        54.26 o                         
   0   0   6        564.80        719.65        21.56 o                         
   1   0   6      14396.45      16577.07       167.30 o                         
   2   0   6       9430.22      10860.14       139.42 o                         
   3   0   6        768.11        861.25        41.63 o                         
   4   0   6        171.64         95.13        15.58 o                         
   5   0   6       3296.26       3180.84       140.21 o                         
   6   0   6       2765.73       2954.01       144.52 o                         
   7   0   6        305.90        334.18        51.04 o                         
   8   0   6        931.90        891.43        64.52 o                         
   9   0   6        107.29        117.24        11.33 o                         
  10   0   6          0.13         -6.43         6.43 o                         
  11   0   6         61.83        100.49        13.24 o                         
  12   0   6          9.98          4.94         4.47 o                         
 -12   1   6          1.36         -4.63         5.26 o                         
 -11   1   6         31.71         30.94         4.10 o                         
 -10   1   6        284.43        300.69        11.68 o                         
  -9   1   6         24.01         15.96         3.52 o                         
  -8   1   6        372.19        371.39        10.98 o                         
  -7   1   6         35.95         18.24         5.55 o                         
  -6   1   6         73.89         75.67         9.59 o                         
  -5   1   6          4.05          2.69         4.62 o                         
  -4   1   6       3227.34       3519.00        50.75 o                         
  -3   1   6       8388.61       9558.23       114.38 o                         
  -2   1   6       4527.99       5406.83        76.50 o                         
  -1   1   6       1496.80       1616.43        23.12 o                         
   0   1   6       4159.47       4967.38        51.93 o                         
   1   1   6        284.77        379.89        13.12 o                         
   2   1   6       1105.79       1129.24        55.08 o                         
   3   1   6         77.67         94.54         8.19 o                         
   4   1   6        135.23         88.35        11.01 o                         
   5   1   6        144.27        153.40        18.39 o                         
   6   1   6        739.38        815.05        53.11 o                         
   7   1   6       1401.69       1338.05        71.58 o                         
   8   1   6         79.36         87.64         7.23 o                         
   9   1   6          7.96          7.79         3.46 o                         
  10   1   6         23.62         24.39         4.32 o                         
  11   1   6         12.61         14.27         4.88 o                         
  12   1   6         15.25         17.18         4.11 o                         
 -12   2   6          1.03         -2.39         5.10 o                         
 -11   2   6        158.21        166.95         8.89 o                         
 -10   2   6         60.61         81.24         6.36 o                         
  -9   2   6         53.56         61.91         5.77 o                         
  -8   2   6        122.73        127.64         6.78 o                         
  -7   2   6        414.31        347.08        24.12 o                         
  -6   2   6          9.99          6.05         5.15 o                         
  -5   2   6       1958.13       2065.33        55.66 o                         
  -4   2   6       1936.20       2124.54        38.93 o                         
  -3   2   6        745.54        964.00        25.95 o                         
  -2   2   6      14353.04      17034.88       226.08 o                         
  -1   2   6      15568.14      18532.76        98.12 o                         
   0   2   6        124.30        110.77         6.32 o                         
   1   2   6       9311.52      11108.88       146.32 o                         
   2   2   6       7633.03       8265.80        77.35 o                         
   3   2   6         52.16         55.42        10.38 o                         
   4   2   6          2.06         12.10         6.13 o                         
   5   2   6       1481.62       1380.49        53.90 o                         
   6   2   6        590.36        675.28        48.61 o                         
   7   2   6         44.12         20.26         8.93 o                         
   8   2   6        463.40        484.58        18.94 o                         
   9   2   6         58.65         50.33         5.70 o                         
  10   2   6          0.53         -2.70         4.22 o                         
  11   2   6         26.29         40.88         5.47 o                         
  12   2   6         17.60         17.52         5.26 o                         
 -12   3   6         88.75         83.11        10.69 o                         
 -11   3   6          9.15         21.26         3.99 o                         
 -10   3   6        127.49        138.42         8.89 o                         
  -9   3   6        764.35        835.62        22.63 o                         
  -8   3   6       1212.51       1140.80        19.85 o                         
  -7   3   6        674.00        587.73        32.14 o                         
  -6   3   6       1022.43        994.53        39.16 o                         
  -5   3   6       1210.27       1230.03        47.57 o                         
  -4   3   6       5622.88       6051.85        64.56 o                         
  -3   3   6       7600.06       8224.94       140.11 o                         
  -2   3   6       1384.75       1296.92        23.93 o                         
  -1   3   6       3538.11       4142.75        42.88 o                         
   0   3   6       4927.68       5534.52        56.13 o                         
   1   3   6      10767.02      12495.21       194.86 o                         
   2   3   6          6.67          9.76         3.88 o                         
   3   3   6       5498.00       6251.18        84.21 o                         
   4   3   6       4434.72       4866.12        90.09 o                         
   5   3   6       1238.57       1297.47        53.12 o                         
   6   3   6        935.87        969.20        53.95 o                         
   7   3   6        911.98        835.86        45.30 o                         
   8   3   6        290.89        303.69        14.87 o                         
   9   3   6         82.78         83.94         8.21 o                         
  10   3   6         88.60         89.34         7.73 o                         
  11   3   6         45.38         50.38         8.53 o                         
  12   3   6         10.77         12.14         3.77 o                         
 -12   4   6          0.04         -2.55         5.10 o                         
 -11   4   6         31.15         38.00         6.26 o                         
 -10   4   6          0.73          4.00         3.16 o                         
  -9   4   6        204.41        219.68        10.46 o                         
  -8   4   6        456.99        405.50        12.87 o                         
  -7   4   6         34.29         27.40         6.12 o                         
  -6   4   6         90.00         72.75        11.25 o                         
  -5   4   6         40.45         29.33         6.91 o                         
  -4   4   6         28.67         31.65         6.35 o                         
  -3   4   6       2304.93       2578.96        38.23 o                         
  -2   4   6       1310.74       1611.23        40.31 o                         
  -1   4   6       1818.84       2313.93        40.54 o                         
   0   4   6         97.46        126.00         8.50 o                         
   1   4   6        194.67        203.88         9.87 o                         
   2   4   6        110.32        108.02         8.45 o                         
   3   4   6        913.87       1156.56        35.80 o                         
   4   4   6       1651.21       1803.82        49.19 o                         
   5   4   6        795.46        951.05        46.03 o                         
   6   4   6        191.67        171.27        21.49 o                         
   7   4   6          7.38         15.13         4.64 o                         
   8   4   6          0.10         -0.79         4.47 o                         
   9   4   6        143.49        158.76        12.62 o                         
  10   4   6          4.09          4.44         4.33 o                         
  11   4   6          0.49          1.98         3.99 o                         
  12   4   6          0.07         -1.78         3.03 o                         
 -12   5   6        112.48        106.55        11.96 o                         
 -11   5   6          4.39          9.41         7.34 o                         
 -10   5   6        124.29        131.35         7.72 o                         
  -9   5   6        534.50        574.80        16.86 o                         
  -8   5   6        121.01        126.84         7.57 o                         
  -7   5   6        566.65        490.13        13.05 o                         
  -6   5   6        762.52        641.80        36.39 o                         
  -5   5   6        477.77        536.47        27.12 o                         
  -4   5   6       2792.39       3203.62        61.73 o                         
  -3   5   6       2910.76       2842.29        53.23 o                         
  -2   5   6         21.44          9.76         4.42 o                         
  -1   5   6       4721.84       5646.51        65.44 o                         
   0   5   6      13205.36      15663.12       282.93 o                         
   1   5   6       5447.38       6731.44        83.15 o                         
   2   5   6       1209.88       1439.07        34.39 o                         
   3   5   6        729.62        797.18        30.46 o                         
   4   5   6       2792.61       2712.49        61.71 o                         
   5   5   6          5.12         15.09         6.60 o                         
   6   5   6       1611.51       1425.08       100.42 o                         
   7   5   6       2533.15       2171.94        51.34 o                         
   8   5   6          9.22         13.81         9.01 o                         
   9   5   6          0.91          8.31         3.64 o                         
  10   5   6          1.08         -3.21         4.79 o                         
  11   5   6          0.18          5.59         3.82 o                         
  12   5   6         51.97         48.81         5.40 o                         
 -12   6   6          6.67          2.71         3.83 o                         
 -11   6   6        115.45        137.18        16.11 o                         
 -10   6   6          0.27          1.76         2.96 o                         
  -9   6   6        263.06        281.59        11.87 o                         
  -8   6   6       1350.05       1384.42        23.91 o                         
  -7   6   6        658.21        608.48        16.93 o                         
  -6   6   6          5.13          2.01         5.64 o                         
  -5   6   6        939.97        932.78        37.01 o                         
  -4   6   6       3357.54       3300.96        93.38 o                         
  -3   6   6        311.78        376.58        19.97 o                         
  -2   6   6       1265.93       1330.88        37.40 o                         
  -1   6   6       2581.70       2843.12        65.12 o                         
   0   6   6       1676.61       2041.12        39.66 o                         
   1   6   6       1544.27       1754.76        38.00 o                         
   2   6   6       3000.13       3266.74        54.72 o                         
   3   6   6          6.03          4.19         3.90 o                         
   4   6   6         33.70         34.32         8.43 o                         
   5   6   6       2269.68       2282.78        63.34 o                         
   6   6   6       1028.04        945.25        65.09 o                         
   7   6   6         88.29         77.30         7.92 o                         
   8   6   6        848.00        921.33        38.95 o                         
   9   6   6        295.37        319.07        14.09 o                         
  10   6   6          0.28         -3.83         3.83 o                         
  11   6   6         42.38         57.92         6.88 o                         
  12   6   6         44.12         47.38         7.34 o                         
 -12   7   6         46.23         44.98         7.34 o                         
 -11   7   6         17.18         17.87         7.66 o                         
 -10   7   6          0.05          3.68         3.61 o                         
  -9   7   6         43.27         35.74         4.97 o                         
  -8   7   6          7.93          9.22         3.49 o                         
  -7   7   6        127.00        147.32         9.03 o                         
  -6   7   6        990.25        898.51        45.56 o                         
  -5   7   6        920.64        897.43        37.54 o                         
  -4   7   6         33.75         53.40         9.27 o                         
  -3   7   6       1446.98       1488.71        41.06 o                         
  -2   7   6        942.25       1084.55        32.59 o                         
  -1   7   6        515.39        662.29        26.38 o                         
   0   7   6       2114.11       2667.75        84.43 o                         
   1   7   6         73.50         62.93         8.57 o                         
   2   7   6       5661.67       6961.72        92.46 o                         
   3   7   6        808.03        748.05        27.74 o                         
   4   7   6        108.48        127.86        14.74 o                         
   5   7   6        185.25        171.14        21.09 o                         
   6   7   6          3.40          7.33         9.81 o                         
   7   7   6        356.16        329.73        15.44 o                         
   8   7   6          0.69          4.73         7.42 o                         
   9   7   6         47.73         40.46         5.28 o                         
  10   7   6          0.16         -1.55         3.21 o                         
  11   7   6         10.21         18.58         4.62 o                         
 -11   8   6        123.50        133.10        10.06 o                         
 -10   8   6         61.02         65.31         8.60 o                         
  -9   8   6          0.49         -2.07         3.53 o                         
  -8   8   6       1906.99       2032.51        29.12 o                         
  -7   8   6       1600.63       1551.30        31.96 o                         
  -6   8   6          3.54         11.69         5.22 o                         
  -5   8   6       1878.03       1856.38        56.10 o                         
  -4   8   6       3468.80       3285.54        69.58 o                         
  -3   8   6          0.06          3.86         4.65 o                         
  -2   8   6        519.42        611.02        33.79 o                         
  -1   8   6       1810.95       1928.30        70.59 o                         
   0   8   6        353.97        345.19        40.20 o                         
   1   8   6        243.04        199.75        18.41 o                         
   2   8   6       7176.60       7782.99       101.90 o                         
   3   8   6        621.52        726.51        31.09 o                         
   4   8   6       1864.45       1941.42        55.90 o                         
   5   8   6       4158.38       3914.20       102.03 o                         
   6   8   6       2197.51       1959.62        74.22 o                         
   7   8   6       1141.57       1044.47        46.02 o                         
   8   8   6       1575.66       1986.20        58.06 o                         
   9   8   6         94.50        128.56         9.16 o                         
  10   8   6         17.52         16.84         3.67 o                         
  11   8   6         63.68         68.24        10.45 o                         
 -11   9   6          1.54          1.16         3.06 o                         
 -10   9   6         43.65         55.66         7.88 o                         
  -9   9   6        109.07        101.17         8.91 o                         
  -8   9   6        176.11        206.57        10.19 o                         
  -7   9   6        844.48        848.29        26.45 o                         
  -6   9   6        740.33        694.98        32.04 o                         
  -5   9   6        964.77        795.64        37.73 o                         
  -4   9   6         16.75         28.14         7.03 o                         
  -3   9   6        181.90        173.94        17.63 o                         
  -2   9   6        479.74        448.79        30.57 o                         
  -1   9   6          6.27         18.55        22.65 o                         
   0   9   6         15.42         29.83        15.63 o                         
   1   9   6       2021.83       2382.56        79.38 o                         
   2   9   6         52.60         76.86        12.56 o                         
   3   9   6         15.41         10.64         6.01 o                         
   4   9   6         31.80         28.34         8.55 o                         
   5   9   6        683.77        582.88        51.71 o                         
   6   9   6        599.90        528.76        55.22 o                         
   7   9   6         73.62         68.67         9.80 o                         
   8   9   6        148.52        184.76        13.60 o                         
   9   9   6         44.64         46.51         5.83 o                         
  10   9   6        122.90        153.32         8.86 o                         
  11   9   6         17.47         21.11         3.14 o                         
 -11  10   6         87.58         95.03         8.61 o                         
 -10  10   6         40.91         39.14         6.48 o                         
  -9  10   6         16.44         13.40         6.84 o                         
  -8  10   6        102.52        147.57        11.49 o                         
  -7  10   6        437.61        463.11        24.73 o                         
  -6  10   6          1.26         -1.21         4.72 o                         
  -5  10   6        127.44        121.15        17.50 o                         
  -4  10   6        790.54        798.17        41.47 o                         
  -3  10   6          8.45         11.58         6.87 o                         
  -2  10   6        588.22        587.56        36.70 o                         
  -1  10   6        580.65        595.24        42.80 o                         
   0  10   6          0.72          3.51         7.82 o                         
   1  10   6       2280.61       2747.25        89.99 o                         
   2  10   6        282.75        378.26        28.02 o                         
   3  10   6        755.70        655.99        46.10 o                         
   4  10   6         69.81        102.48        46.18 o                         
   5  10   6       1191.49        957.93        67.57 o                         
   6  10   6        167.10        179.88        32.06 o                         
   7  10   6        208.21        185.21        15.11 o                         
   8  10   6        284.30        362.01        18.17 o                         
   9  10   6         59.83         93.98         9.00 o                         
  10  10   6         37.67         38.39         5.45 o                         
  11  10   6          7.45         10.53         3.83 o                         
 -11  11   6          1.57          2.78         3.59 o                         
 -10  11   6        181.49        210.67        13.13 o                         
  -9  11   6        478.54        523.48        22.87 o                         
  -8  11   6          0.65         -2.49         4.21 o                         
  -7  11   6       1013.88       1106.71        38.22 o                         
  -6  11   6        866.15        837.28        46.58 o                         
  -5  11   6        830.96        612.67        35.84 o                         
  -4  11   6        119.80        133.17        17.06 o                         
  -3  11   6       1316.52       1277.64        51.68 o                         
  -2  11   6        587.40        622.28        39.88 o                         
  -1  11   6        170.50        156.96        23.85 o                         
   0  11   6        464.62        579.35        60.14 o                         
   1  11   6       3052.63       3369.26       142.21 o                         
   2  11   6          2.57          1.51         6.34 o                         
   3  11   6       1102.54       1065.23        96.82 o                         
   4  11   6       1255.85       1200.84        75.40 o                         
   5  11   6        232.45        194.92        22.33 o                         
   6  11   6        299.73        292.10        20.82 o                         
   7  11   6        608.50        648.78        32.54 o                         
   8  11   6          2.42          6.41         4.87 o                         
   9  11   6        172.53        209.64        12.69 o                         
  10  11   6        108.73        133.83        13.08 o                         
 -10  12   6          0.09         -0.39         5.58 o                         
  -9  12   6          0.06          1.57         4.75 o                         
  -8  12   6          8.47         10.08         5.13 o                         
  -7  12   6        130.31        136.19        13.45 o                         
  -6  12   6         45.80         49.45        12.28 o                         
  -5  12   6          9.59          9.02         5.33 o                         
  -4  12   6        221.62        186.59        15.35 o                         
  -3  12   6        105.08         75.10        15.85 o                         
  -2  12   6         41.44         40.50        11.44 o                         
  -1  12   6        198.94        210.79        24.81 o                         
   0  12   6        498.29        520.33        59.66 o                         
   1  12   6        776.06        709.86        49.94 o                         
   2  12   6         99.79         97.95        19.17 o                         
   3  12   6        354.32        343.59        56.95 o                         
   4  12   6          3.16         14.06         6.73 o                         
   5  12   6         76.00         79.92        15.79 o                         
   6  12   6         80.63         73.68        10.23 o                         
   7  12   6         51.93         42.70         8.88 o                         
   8  12   6          2.83          8.29         4.00 o                         
   9  12   6          0.57         -3.51         4.63 o                         
  10  12   6          9.72         14.20         4.94 o                         
 -10  13   6         29.79         28.86         5.04 o                         
  -9  13   6        118.80        116.90        10.50 o                         
  -8  13   6         41.72         27.62         5.40 o                         
  -7  13   6        516.23        570.09        26.73 o                         
  -6  13   6        815.45        636.93       163.10 o                         
  -5  13   6        437.90        325.27        25.60 o                         
  -4  13   6         73.66         90.42         9.15 o                         
  -3  13   6        419.08        347.02        17.03 o                         
  -2  13   6        866.81        775.43        61.19 o                         
  -1  13   6         36.28         43.87        26.00 o                         
   0  13   6        592.46        563.59        42.08 o                         
   1  13   6        504.31        428.90        37.33 o                         
   2  13   6        183.39        121.71        27.91 o                         
   3  13   6       2738.72       2477.56        60.51 o                         
   4  13   6       1754.22       1772.82        68.11 o                         
   5  13   6        115.19        110.22        17.55 o                         
   6  13   6        575.03        621.39        26.96 o                         
   7  13   6        707.28        799.99        27.91 o                         
   8  13   6         15.41          0.96         4.63 o                         
   9  13   6         70.62         69.55        10.21 o                         
  10  13   6        132.90        167.49        13.56 o                         
 -10  14   6         24.74         21.61         4.20 o                         
  -9  14   6          6.72          7.82         4.18 o                         
  -8  14   6        214.68        246.98        13.06 o                         
  -7  14   6         14.13          4.54         5.50 o                         
  -6  14   6        103.56         96.72        35.25 o                         
  -5  14   6        711.70        794.67        33.99 o                         
  -4  14   6        969.75        975.25        35.12 o                         
  -3  14   6          1.82          1.92         4.78 o                         
  -2  14   6        431.16        485.13        22.29 o                         
  -1  14   6        257.16        237.86        15.61 o                         
   0  14   6        340.67        327.94        17.13 o                         
   1  14   6         64.59         59.27         7.93 o                         
   2  14   6       1198.93       1235.46        60.69 o                         
   3  14   6        481.45        490.54        28.04 o                         
   4  14   6        122.31        124.42        18.50 o                         
   5  14   6          5.27          4.63         7.02 o                         
   6  14   6         70.92         67.97         9.17 o                         
   7  14   6         10.92         14.81         4.95 o                         
   8  14   6         88.60        125.86        13.88 o                         
   9  14   6         13.28          9.73         4.31 o                         
  10  14   6         38.47         30.22         4.45 o                         
  -9  15   6         27.21         35.61         6.05 o                         
  -8  15   6        135.24        148.63        17.31 o                         
  -7  15   6          7.37         10.27         3.70 o                         
  -6  15   6        143.35        111.79        29.27 o                         
  -5  15   6        192.06        160.55        15.49 o                         
  -4  15   6        312.60        340.90        17.46 o                         
  -3  15   6        133.40        137.48        13.30 o                         
  -2  15   6         18.81          9.08         4.83 o                         
  -1  15   6         18.31         13.58         5.06 o                         
   0  15   6         58.69         68.66         9.76 o                         
   1  15   6          2.29          7.43         5.80 o                         
   2  15   6         62.33         49.93        14.04 o                         
   3  15   6          1.58          6.57         4.34 o                         
   4  15   6        102.38         86.10        13.64 o                         
   5  15   6         32.23         37.20         6.88 o                         
   6  15   6        114.17        122.20        11.31 o                         
   7  15   6         87.88         88.18         9.31 o                         
   8  15   6          3.20          9.39         7.58 o                         
   9  15   6          2.79          6.68         3.67 o                         
  -9  16   6         16.73         26.83         6.62 o                         
  -8  16   6        310.17        406.07        39.88 o                         
  -7  16   6         42.37         38.63         5.46 o                         
  -6  16   6        103.25        137.05        13.08 o                         
  -5  16   6        310.09        331.08        21.48 o                         
  -4  16   6        238.49        230.57        14.33 o                         
  -3  16   6        109.94        150.05        13.74 o                         
  -2  16   6        427.99        469.34        26.72 o                         
  -1  16   6        382.90        426.53        22.66 o                         
   0  16   6        191.54        170.23        14.94 o                         
   1  16   6          2.32          7.82         6.43 o                         
   2  16   6        575.12        602.32        43.55 o                         
   3  16   6        442.89        452.72        20.02 o                         
   4  16   6         13.05         15.38         4.45 o                         
   5  16   6        309.46        378.21        16.95 o                         
   6  16   6        111.94        136.05        11.81 o                         
   7  16   6         54.59         61.45         6.55 o                         
   8  16   6        112.65        128.00         9.90 o                         
   9  16   6         21.38         32.93         5.34 o                         
  -9  17   6          0.63         -3.03         4.15 o                         
  -8  17   6         33.90         44.22         6.40 o                         
  -7  17   6         57.97         72.86         7.66 o                         
  -6  17   6          3.70          0.23         4.21 o                         
  -5  17   6          7.43          6.57         4.56 o                         
  -4  17   6         70.56         84.72        15.47 o                         
  -3  17   6        111.36        159.01        18.74 o                         
  -2  17   6        425.49        504.93        24.41 o                         
  -1  17   6         36.08         25.17         6.70 o                         
   0  17   6         22.84         13.87         6.24 o                         
   1  17   6         97.66        102.58        14.60 o                         
   2  17   6         13.04         21.06        11.64 o                         
   3  17   6        119.03        153.58        11.86 o                         
   4  17   6        160.71        212.08        20.10 o                         
   5  17   6         40.02         41.63         5.99 o                         
   6  17   6         28.99         20.94         4.39 o                         
   7  17   6          2.21         -4.06         6.70 o                         
   8  17   6          2.46          5.25         4.94 o                         
  -8  18   6         38.63         34.28         4.93 o                         
  -7  18   6         48.82         30.74         5.10 o                         
  -6  18   6          7.43         13.55         3.68 o                         
  -5  18   6         32.59         22.65         8.45 o                         
  -4  18   6        128.61        109.05        11.27 o                         
  -3  18   6         61.74         54.04         8.58 o                         
  -2  18   6         18.70         11.25         5.04 o                         
  -1  18   6        272.38        299.22        18.94 o                         
   0  18   6         63.52         65.03        14.12 o                         
   1  18   6        173.17        165.97        18.18 o                         
   2  18   6        340.15        382.84        22.93 o                         
   3  18   6        121.96        161.30        11.89 o                         
   4  18   6         14.57         14.96         4.14 o                         
   5  18   6         39.26         31.86         5.18 o                         
   6  18   6         30.25         22.25         4.00 o                         
   7  18   6          1.42          5.94         3.60 o                         
   8  18   6          5.67          2.82         2.63 o                         
  -7  19   6         86.14         71.87        13.88 o                         
  -6  19   6         56.65         59.00         7.58 o                         
  -5  19   6          0.13         -6.22         6.86 o                         
  -4  19   6        146.43        179.18        13.49 o                         
  -3  19   6        247.78        275.30        26.64 o                         
  -2  19   6         39.35         44.87         7.76 o                         
  -1  19   6         21.01         27.63         6.26 o                         
   0  19   6         68.13         94.05        11.39 o                         
   1  19   6        338.58        401.65        33.82 o                         
   2  19   6         52.59         62.37        10.20 o                         
   3  19   6         39.61         40.21         7.99 o                         
   4  19   6        120.90        155.73        10.89 o                         
   5  19   6          9.05         15.31         5.80 o                         
   6  19   6          0.38          3.78         2.83 o                         
   7  19   6          3.79         13.86         3.60 o                         
  -7  20   6         67.26         71.62         9.41 o                         
  -6  20   6         22.76         19.96         4.57 o                         
  -5  20   6         74.80         70.66        11.80 o                         
  -4  20   6          0.39         -1.16         3.63 o                         
  -3  20   6         27.04         24.43         5.81 o                         
  -2  20   6         21.23         17.51         7.98 o                         
  -1  20   6         13.64          9.44         4.52 o                         
   0  20   6         56.38         60.70         9.47 o                         
   1  20   6         73.40         93.73        11.55 o                         
   2  20   6         32.63         61.12         9.74 o                         
   3  20   6          0.31         -4.56         4.93 o                         
   4  20   6         10.68          3.00         3.61 o                         
   5  20   6          2.80         -4.17         4.17 o                         
   6  20   6          7.60         14.36         5.90 o                         
  -5  21   6          9.94         14.90         4.17 o                         
  -4  21   6        122.92        117.83         9.46 o                         
  -3  21   6         49.55         53.80        18.26 o                         
  -2  21   6          1.90          8.91         4.66 o                         
  -1  21   6          0.04         -0.99         4.25 o                         
   0  21   6         22.13         29.83        10.37 o                         
   1  21   6         38.18         41.98         7.95 o                         
   2  21   6         93.91        108.06        11.95 o                         
   3  21   6          3.59          5.59         4.75 o                         
   4  21   6         47.00         47.69         9.89 o                         
   5  21   6          6.63          3.67         4.47 o                         
  -4  22   6          0.32         -0.74         2.04 o                         
  -3  22   6          0.11          1.48         3.91 o                         
  -2  22   6         60.86         92.48        10.53 o                         
  -1  22   6         82.74        121.88        16.67 o                         
   0  22   6         82.24        104.74         8.46 o                         
   1  22   6         16.16         14.80         4.35 o                         
   2  22   6         10.57         27.05         7.74 o                         
   3  22   6          0.50          2.49         3.31 o                         
   4  22   6          3.28          3.19         3.99 o                         
  -3  23   6         44.82         23.49         4.06 o                         
  -2  23   6          5.70          1.75         3.10 o                         
  -1  23   6          1.30          0.52         5.10 o                         
   0  23   6         14.41         12.09         3.55 o                         
   1  23   6         19.97         14.17         3.56 o                         
   2  23   6          6.92         13.02         5.26 o                         
   3  23   6          0.51          2.71         3.99 o                         
  -1  24   6         15.34         18.58         3.89 o                         
   0  24   6          4.36          3.39         2.87 o                         
   1  24   6          0.24          0.87         2.87 o                         
 -12   1   7         22.84         11.17         4.79 o                         
 -11   1   7         70.77         65.21         5.76 o                         
 -10   1   7          1.99          1.92         3.49 o                         
  -9   1   7        671.11        637.04        26.53 o                         
  -8   1   7        755.57        739.39        19.71 o                         
  -7   1   7        392.39        296.53        12.31 o                         
  -6   1   7        846.85        656.34        31.04 o                         
  -5   1   7       3927.78       3750.37        79.34 o                         
  -4   1   7       2040.35       2301.83        42.47 o                         
  -3   1   7       4126.59       4306.09        55.41 o                         
  -2   1   7       2082.43       2000.50        36.28 o                         
  -1   1   7         91.77        127.31         6.71 o                         
   0   1   7         84.24         77.79         5.64 o                         
   1   1   7       5395.77       6096.36        65.26 o                         
   2   1   7      13651.58      14754.25       208.57 o                         
   3   1   7        140.22        249.13        17.29 o                         
   4   1   7       3719.41       3990.81        87.59 o                         
   5   1   7        563.30        549.56        42.97 o                         
   6   1   7          4.34         24.88        11.67 o                         
   7   1   7        423.36        389.16        24.77 o                         
   8   1   7        143.70        117.64        10.49 o                         
   9   1   7          5.23          9.94         4.03 o                         
  10   1   7        451.92        509.55        20.73 o                         
  11   1   7         68.54         86.19         8.38 o                         
  12   1   7          2.67          0.64         2.82 o                         
 -12   2   7          0.37         -0.96         3.51 o                         
 -11   2   7         15.03         10.72         3.35 o                         
 -10   2   7        117.08        120.76         7.36 o                         
  -9   2   7         61.74         56.97         5.58 o                         
  -8   2   7         80.41         98.67         8.35 o                         
  -7   2   7        128.01         98.41         7.17 o                         
  -6   2   7        746.70        695.81        29.99 o                         
  -5   2   7        250.11        197.75        15.11 o                         
  -4   2   7       3037.72       2937.48        48.45 o                         
  -3   2   7      10031.72      10731.15       150.80 o                         
  -2   2   7        100.04        117.98         7.63 o                         
  -1   2   7       6242.98       7082.21       138.06 o                         
   0   2   7       2696.05       3151.97        36.63 o                         
   1   2   7       1230.92       1478.37        34.31 o                         
   2   2   7         13.70          7.85         4.19 o                         
   3   2   7       1837.89       1746.59        44.17 o                         
   4   2   7       1326.38       1614.22        55.04 o                         
   5   2   7        402.44        336.48        34.25 o                         
   6   2   7        599.63        480.42        42.65 o                         
   7   2   7         32.44         39.02         5.86 o                         
   8   2   7          1.10         -1.11         3.73 o                         
   9   2   7        698.03        685.92        24.76 o                         
  10   2   7         12.09         15.43         7.02 o                         
  11   2   7         52.83         64.78         7.73 o                         
  12   2   7         57.56         65.29         6.25 o                         
 -12   3   7         21.16         19.14         6.06 o                         
 -11   3   7         13.38          5.58         3.39 o                         
 -10   3   7         79.21         73.48         6.78 o                         
  -9   3   7         87.49         83.44         6.64 o                         
  -8   3   7          9.43         13.99         3.91 o                         
  -7   3   7        211.51        199.31         8.37 o                         
  -6   3   7        157.24        123.54        14.02 o                         
  -5   3   7       1149.37       1110.25        36.20 o                         
  -4   3   7        749.04        847.27        24.57 o                         
  -3   3   7          6.54         29.98         4.81 o                         
  -2   3   7       5119.36       5433.47        53.86 o                         
  -1   3   7        432.10        465.65        14.19 o                         
   0   3   7        343.46        484.26        15.39 o                         
   1   3   7        425.28        411.43        16.09 o                         
   2   3   7        979.31       1132.36        33.88 o                         
   3   3   7       1962.17       2586.03        74.09 o                         
   4   3   7          3.02         11.61         7.30 o                         
   5   3   7       1406.03       1406.44        69.35 o                         
   6   3   7         40.03         58.46        16.24 o                         
   7   3   7         67.36         47.54         5.09 o                         
   8   3   7         93.58         91.61         8.52 o                         
   9   3   7         27.06         24.20        10.21 o                         
  10   3   7        154.77        178.94        12.51 o                         
  11   3   7         26.63         39.18         6.09 o                         
  12   3   7          0.19         -3.26         3.26 o                         
 -12   4   7          0.08         -1.28         3.19 o                         
 -11   4   7         54.37         40.03        11.41 o                         
 -10   4   7        428.83        446.73        15.20 o                         
  -9   4   7        254.87        248.36         9.83 o                         
  -8   4   7        418.44        384.76        12.59 o                         
  -7   4   7       1501.36       1272.52        30.93 o                         
  -6   4   7        474.60        413.46        26.39 o                         
  -5   4   7        153.05         89.58        13.10 o                         
  -4   4   7       8005.42       7596.42        90.95 o                         
  -3   4   7      10714.74      10831.26       238.53 o                         
  -2   4   7        265.03        224.37        14.95 o                         
  -1   4   7        282.07        241.12        13.18 o                         
   0   4   7       4319.16       4793.42        55.93 o                         
   1   4   7       2831.65       3679.92        70.25 o                         
   2   4   7         10.61         14.62         3.95 o                         
   3   4   7       5029.31       5235.06        91.91 o                         
   4   4   7          3.64          9.32         5.42 o                         
   5   4   7       1598.12       1657.54        61.17 o                         
   6   4   7       1893.40       1825.25        84.43 o                         
   7   4   7         52.44         43.93         5.82 o                         
   8   4   7        430.87        439.56        23.77 o                         
   9   4   7        859.56        902.59        28.53 o                         
  10   4   7         25.02         12.58         5.01 o                         
  11   4   7         21.49         30.81         5.63 o                         
  12   4   7         67.13         64.70         5.92 o                         
 -11   5   7         18.24         23.77         8.14 o                         
 -10   5   7         30.98         28.39         5.60 o                         
  -9   5   7        121.79        117.15         8.11 o                         
  -8   5   7        352.70        343.47        12.03 o                         
  -7   5   7         20.66         20.79         3.22 o                         
  -6   5   7        916.66        693.00        38.74 o                         
  -5   5   7       2664.06       2217.64        64.73 o                         
  -4   5   7        577.65        548.80        26.33 o                         
  -3   5   7         35.32         18.25         5.42 o                         
  -2   5   7       1004.24        849.93        33.18 o                         
  -1   5   7        866.51        853.80        26.78 o                         
   0   5   7        408.47        397.94        17.11 o                         
   1   5   7       1728.38       1461.99        36.06 o                         
   2   5   7        538.05        656.06        22.51 o                         
   3   5   7       1583.23       1663.62        46.56 o                         
   4   5   7          2.83          4.86         6.01 o                         
   5   5   7        362.73        323.09        24.16 o                         
   6   5   7          8.39          3.06         7.96 o                         
   7   5   7         95.29         76.93         7.60 o                         
   8   5   7          1.69         -5.30         5.43 o                         
   9   5   7         22.39         24.49         4.80 o                         
  10   5   7         30.98         31.55         5.98 o                         
  11   5   7          0.16          3.78         7.26 o                         
  12   5   7          0.04         -1.28         2.71 o                         
 -11   6   7          2.62          4.94         6.38 o                         
 -10   6   7         53.00         56.87         5.87 o                         
  -9   6   7         21.86         18.91         3.97 o                         
  -8   6   7        707.00        704.56        17.02 o                         
  -7   6   7        668.81        631.06        17.88 o                         
  -6   6   7        860.34        650.40        38.49 o                         
  -5   6   7        539.34        470.19        26.95 o                         
  -4   6   7       2001.31       2005.48        51.91 o                         
  -3   6   7        973.06        896.00        36.71 o                         
  -2   6   7       1952.04       2173.22        55.06 o                         
  -1   6   7       1283.88       1456.82        43.83 o                         
   0   6   7       1787.34       1982.98        42.16 o                         
   1   6   7       1622.29       1707.61        43.84 o                         
   2   6   7        369.56        435.13        20.75 o                         
   3   6   7       2206.60       2289.37        56.47 o                         
   4   6   7        504.88        415.78        25.71 o                         
   5   6   7        112.15        117.12        15.28 o                         
   6   6   7         10.29         17.30         7.66 o                         
   7   6   7         83.02         88.85         8.23 o                         
   8   6   7          0.60          3.23         3.60 o                         
   9   6   7        154.50        186.09        10.92 o                         
  10   6   7         13.34          9.16         3.11 o                         
  11   6   7         81.54         91.48        13.00 o                         
 -11   7   7        127.66        143.72        15.15 o                         
 -10   7   7         15.35          7.67         3.55 o                         
  -9   7   7         50.44         49.52         7.83 o                         
  -8   7   7        670.12        675.25        16.74 o                         
  -7   7   7        220.83        199.99        10.27 o                         
  -6   7   7         70.06         53.67         5.29 o                         
  -5   7   7        980.78        890.75        42.14 o                         
  -4   7   7        160.16        147.01        16.60 o                         
  -3   7   7       1905.46       1871.62        55.35 o                         
  -2   7   7       9290.98       9569.48       124.16 o                         
  -1   7   7       1825.49       1939.57        52.51 o                         
   0   7   7         11.48         13.40         5.75 o                         
   1   7   7        383.30        295.18        18.80 o                         
   2   7   7       1092.43        922.77        31.35 o                         
   3   7   7       1063.93        971.96        33.49 o                         
   4   7   7       4720.47       4699.98       105.47 o                         
   5   7   7        720.43        669.33        35.87 o                         
   6   7   7         20.42         11.20         4.47 o                         
   7   7   7        338.53        289.26        18.25 o                         
   8   7   7        342.08        317.56        15.04 o                         
   9   7   7         10.48          5.50         3.58 o                         
  10   7   7        313.11        329.19        12.88 o                         
  11   7   7         40.46         53.57         6.78 o                         
 -11   8   7         16.81         19.68         4.59 o                         
 -10   8   7         15.45         13.62         3.90 o                         
  -9   8   7        100.09         95.98         8.77 o                         
  -8   8   7         56.80         55.96         5.92 o                         
  -7   8   7         13.62          7.67         3.59 o                         
  -6   8   7          1.89         -3.17         3.45 o                         
  -5   8   7          2.88          7.70         7.11 o                         
  -4   8   7         30.67         18.31         7.73 o                         
  -3   8   7        122.71        141.16        16.18 o                         
  -2   8   7        520.65        547.34        29.64 o                         
  -1   8   7         26.15         34.59         9.18 o                         
   0   8   7         21.52         46.35         9.99 o                         
   1   8   7       1087.47       1068.67        36.91 o                         
   2   8   7         11.96          9.44         5.45 o                         
   3   8   7        157.99        152.81        13.81 o                         
   4   8   7        941.44        878.98        39.22 o                         
   5   8   7          1.53          9.61         5.40 o                         
   6   8   7        323.19        259.45        17.02 o                         
   7   8   7        191.42        168.43        14.36 o                         
   8   8   7          4.51          2.46         7.50 o                         
   9   8   7         27.56         32.01         5.06 o                         
  10   8   7          6.63          7.60         4.68 o                         
  11   8   7          0.65         -2.09         6.78 o                         
 -11   9   7         62.68         63.61        10.61 o                         
 -10   9   7          0.08          0.78         3.50 o                         
  -9   9   7        206.61        211.80        20.73 o                         
  -8   9   7        313.70        336.32        14.12 o                         
  -7   9   7         93.04         90.81         8.16 o                         
  -6   9   7        814.17        737.50        32.90 o                         
  -5   9   7       2365.08       1977.10        67.72 o                         
  -4   9   7        793.59        736.66        39.21 o                         
  -3   9   7       1906.98       1933.84        60.69 o                         
  -2   9   7       4762.03       4687.68        94.01 o                         
  -1   9   7       1754.11       1860.14        63.62 o                         
   0   9   7         24.13         38.06        10.07 o                         
   1   9   7       1137.18       1219.47        49.67 o                         
   2   9   7        646.97        677.18        33.46 o                         
   3   9   7        322.40        347.87        21.41 o                         
   4   9   7        626.36        552.35        37.98 o                         
   5   9   7        300.53        231.49        25.70 o                         
   6   9   7        464.38        422.19        36.61 o                         
   7   9   7        959.79        875.11        31.77 o                         
   8   9   7        337.05        351.85        18.98 o                         
   9   9   7          0.90          5.87         4.23 o                         
  10   9   7        156.15        171.57        10.60 o                         
  11   9   7         26.33         18.66         4.94 o                         
 -11  10   7         32.98         33.03        11.09 o                         
 -10  10   7        124.88        119.12        16.27 o                         
  -9  10   7        162.96        153.95        13.65 o                         
  -8  10   7          6.12          5.73         5.72 o                         
  -7  10   7        359.76        334.14        21.12 o                         
  -6  10   7         39.50         25.96         7.90 o                         
  -5  10   7        551.95        465.79        20.23 o                         
  -4  10   7       2078.37       1831.72        64.60 o                         
  -3  10   7       1054.31        970.97        44.78 o                         
  -2  10   7        343.41        361.46        26.30 o                         
  -1  10   7       2596.17       2459.06        76.61 o                         
   0  10   7       1707.23       1640.59       101.13 o                         
   1  10   7        283.12        336.48        27.31 o                         
   2  10   7       3261.75       3087.84        74.94 o                         
   3  10   7        106.92         57.94        12.01 o                         
   4  10   7         30.92         36.40        12.30 o                         
   5  10   7          4.37          9.34        11.33 o                         
   6  10   7        653.56        546.31        34.77 o                         
   7  10   7         15.41         19.25         6.15 o                         
   8  10   7          1.75          6.01         6.06 o                         
   9  10   7         70.76         78.12         8.18 o                         
  10  10   7          0.41          0.13         3.04 o                         
 -11  11   7          5.34          5.58         4.15 o                         
 -10  11   7          6.05          9.10         4.13 o                         
  -9  11   7         19.84         24.27         4.84 o                         
  -8  11   7         92.97         92.46         9.11 o                         
  -7  11   7         14.22          8.56         5.16 o                         
  -6  11   7         38.27         23.29         8.29 o                         
  -5  11   7        744.27        569.78        39.40 o                         
  -4  11   7        651.55        525.28        36.09 o                         
  -3  11   7        899.71        809.99        42.52 o                         
  -2  11   7        611.55        623.94        41.72 o                         
  -1  11   7         14.38          9.55         9.34 o                         
   0  11   7        128.76        131.60        28.87 o                         
   1  11   7        349.06        392.03        31.52 o                         
   2  11   7        107.41         97.15        15.64 o                         
   3  11   7         29.28         15.25         8.85 o                         
   4  11   7          3.00          4.00         4.41 o                         
   5  11   7         17.40          8.14         6.06 o                         
   6  11   7        448.17        404.01        22.33 o                         
   7  11   7          7.99          9.90         5.00 o                         
   8  11   7         20.80         29.09         4.90 o                         
   9  11   7         10.24         14.90         4.37 o                         
  10  11   7         25.44         21.52         3.60 o                         
 -10  12   7         72.99         71.22         7.49 o                         
  -9  12   7         91.64         77.22         7.34 o                         
  -8  12   7         65.51         98.99         9.34 o                         
  -7  12   7        780.65        810.41        32.51 o                         
  -6  12   7        830.01        794.21        46.42 o                         
  -5  12   7         53.17         20.10         8.29 o                         
  -4  12   7        457.24        389.67        21.89 o                         
  -3  12   7        515.26        379.08        30.27 o                         
  -2  12   7        105.59         70.20        13.72 o                         
  -1  12   7        989.49       1074.42        68.56 o                         
   0  12   7        940.79        797.78        54.85 o                         
   1  12   7          3.46         -2.44         6.90 o                         
   2  12   7        757.26        679.97        53.60 o                         
   3  12   7       1443.23       1202.35        43.21 o                         
   4  12   7          7.76          6.06         6.38 o                         
   5  12   7        643.12        579.03        38.92 o                         
   6  12   7        525.77        532.45        25.59 o                         
   7  12   7         15.60         18.41         5.02 o                         
   8  12   7         79.86         77.37         7.17 o                         
   9  12   7        165.01        197.96        11.45 o                         
  10  12   7          3.60          9.09         4.47 o                         
 -10  13   7          3.90          2.45         2.63 o                         
  -9  13   7          2.72          6.12         3.61 o                         
  -8  13   7        153.24        154.16        10.77 o                         
  -7  13   7         59.43         70.70        16.11 o                         
  -6  13   7        128.88        130.96        19.30 o                         
  -5  13   7        220.04        170.75        15.00 o                         
  -4  13   7         43.71         22.42         5.32 o                         
  -3  13   7        224.12        173.43        11.31 o                         
  -2  13   7         80.92         63.44        10.25 o                         
  -1  13   7         24.99         27.12        17.23 o                         
   0  13   7        560.11        467.77        33.16 o                         
   1  13   7        187.63        127.93        31.58 o                         
   2  13   7         40.23         26.24         8.51 o                         
   3  13   7         41.15         29.27        10.77 o                         
   4  13   7          8.67          5.58         5.74 o                         
   5  13   7        120.47        110.38        18.02 o                         
   6  13   7        244.39        193.08        17.63 o                         
   7  13   7        116.16        124.93         9.13 o                         
   8  13   7         50.87         57.18         6.08 o                         
   9  13   7          8.68          7.98         3.99 o                         
  10  13   7         18.43         24.32         4.13 o                         
 -10  14   7         78.04         72.44         6.24 o                         
  -9  14   7         35.18         34.40         5.84 o                         
  -8  14   7         57.85         55.74         7.57 o                         
  -7  14   7         20.62         19.29         6.46 o                         
  -6  14   7        182.42        216.62        24.41 o                         
  -5  14   7         57.70         41.52         6.46 o                         
  -4  14   7        541.86        542.44        27.72 o                         
  -3  14   7        563.57        539.43        25.13 o                         
  -2  14   7          3.65         -2.99         4.90 o                         
  -1  14   7        274.39        258.56        17.25 o                         
   0  14   7        386.38        312.43        28.96 o                         
   1  14   7         44.81         41.81         7.35 o                         
   2  14   7        285.79        246.93        26.64 o                         
   3  14   7        185.78        158.97        14.74 o                         
   4  14   7        373.85        359.38        30.47 o                         
   5  14   7        196.50        158.44        29.99 o                         
   6  14   7        170.02        175.48        14.40 o                         
   7  14   7          0.08          0.39         3.86 o                         
   8  14   7          0.23         -3.83         4.94 o                         
   9  14   7         55.84         47.16         6.00 o                         
  -9  15   7         13.53         15.48         3.95 o                         
  -8  15   7        138.13        166.13        13.86 o                         
  -7  15   7          6.03          3.88         5.07 o                         
  -6  15   7        166.65        178.18        21.69 o                         
  -5  15   7        199.08        164.63        17.55 o                         
  -4  15   7          0.71          6.83         3.83 o                         
  -3  15   7        579.91        615.00        27.09 o                         
  -2  15   7        416.93        372.39        21.10 o                         
  -1  15   7         54.47         58.80         9.24 o                         
   0  15   7        928.98        915.02        33.75 o                         
   1  15   7       1712.25       1623.64        72.98 o                         
   2  15   7        159.32        152.81        21.69 o                         
   3  15   7         31.74         19.33         7.19 o                         
   4  15   7         12.23          3.42         4.96 o                         
   5  15   7         58.26         75.74         8.18 o                         
   6  15   7          0.29         -2.64         7.66 o                         
   7  15   7        284.96        327.04        16.82 o                         
   8  15   7        158.19        191.61        12.26 o                         
   9  15   7         17.02         23.15         4.87 o                         
  -9  16   7          7.96         10.80         3.21 o                         
  -8  16   7          2.46          2.69         3.08 o                         
  -7  16   7         95.51        106.09        10.66 o                         
  -6  16   7          6.00          5.10         4.12 o                         
  -5  16   7          3.90          0.94         3.82 o                         
  -4  16   7        167.95        148.27        11.17 o                         
  -3  16   7        104.76         87.79        10.72 o                         
  -2  16   7        188.07        153.60        13.65 o                         
  -1  16   7         27.46         22.75         6.54 o                         
   0  16   7        148.07        139.01        13.65 o                         
   1  16   7        236.99        253.65        18.91 o                         
   2  16   7         32.88         37.19         8.05 o                         
   3  16   7        113.47        110.86        12.63 o                         
   4  16   7         29.63         23.14         4.58 o                         
   5  16   7        228.77        217.03        12.79 o                         
   6  16   7          5.42          2.51         3.96 o                         
   7  16   7          0.00         -0.31         2.87 o                         
   8  16   7          2.40         -3.12         3.21 o                         
   9  16   7          1.17          0.16         2.71 o                         
  -8  17   7        112.82        103.19        14.60 o                         
  -7  17   7         48.78         39.86         6.72 o                         
  -6  17   7         53.87         55.98         6.85 o                         
  -5  17   7        304.84        282.71        14.55 o                         
  -4  17   7         16.28          6.43         4.98 o                         
  -3  17   7         10.50         14.79         5.81 o                         
  -2  17   7        110.59        141.92        13.14 o                         
  -1  17   7        182.06        176.09        14.82 o                         
   0  17   7         87.88        101.30        11.83 o                         
   1  17   7        239.78        233.69        26.64 o                         
   2  17   7          0.36         -3.19         6.31 o                         
   3  17   7         12.61         12.56         5.36 o                         
   4  17   7         98.29         90.79        11.06 o                         
   5  17   7        148.17        165.49        10.82 o                         
   6  17   7          9.69          6.54         3.15 o                         
   7  17   7         30.92         29.68         4.74 o                         
   8  17   7          2.34          3.62         2.75 o                         
  -8  18   7          7.08          5.10         4.63 o                         
  -7  18   7        215.51        223.19        12.78 o                         
  -6  18   7        118.06        106.68         8.36 o                         
  -5  18   7          0.41         -1.91         4.01 o                         
  -4  18   7         13.70         19.87         5.71 o                         
  -3  18   7         16.82         19.03         5.97 o                         
  -2  18   7         20.31         26.36         6.54 o                         
  -1  18   7        284.54        329.84        19.90 o                         
   0  18   7        172.02        238.98        26.96 o                         
   1  18   7          0.04         -9.41        10.05 o                         
   2  18   7         36.25         38.21         8.01 o                         
   3  18   7         50.42         76.85        10.60 o                         
   4  18   7         19.12         18.18         7.50 o                         
   5  18   7         74.72         62.74         6.83 o                         
   6  18   7         39.82         50.45         5.70 o                         
   7  18   7         31.31         26.62         4.85 o                         
  -7  19   7         60.58         71.94        10.85 o                         
  -6  19   7          3.49          3.26         3.59 o                         
  -5  19   7          2.17          2.71         4.94 o                         
  -4  19   7         23.25         18.10         5.12 o                         
  -3  19   7         17.00         10.24         6.46 o                         
  -2  19   7        109.46         96.57        10.42 o                         
  -1  19   7         36.14         30.19         7.13 o                         
   0  19   7          4.39          5.68         4.95 o                         
   1  19   7         39.21         31.78         7.65 o                         
   2  19   7         11.93         19.79         6.25 o                         
   3  19   7         27.43         18.12         6.29 o                         
   4  19   7        147.26        152.65        19.30 o                         
   5  19   7        150.31        151.63        15.39 o                         
   6  19   7          0.22          0.94         2.22 o                         
  -6  20   7         62.54         35.16         4.63 o                         
  -5  20   7          1.89          6.22         5.10 o                         
  -4  20   7        104.69         93.88         8.96 o                         
  -3  20   7         18.15          8.88         4.28 o                         
  -2  20   7          7.95         10.37         4.42 o                         
  -1  20   7         14.50         14.66         4.79 o                         
   0  20   7         10.97         16.25         6.59 o                         
   1  20   7         66.57         66.41        10.14 o                         
   2  20   7         85.16        119.36        12.54 o                         
   3  20   7          0.46         -0.54         4.91 o                         
   4  20   7         22.71         33.34         9.73 o                         
   5  20   7          7.98         -2.55         5.42 o                         
  -5  21   7          1.56          5.45         3.03 o                         
  -4  21   7          0.44         -0.20         2.76 o                         
  -3  21   7          0.91         -0.64         3.18 o                         
  -2  21   7          9.97         21.32         6.22 o                         
  -1  21   7          0.22          0.26         3.94 o                         
   0  21   7          5.17         12.30         5.35 o                         
   1  21   7         12.97          7.59         5.38 o                         
   2  21   7          0.36         -2.70         5.06 o                         
   3  21   7          0.57          3.88         4.12 o                         
   4  21   7          9.54          3.19         4.63 o                         
   5  21   7          4.26         -0.16         3.83 o                         
  -3  22   7          0.13          4.65         3.03 o                         
  -2  22   7          5.78          6.17         3.45 o                         
  -1  22   7         17.84         16.31         5.41 o                         
   0  22   7         24.33         17.58         5.58 o                         
   1  22   7         14.38         10.94         3.68 o                         
   2  22   7          0.67          3.57         3.90 o                         
   3  22   7         29.39         27.18         5.24 o                         
   4  22   7         20.28         24.25         6.86 o                         
  -3  23   7          3.86         18.50         6.86 o                         
  -2  23   7         27.31         19.27         4.06 o                         
  -1  23   7         38.60         32.99         5.61 o                         
   0  23   7          3.78         10.65         3.35 o                         
   1  23   7         20.33         28.49         5.45 o                         
   2  23   7         12.32         15.44         4.17 o                         
   3  23   7          0.25         -1.44         3.83 o                         
 -11   0   8         14.18         13.08         7.34 o                         
 -10   0   8        414.72        437.70        30.47 o                         
  -9   0   8       1551.76       1687.17        64.44 o                         
  -8   0   8       1685.35       1751.58        64.60 o                         
  -7   0   8        576.33        438.33        25.65 o                         
  -6   0   8       4783.45       3942.27       126.01 o                         
  -5   0   8       2800.67       2537.84        93.45 o                         
  -4   0   8       1094.45       1360.74        53.69 o                         
  -3   0   8        739.52        734.08        37.51 o                         
  -2   0   8       4670.21       4572.82       137.08 o                         
  -1   0   8       5713.38       6950.35        98.71 o                         
   0   0   8       6641.59       6480.03       116.40 o                         
   1   0   8         33.12         24.05         6.16 o                         
   2   0   8          4.56         11.13         7.98 o                         
   3   0   8      16993.56      19789.19       895.34 o                         
   4   0   8       2312.43       3057.45        97.81 o                         
   5   0   8        100.35         74.65        26.80 o                         
   6   0   8       2397.00       2533.06       143.88 o                         
   7   0   8       1963.81       2041.92        62.69 o                         
   8   0   8        119.25        114.69        15.15 o                         
   9   0   8        167.51        198.27        19.14 o                         
  10   0   8         76.14         72.58        11.48 o                         
  11   0   8          0.42          5.26         5.90 o                         
  12   0   8         69.52         80.71         9.25 o                         
 -11   1   8         25.57         30.72         6.25 o                         
 -10   1   8         83.28         92.31         8.44 o                         
  -9   1   8         13.71         14.63         4.52 o                         
  -8   1   8          7.05         12.35         4.84 o                         
  -7   1   8         63.56         41.53         4.76 o                         
  -6   1   8         63.30         43.99        10.21 o                         
  -5   1   8        446.93        374.00        21.21 o                         
  -4   1   8          9.59         13.26         4.99 o                         
  -3   1   8        721.92        834.31        23.58 o                         
  -2   1   8          1.53         13.39         3.13 o                         
  -1   1   8       2676.44       3227.59        66.12 o                         
   0   1   8          1.28          4.71         2.97 o                         
   1   1   8        443.84        386.25        24.04 o                         
   2   1   8        230.13        183.90        14.68 o                         
   3   1   8        118.41        146.49        14.46 o                         
   4   1   8        230.01        233.46        22.30 o                         
   5   1   8        780.53        806.41        54.73 o                         
   6   1   8        165.77        138.30        25.92 o                         
   7   1   8         66.63         72.86         8.92 o                         
   8   1   8         31.01         30.79         6.29 o                         
   9   1   8        168.97        184.98        13.02 o                         
  10   1   8         13.70          6.12         7.98 o                         
  11   1   8         34.17         38.10         6.20 o                         
  12   1   8          0.70          2.03         2.63 o                         
 -11   2   8         26.23         23.51         4.46 o                         
 -10   2   8         45.66         34.16         5.74 o                         
  -9   2   8        555.75        559.35        17.53 o                         
  -8   2   8        685.13        729.68        18.17 o                         
  -7   2   8        270.62        283.63        14.80 o                         
  -6   2   8       1401.47       1212.55        40.98 o                         
  -5   2   8        733.10        699.77        29.48 o                         
  -4   2   8        128.52        146.32        10.92 o                         
  -3   2   8        228.15        419.08        17.09 o                         
  -2   2   8       1564.16       1859.79        36.68 o                         
  -1   2   8       2603.10       2894.75        83.40 o                         
   0   2   8       4081.40       5134.81        70.58 o                         
   1   2   8          6.01          8.97         3.74 o                         
   2   2   8       2454.56       3212.51        60.97 o                         
   3   2   8       7320.33       9410.40       131.63 o                         
   4   2   8       2318.81       2666.14        86.00 o                         
   5   2   8          7.96          8.67        18.50 o                         
   6   2   8       1399.05       1430.95        76.40 o                         
   7   2   8       1360.94       1320.09        35.33 o                         
   8   2   8        358.22        356.52        18.44 o                         
   9   2   8        110.45        132.29        11.09 o                         
  10   2   8        264.79        282.57        15.27 o                         
  11   2   8         47.84         73.51         7.61 o                         
  12   2   8          0.13          1.73         2.31 o                         
 -11   3   8        147.95        147.16         9.09 o                         
 -10   3   8        189.07        191.58        12.56 o                         
  -9   3   8          0.27          1.14         2.99 o                         
  -8   3   8        128.01        125.85        10.22 o                         
  -7   3   8        845.37        780.29        21.48 o                         
  -6   3   8        140.64        124.73        14.62 o                         
  -5   3   8       1568.19       1439.65        42.86 o                         
  -4   3   8       1831.69       1725.96        40.51 o                         
  -3   3   8        871.69       1119.25        33.50 o                         
  -2   3   8       1950.21       1671.47        39.10 o                         
  -1   3   8       2421.56       2796.63        48.38 o                         
   0   3   8        122.14        138.23         8.97 o                         
   1   3   8       1882.00       2347.37        51.37 o                         
   2   3   8       1003.21        780.46        30.21 o                         
   3   3   8         27.53         12.20         6.34 o                         
   4   3   8       3370.31       3927.78        94.50 o                         
   5   3   8       2655.67       2624.15        99.68 o                         
   6   3   8        723.85        706.69        53.69 o                         
   7   3   8        249.50        235.95        12.71 o                         
   8   3   8        839.24        878.86        28.64 o                         
   9   3   8        561.47        644.60        24.12 o                         
  10   3   8         21.25         32.44         6.54 o                         
  11   3   8        112.85        133.62        11.41 o                         
  12   3   8         58.17         52.32         7.18 o                         
 -11   4   8         20.47         13.37         5.98 o                         
 -10   4   8         36.31         38.33         6.14 o                         
  -9   4   8        207.26        210.46         9.90 o                         
  -8   4   8        115.84        100.05         6.98 o                         
  -7   4   8        697.36        666.84        19.79 o                         
  -6   4   8        429.92        333.35        26.87 o                         
  -5   4   8        115.18        103.03        14.37 o                         
  -4   4   8          1.14         -2.97         5.59 o                         
  -3   4   8        311.11        316.70        19.94 o                         
  -2   4   8       3332.87       3639.57        72.52 o                         
  -1   4   8       1985.91       2365.09        37.84 o                         
   0   4   8       1463.11       1734.84        35.18 o                         
   1   4   8        650.02        814.51        25.06 o                         
   2   4   8        789.28        983.53        33.75 o                         
   3   4   8        398.04        516.19        31.07 o                         
   4   4   8        355.25        417.40        30.23 o                         
   5   4   8         12.02         23.61         9.93 o                         
   6   4   8        170.85        204.42        28.84 o                         
   7   4   8        395.62        404.68        16.76 o                         
   8   4   8        445.81        502.20        21.81 o                         
   9   4   8        157.87        189.19        13.59 o                         
  10   4   8          1.47          5.30         4.34 o                         
  11   4   8          2.05          4.04         5.90 o                         
 -11   5   8        295.24        286.12        30.15 o                         
 -10   5   8        209.05        241.75        12.72 o                         
  -9   5   8         30.72         29.13         5.07 o                         
  -8   5   8        666.86        702.55        17.03 o                         
  -7   5   8       1662.45       1535.52        40.19 o                         
  -6   5   8         74.74         83.99        15.74 o                         
  -5   5   8        995.00        842.46        46.47 o                         
  -4   5   8       1530.06       1429.77        50.12 o                         
  -3   5   8        466.73        541.47        29.40 o                         
  -2   5   8         28.17         32.78         8.16 o                         
  -1   5   8       5787.94       6346.68       143.90 o                         
   0   5   8        183.60        213.20        13.93 o                         
   1   5   8       1923.09       2235.68        47.78 o                         
   2   5   8       5242.11       5865.43        99.28 o                         
   3   5   8        499.32        661.61        30.73 o                         
   4   5   8       2326.45       2543.76        75.37 o                         
   5   5   8       1593.24       1659.82        64.36 o                         
   6   5   8        514.94        476.61        20.09 o                         
   7   5   8        484.44        472.64        18.22 o                         
   8   5   8        781.22        853.10        29.83 o                         
   9   5   8        211.50        242.32        12.01 o                         
  10   5   8          5.62         10.81         4.51 o                         
  11   5   8         57.10         74.72        11.09 o                         
 -11   6   8          0.04          2.44         4.23 o                         
 -10   6   8         40.78         38.06         4.85 o                         
  -9   6   8         94.55        104.70         7.17 o                         
  -8   6   8          7.71         11.52         4.08 o                         
  -7   6   8        164.43        159.49         8.61 o                         
  -6   6   8        691.68        622.00        24.81 o                         
  -5   6   8        317.82        229.64        24.89 o                         
  -4   6   8        989.67        916.75        41.25 o                         
  -3   6   8       3557.24       3759.01       107.31 o                         
  -2   6   8       2429.38       2763.05        66.48 o                         
  -1   6   8        104.02        106.73        15.87 o                         
   0   6   8       5415.14       5622.41        76.43 o                         
   1   6   8        564.06        624.49        25.71 o                         
   2   6   8        196.48        212.14        15.31 o                         
   3   6   8       2633.77       2593.18        66.61 o                         
   4   6   8       1047.48       1015.56        48.11 o                         
   5   6   8          8.43         10.30         8.15 o                         
   6   6   8         44.25         48.93         7.49 o                         
   7   6   8          1.59         -2.47         5.47 o                         
   8   6   8         31.82         26.60         5.74 o                         
   9   6   8        135.72        168.38        10.21 o                         
  10   6   8        223.13        272.07        14.65 o                         
  11   6   8          0.91          3.62         5.50 o                         
 -11   7   8         32.82         36.05         8.14 o                         
 -10   7   8         71.58         62.04         6.59 o                         
  -9   7   8         13.50         14.02         3.75 o                         
  -8   7   8        235.50        244.53        11.15 o                         
  -7   7   8       1112.95       1204.97        34.67 o                         
  -6   7   8        726.48        674.10        23.24 o                         
  -5   7   8         53.33         48.15        10.48 o                         
  -4   7   8         35.35         32.97         9.47 o                         
  -3   7   8         53.10         60.17        11.54 o                         
  -2   7   8         83.17        110.08        14.16 o                         
  -1   7   8         24.36         49.31        10.27 o                         
   0   7   8        224.63        313.49        21.00 o                         
   1   7   8       1152.86       1317.53        40.56 o                         
   2   7   8       1701.47       1902.02        47.19 o                         
   3   7   8          6.86         -0.85         5.82 o                         
   4   7   8        436.67        462.52        29.26 o                         
   5   7   8        825.46        837.11        47.04 o                         
   6   7   8        388.37        355.04        21.22 o                         
   7   7   8         26.43         27.02         6.67 o                         
   8   7   8         61.29         58.74        11.33 o                         
   9   7   8         90.28         94.53         7.84 o                         
  10   7   8          9.86         11.56         3.13 o                         
  11   7   8          2.64          4.20         3.35 o                         
 -11   8   8          3.36          3.94         2.87 o                         
 -10   8   8         48.02         54.90         6.11 o                         
  -9   8   8        115.91        138.94        10.29 o                         
  -8   8   8          2.71         10.18         3.96 o                         
  -7   8   8        220.23        272.17        13.60 o                         
  -6   8   8       2444.54       2389.74        51.51 o                         
  -5   8   8        627.34        450.54        31.85 o                         
  -4   8   8        183.37        170.19        19.05 o                         
  -3   8   8       3221.03       2932.40        75.71 o                         
  -2   8   8       2171.20       2188.87        63.37 o                         
  -1   8   8         39.25         30.95         8.65 o                         
   0   8   8       2330.48       2397.18        60.47 o                         
   1   8   8         16.88         19.08         5.50 o                         
   2   8   8        102.72        133.58        14.49 o                         
   3   8   8        388.18        325.37        23.70 o                         
   4   8   8        645.91        642.21        35.07 o                         
   5   8   8          2.50          5.25         5.11 o                         
   6   8   8          6.39         10.93         4.68 o                         
   7   8   8        172.89        150.38        13.45 o                         
   8   8   8        138.76        139.93        12.47 o                         
   9   8   8        385.03        448.07        18.87 o                         
  10   8   8        214.19        233.06        14.36 o                         
  11   8   8         16.37         30.15         6.22 o                         
 -11   9   8          2.27          1.73         2.21 o                         
 -10   9   8          0.21         -2.21         3.32 o                         
  -9   9   8         11.04         12.23         3.95 o                         
  -8   9   8          0.33          5.72         6.58 o                         
  -7   9   8         13.23          7.79         4.52 o                         
  -6   9   8        237.60        254.60        13.35 o                         
  -5   9   8        934.37        791.29        20.23 o                         
  -4   9   8       1423.14       1253.59        53.04 o                         
  -3   9   8         92.93         68.22        12.81 o                         
  -2   9   8       1146.46       1190.43        48.34 o                         
  -1   9   8        377.81        414.48        28.33 o                         
   0   9   8         36.94         71.45        12.95 o                         
   1   9   8        532.73        541.59        34.61 o                         
   2   9   8        300.66        209.65        19.25 o                         
   3   9   8         19.26         10.15         4.69 o                         
   4   9   8         47.08         46.71        10.41 o                         
   5   9   8         44.65         54.14         7.37 o                         
   6   9   8         63.05         64.35         9.54 o                         
   7   9   8        242.55        222.34        16.43 o                         
   8   9   8         17.76         10.20         5.09 o                         
   9   9   8          1.35          7.24         4.29 o                         
  10   9   8         14.41         10.81         3.72 o                         
 -10  10   8          5.82          7.65         2.92 o                         
  -9  10   8         95.07        101.77         8.26 o                         
  -8  10   8         41.95         37.87         5.45 o                         
  -7  10   8         15.11         18.10         6.94 o                         
  -6  10   8        102.85        120.37        11.33 o                         
  -5  10   8         20.68         24.78         6.34 o                         
  -4  10   8        632.08        560.82        36.68 o                         
  -3  10   8        176.17        176.87        19.82 o                         
  -2  10   8        449.58        506.52        32.78 o                         
  -1  10   8         73.69         74.44        18.50 o                         
   0  10   8       1689.66       1760.90        77.08 o                         
   1  10   8       1281.47       1154.92        52.71 o                         
   2  10   8          6.80         16.15         8.92 o                         
   3  10   8        335.94        276.03        27.55 o                         
   4  10   8          9.92          7.08         5.17 o                         
   5  10   8          2.61          6.07         5.98 o                         
   6  10   8        715.54        765.19        42.19 o                         
   7  10   8        384.25        418.52        21.92 o                         
   8  10   8         21.64         33.32         5.36 o                         
   9  10   8         22.17         32.64         6.38 o                         
  10  10   8         51.39         52.00         5.81 o                         
 -10  11   8          1.40         -3.63         3.63 o                         
  -9  11   8         59.32         74.09         7.17 o                         
  -8  11   8        227.10        308.38        15.80 o                         
  -7  11   8        170.15        184.92        16.10 o                         
  -6  11   8         77.72         86.60        11.42 o                         
  -5  11   8        362.27        311.95        29.11 o                         
  -4  11   8        457.44        439.01        21.83 o                         
  -3  11   8         19.21         18.17         7.54 o                         
  -2  11   8       1452.31       1343.74        55.57 o                         
  -1  11   8       2133.57       2177.92        98.21 o                         
   0  11   8          0.41          2.07         7.67 o                         
   1  11   8        824.20        853.92        68.03 o                         
   2  11   8       1453.16       1341.04        94.18 o                         
   3  11   8        421.81        372.07        42.62 o                         
   4  11   8       1079.87        890.30        28.30 o                         
   5  11   8         70.89         67.47        14.20 o                         
   6  11   8          6.62          2.13         5.40 o                         
   7  11   8         39.51         31.42         7.42 o                         
   8  11   8        134.47        168.52        10.13 o                         
   9  11   8         19.83         34.19         5.58 o                         
  10  11   8         35.99         35.64         4.57 o                         
 -10  12   8         17.65         16.75         3.83 o                         
  -9  12   8          0.70          6.61         4.91 o                         
  -8  12   8          5.23         10.33         6.08 o                         
  -7  12   8        133.97        157.25        14.49 o                         
  -6  12   8        275.70        268.14        27.44 o                         
  -5  12   8        111.10         65.65        10.77 o                         
  -4  12   8         56.49         60.09         9.36 o                         
  -3  12   8         25.06         28.64         5.97 o                         
  -2  12   8         35.99         17.61         5.19 o                         
  -1  12   8         51.98         61.51        15.92 o                         
   0  12   8         11.69          2.86         5.75 o                         
   1  12   8        199.17        179.75        26.85 o                         
   2  12   8         15.53         21.52         7.74 o                         
   3  12   8         17.68         19.09        11.17 o                         
   4  12   8        110.27         96.03        15.79 o                         
   5  12   8          5.53          8.29         7.18 o                         
   6  12   8         10.95         20.74        14.28 o                         
   7  12   8          0.25         -3.75         7.10 o                         
   8  12   8          1.98         10.29         3.74 o                         
   9  12   8          1.74         -0.08         2.93 o                         
  10  12   8          0.07         -1.12         3.03 o                         
 -10  13   8          0.36          1.12         2.31 o                         
  -9  13   8         43.03         49.83         5.50 o                         
  -8  13   8        149.02        174.49        11.25 o                         
  -7  13   8        221.19        231.98        19.06 o                         
  -6  13   8          3.41          9.09         8.14 o                         
  -5  13   8        582.32        516.33       104.40 o                         
  -4  13   8        329.58        298.18        19.35 o                         
  -3  13   8         14.67         21.74         6.14 o                         
  -2  13   8        334.82        287.53        19.54 o                         
  -1  13   8       1004.19        811.22        34.53 o                         
   0  13   8         29.06         24.35         4.96 o                         
   1  13   8        159.54        133.76        11.15 o                         
   2  13   8        111.40         95.69        10.98 o                         
   3  13   8        506.78        436.11        31.90 o                         
   4  13   8         50.98         54.39        12.44 o                         
   5  13   8          1.97          7.18         7.34 o                         
   6  13   8          9.45          9.69        10.29 o                         
   7  13   8          8.35          0.13         4.85 o                         
   8  13   8         90.89        103.80         7.71 o                         
   9  13   8         15.79         17.23         3.55 o                         
  10  13   8         32.96         28.55         5.58 o                         
  -9  14   8          2.07          0.28         2.48 o                         
  -8  14   8          6.80          7.18         3.95 o                         
  -7  14   8          4.12         18.68         7.66 o                         
  -6  14   8        232.32        295.23        20.32 o                         
  -5  14   8        138.32         97.36        11.37 o                         
  -4  14   8          7.83          6.30         6.14 o                         
  -3  14   8        994.27        874.57       178.10 o                         
  -2  14   8        613.39        583.27        26.06 o                         
  -1  14   8        312.14        365.34        20.84 o                         
   0  14   8        929.30        950.63        35.41 o                         
   1  14   8        174.35        161.65        14.89 o                         
   2  14   8          0.17         -3.48         7.42 o                         
   3  14   8         63.21         45.34         8.55 o                         
   4  14   8         51.51         45.30        11.48 o                         
   5  14   8         66.01         73.29        11.56 o                         
   6  14   8        152.85        167.00        17.89 o                         
   7  14   8         71.35         80.85         7.22 o                         
   8  14   8         12.16         24.55         3.96 o                         
   9  14   8          0.31         -2.93         4.79 o                         
  -9  15   8          2.99          8.09         5.34 o                         
  -8  15   8          0.13          2.41         3.07 o                         
  -7  15   8         12.53          6.90         5.26 o                         
  -6  15   8         20.76         23.63         7.10 o                         
  -5  15   8         63.14         36.38         7.35 o                         
  -4  15   8          0.27         -1.58         3.61 o                         
  -3  15   8          1.68          9.89         5.04 o                         
  -2  15   8          3.63         -3.98         5.36 o                         
  -1  15   8         54.81         50.83         8.65 o                         
   0  15   8          4.68          5.13         4.54 o                         
   1  15   8          0.65          1.91         7.02 o                         
   2  15   8        102.42         84.82        10.82 o                         
   3  15   8         73.99         65.38         9.64 o                         
   4  15   8          6.34          4.63         6.22 o                         
   5  15   8         18.47         24.84         5.87 o                         
   6  15   8         57.83         65.28         6.15 o                         
   7  15   8          0.97          2.37         3.00 o                         
   8  15   8          2.42          8.40         3.67 o                         
   9  15   8          6.68          5.54         2.79 o                         
  -9  16   8         45.94         46.10         6.54 o                         
  -8  16   8          8.22          7.68         2.98 o                         
  -7  16   8          8.67         16.71         5.14 o                         
  -6  16   8        102.52        120.71        12.74 o                         
  -5  16   8        149.99        136.97        12.64 o                         
  -4  16   8          3.77         -0.01         3.62 o                         
  -3  16   8        329.90        391.57        21.27 o                         
  -2  16   8        191.65        185.32        15.00 o                         
  -1  16   8         91.85         97.88        11.39 o                         
   0  16   8        509.82        570.80        26.95 o                         
   1  16   8         59.83         59.02        14.83 o                         
   2  16   8         72.41         52.26         8.46 o                         
   3  16   8        452.08        483.63        24.95 o                         
   4  16   8          1.76         14.21         5.58 o                         
   5  16   8        222.11        203.31        14.42 o                         
   6  16   8        114.97        130.88        14.57 o                         
   7  16   8        109.04        144.79         9.79 o                         
   8  16   8          0.12         -2.40         6.54 o                         
  -8  17   8          9.24         20.70         5.18 o                         
  -7  17   8         60.90         68.13         7.95 o                         
  -6  17   8         41.65         32.16         6.88 o                         
  -5  17   8        104.36         86.26         8.13 o                         
  -4  17   8          3.50          2.58         3.89 o                         
  -3  17   8          7.25          7.51         5.01 o                         
  -2  17   8         63.85         88.87        10.74 o                         
  -1  17   8        102.58        143.83        13.48 o                         
   0  17   8        137.10        155.08        14.26 o                         
   1  17   8         14.27          7.78         5.97 o                         
   2  17   8          0.67         -0.88         4.95 o                         
   3  17   8         16.07         33.74        11.80 o                         
   4  17   8        186.94        218.79        14.79 o                         
   5  17   8        249.56        335.40        17.71 o                         
   6  17   8         26.44         36.59         5.32 o                         
   7  17   8          0.17         -1.36         2.45 o                         
   8  17   8          1.15          6.38         3.83 o                         
  -7  18   8          2.98          3.36         2.76 o                         
  -6  18   8         43.89         43.40         6.94 o                         
  -5  18   8         11.61          4.78         3.47 o                         
  -4  18   8         75.12         68.68         8.65 o                         
  -3  18   8         21.03         21.29         6.62 o                         
  -2  18   8         29.90         22.55         6.52 o                         
  -1  18   8          1.89         11.62         6.08 o                         
   0  18   8         29.40         28.71        11.48 o                         
   1  18   8          0.88         -4.37         7.26 o                         
   2  18   8          0.94          9.47         5.86 o                         
   3  18   8         39.14         30.94         6.88 o                         
   4  18   8        108.74         99.06        15.95 o                         
   5  18   8         21.18         22.09         4.81 o                         
   6  18   8          0.34          2.05         3.07 o                         
   7  18   8          4.99          0.33         2.41 o                         
  -7  19   8          8.72         15.95         5.42 o                         
  -6  19   8         54.04         50.73        10.05 o                         
  -5  19   8          0.76         -0.23         3.09 o                         
  -4  19   8        132.74        141.12        11.21 o                         
  -3  19   8        125.53        115.36        10.80 o                         
  -2  19   8         67.40         94.51        10.33 o                         
  -1  19   8        149.33        187.48        22.49 o                         
   0  19   8         19.23         26.61         7.03 o                         
   1  19   8        214.32        255.50        23.45 o                         
   2  19   8        152.67        200.90        15.97 o                         
   3  19   8          0.09          6.72         4.86 o                         
   4  19   8         50.32         69.87        13.56 o                         
   5  19   8         12.83         14.20         6.86 o                         
   6  19   8         14.70         24.72         7.34 o                         
  -5  20   8         10.93          7.22         3.66 o                         
  -4  20   8          2.89          7.05         3.65 o                         
  -3  20   8        102.61        128.94        10.92 o                         
  -2  20   8          0.02          2.29         3.40 o                         
  -1  20   8         24.05         33.17         6.84 o                         
   0  20   8         39.67         73.51        14.52 o                         
   1  20   8          1.00         14.84         6.22 o                         
   2  20   8          3.15          6.69         5.42 o                         
   3  20   8         13.33          7.96         4.17 o                         
   4  20   8          0.02          4.79         4.94 o                         
   5  20   8         15.13         17.39         5.90 o                         
  -5  21   8          9.75          6.86         4.31 o                         
  -4  21   8        121.63         93.95        10.21 o                         
  -3  21   8         31.49         23.29         4.73 o                         
  -2  21   8         70.58         68.86        13.72 o                         
  -1  21   8        165.21        182.48        13.35 o                         
   0  21   8         38.05         51.27         8.12 o                         
   1  21   8          6.78          7.65         4.61 o                         
   2  21   8          3.62          3.08         4.17 o                         
   3  21   8         29.68         31.03         5.84 o                         
   4  21   8         41.31         44.66         8.77 o                         
  -4  22   8          0.12         -0.16         4.15 o                         
  -3  22   8         60.07         73.06         8.93 o                         
  -2  22   8         75.53         69.82        11.09 o                         
  -1  22   8          9.38          7.42         2.77 o                         
   0  22   8         13.49         25.61         5.52 o                         
   1  22   8         28.23         37.67         6.51 o                         
   2  22   8          7.69          8.75         4.23 o                         
   3  22   8         34.34         43.71         8.29 o                         
  -2  23   8          2.31          7.02         4.79 o                         
  -1  23   8          0.02          6.33         2.78 o                         
   0  23   8         23.90         32.75         5.35 o                         
   1  23   8         10.20          7.80         3.55 o                         
   2  23   8         15.37          8.77         4.79 o                         
 -11   1   9          8.37         12.70         5.18 o                         
 -10   1   9         97.88        124.63        11.74 o                         
  -9   1   9         19.88         26.80         6.22 o                         
  -8   1   9         10.23          9.15         4.52 o                         
  -7   1   9       3117.77       2857.15        39.98 o                         
  -6   1   9       1413.05       1091.43        43.09 o                         
  -5   1   9       1204.88        994.59        35.89 o                         
  -4   1   9       3597.20       3110.01        60.74 o                         
  -3   1   9       3063.98       2978.88        56.25 o                         
  -2   1   9        601.61        586.74        19.18 o                         
  -1   1   9      11744.55      12447.72       323.84 o                         
   0   1   9       6747.45       7716.11       119.21 o                         
   1   1   9        137.69        123.45         9.34 o                         
   2   1   9       5851.60       6859.04       110.61 o                         
   3   1   9       3222.30       3752.45        99.65 o                         
   4   1   9        803.28        792.55        42.92 o                         
   5   1   9        721.27        680.35        52.50 o                         
   6   1   9        229.92        204.35        16.48 o                         
   7   1   9        140.20        119.31        18.34 o                         
   8   1   9        594.78        657.37        24.59 o                         
   9   1   9        370.73        415.91        18.95 o                         
  10   1   9         53.63         60.18         7.40 o                         
  11   1   9         40.94         61.96         6.77 o                         
 -11   2   9         69.82         64.28         8.69 o                         
 -10   2   9          3.16          9.49        11.33 o                         
  -9   2   9        112.24        115.24         9.57 o                         
  -8   2   9         23.53         23.65         5.19 o                         
  -7   2   9         57.11         49.17         5.20 o                         
  -6   2   9        227.83        132.82        17.03 o                         
  -5   2   9        927.93        754.59        34.71 o                         
  -4   2   9         38.51         36.59         6.94 o                         
  -3   2   9        855.50        663.62        26.90 o                         
  -2   2   9       3138.61       3298.62        50.45 o                         
  -1   2   9       6929.77       8266.01       128.61 o                         
   0   2   9        137.66        123.37         9.43 o                         
   1   2   9       4094.89       4484.00        84.75 o                         
   2   2   9        177.54        149.22        13.89 o                         
   3   2   9       3407.23       3731.80       100.04 o                         
   4   2   9       2116.29       1980.16        88.80 o                         
   5   2   9        408.36        457.92        42.85 o                         
   6   2   9          9.19          6.38         4.86 o                         
   7   2   9        423.05        372.85        19.05 o                         
   8   2   9        124.11        136.46        13.48 o                         
   9   2   9         15.51         15.26         5.68 o                         
  10   2   9         27.70         38.94         6.35 o                         
  11   2   9        169.27        185.77        10.88 o                         
 -11   3   9          0.05         -1.50         4.55 o                         
 -10   3   9         21.35         23.09         6.69 o                         
  -9   3   9          7.15          8.64         5.18 o                         
  -8   3   9         55.59         58.72         5.68 o                         
  -7   3   9        161.19        160.15         8.69 o                         
  -6   3   9        121.24         91.53         7.23 o                         
  -5   3   9         61.08         52.14        10.01 o                         
  -4   3   9       2073.30       1983.73        49.35 o                         
  -3   3   9       1995.06       2107.92        48.89 o                         
  -2   3   9       2691.97       2965.43        60.95 o                         
  -1   3   9          2.27          5.53         3.69 o                         
   0   3   9       2439.34       2654.79        45.85 o                         
   1   3   9        105.92        131.37        11.36 o                         
   2   3   9       1394.74       1683.42        47.12 o                         
   3   3   9        482.84        498.47        31.98 o                         
   4   3   9        124.87        115.81        17.01 o                         
   5   3   9         17.91         19.32        10.99 o                         
   6   3   9         10.38         12.11         5.00 o                         
   7   3   9          0.10         -7.48        10.29 o                         
   8   3   9          1.12          9.99        10.13 o                         
   9   3   9         26.14         25.94         5.54 o                         
  10   3   9         31.19         34.79         5.93 o                         
  11   3   9         13.25         22.60         5.10 o                         
 -11   4   9        108.96        102.89        12.44 o                         
 -10   4   9          1.60          3.98         4.17 o                         
  -9   4   9         48.00         44.59         5.11 o                         
  -8   4   9        629.43        675.21        19.82 o                         
  -7   4   9         23.42         23.51         4.45 o                         
  -6   4   9       2746.55       2267.51        96.13 o                         
  -5   4   9       2489.87       2007.72        74.47 o                         
  -4   4   9        408.83        412.68        27.59 o                         
  -3   4   9        731.92        589.56        31.87 o                         
  -2   4   9       4988.56       4909.33       105.93 o                         
  -1   4   9        754.30        601.54        25.26 o                         
   0   4   9       3937.54       4487.99        67.51 o                         
   1   4   9       7943.06       8916.94       113.79 o                         
   2   4   9       1125.17       1193.98        46.78 o                         
   3   4   9          0.90         -1.35         6.01 o                         
   4   4   9       2000.71       1990.88        83.62 o                         
   5   4   9        556.49        558.93        38.45 o                         
   6   4   9         39.02         22.18         7.56 o                         
   7   4   9        164.88        132.04         8.24 o                         
   8   4   9        615.40        613.41        23.90 o                         
   9   4   9         57.43         73.44         8.85 o                         
  10   4   9        126.40        149.03        10.81 o                         
  11   4   9        147.84        160.92        16.75 o                         
 -11   5   9          5.19          6.38         4.94 o                         
 -10   5   9         87.96         72.69         7.45 o                         
  -9   5   9         12.68         12.84         3.50 o                         
  -8   5   9          0.12          0.84         6.03 o                         
  -7   5   9         44.73         40.58         5.26 o                         
  -6   5   9         51.36         56.21         6.43 o                         
  -5   5   9         18.63          8.83         5.11 o                         
  -4   5   9         41.80         61.59        11.14 o                         
  -3   5   9          5.11         16.10         6.28 o                         
  -2   5   9          3.86         18.53         7.93 o                         
  -1   5   9        226.59        136.78        12.38 o                         
   0   5   9        318.11        235.24        15.52 o                         
   1   5   9         43.48         69.10         9.76 o                         
   2   5   9        462.55        421.79        28.46 o                         
   3   5   9       1193.67       1136.05        49.14 o                         
   4   5   9        506.73        439.40        33.00 o                         
   5   5   9        630.90        500.13        36.42 o                         
   6   5   9        131.19         96.31        10.48 o                         
   7   5   9        101.47         99.09        10.99 o                         
   8   5   9        239.25        220.05        15.71 o                         
   9   5   9         31.06         25.18         4.60 o                         
  10   5   9         73.11         79.91         8.01 o                         
  11   5   9          1.41          8.37         6.62 o                         
 -11   6   9         94.79         77.36         6.88 o                         
 -10   6   9         12.50         11.80         3.18 o                         
  -9   6   9          0.44          2.91         3.12 o                         
  -8   6   9         98.58        100.30         9.17 o                         
  -7   6   9         22.64         13.10         3.48 o                         
  -6   6   9       1875.41       1664.88        37.74 o                         
  -5   6   9       1033.83        866.19        50.21 o                         
  -4   6   9         10.52         13.61         6.63 o                         
  -3   6   9       1202.82       1009.18        43.38 o                         
  -2   6   9       3556.17       3470.26        81.04 o                         
  -1   6   9        565.55        679.85        49.23 o                         
   0   6   9       2397.63       2450.33        52.14 o                         
   1   6   9       7155.92       7695.70       107.59 o                         
   2   6   9       1458.62       1576.82        49.11 o                         
   3   6   9        640.23        642.59        37.97 o                         
   4   6   9        745.80        782.29        44.15 o                         
   5   6   9         94.35         77.01        14.82 o                         
   6   6   9         38.48         50.13         8.19 o                         
   7   6   9        683.34        609.55        29.11 o                         
   8   6   9        102.55        124.90        16.27 o                         
   9   6   9         33.88         35.33         5.13 o                         
  10   6   9         33.60         34.92         5.79 o                         
  11   6   9         86.05         98.26        10.37 o                         
 -11   7   9         23.02          9.81         2.97 o                         
 -10   7   9        160.78        157.40         9.53 o                         
  -9   7   9         64.28         78.48         6.12 o                         
  -8   7   9          1.19          3.84         5.17 o                         
  -7   7   9        158.12        151.96        11.16 o                         
  -6   7   9        196.06        169.46        10.67 o                         
  -5   7   9         81.85         55.66         8.96 o                         
  -4   7   9         99.98         63.10        11.06 o                         
  -3   7   9         44.74         19.08         7.74 o                         
  -2   7   9        350.81        324.99        24.83 o                         
  -1   7   9       2696.24       2381.00        94.93 o                         
   0   7   9       3199.57       3211.76        86.01 o                         
   1   7   9          1.97          3.19         4.66 o                         
   2   7   9       2484.29       2383.16        61.48 o                         
   3   7   9       1672.99       1544.41        60.38 o                         
   4   7   9          0.54          1.77         6.80 o                         
   5   7   9       1255.06        921.56        34.09 o                         
   6   7   9        724.26        694.77        43.39 o                         
   7   7   9        224.52        167.60        46.02 o                         
   8   7   9        251.10        279.94        23.13 o                         
   9   7   9        313.00        363.23        20.10 o                         
  10   7   9        135.32        136.42        17.95 o                         
  11   7   9          3.69          6.86         3.83 o                         
 -10   8   9          0.98          2.04         3.13 o                         
  -9   8   9          5.16          2.01         3.79 o                         
  -8   8   9         99.63        127.97         8.18 o                         
  -7   8   9        150.51        139.97        13.05 o                         
  -6   8   9          0.03          4.73         4.44 o                         
  -5   8   9          0.01          6.44         3.18 o                         
  -4   8   9         40.75         31.57         9.16 o                         
  -3   8   9        223.71        215.90        21.05 o                         
  -2   8   9        227.59        256.19        22.65 o                         
  -1   8   9        428.61        478.71        44.06 o                         
   0   8   9          0.16         -3.39         8.59 o                         
   1   8   9          0.90          5.53         4.71 o                         
   2   8   9          0.26         10.99         6.31 o                         
   3   8   9         58.18         30.54         9.35 o                         
   4   8   9         45.42         23.65        14.31 o                         
   5   8   9        213.03        160.33        12.49 o                         
   6   8   9        287.88        261.25        17.54 o                         
   7   8   9        104.93         87.28        12.76 o                         
   8   8   9        141.17        128.83        11.88 o                         
   9   8   9         20.92         22.57         5.48 o                         
  10   8   9         21.25         23.55         4.47 o                         
  11   8   9          0.30          8.93         3.67 o                         
 -10   9   9         60.79         58.21         5.58 o                         
  -9   9   9         87.78         85.27         7.65 o                         
  -8   9   9          1.48          4.29         3.56 o                         
  -7   9   9        166.97        181.68        11.05 o                         
  -6   9   9         51.01         53.52         6.70 o                         
  -5   9   9        761.26        635.12        33.25 o                         
  -4   9   9       2002.67       1605.63        44.44 o                         
  -3   9   9       1507.05       1244.90        52.83 o                         
  -2   9   9         89.29         93.73        14.48 o                         
  -1   9   9       1463.54       1572.80        82.39 o                         
   0   9   9       3066.22       2814.25        85.00 o                         
   1   9   9         97.51         69.80        11.40 o                         
   2   9   9        759.29        697.52        34.86 o                         
   3   9   9        634.74        538.17        36.99 o                         
   4   9   9         51.65         33.97         7.30 o                         
   5   9   9        541.66        460.38        29.75 o                         
   6   9   9        272.12        287.34        18.78 o                         
   7   9   9        202.82        222.28        16.03 o                         
   8   9   9         62.12         69.31         8.80 o                         
   9   9   9         56.66         55.11         7.10 o                         
  10   9   9         26.94         17.85         3.72 o                         
 -10  10   9          0.19         -2.07         2.90 o                         
  -9  10   9        119.52        119.26         8.90 o                         
  -8  10   9        107.14        112.85         8.13 o                         
  -7  10   9         53.01         44.00         8.27 o                         
  -6  10   9         37.40         31.48         5.45 o                         
  -5  10   9          3.74         -1.49         4.43 o                         
  -4  10   9         37.28         25.74         5.00 o                         
  -3  10   9         51.77         55.51        11.62 o                         
  -2  10   9        368.98        274.79        28.95 o                         
  -1  10   9         29.25         11.52        10.43 o                         
   0  10   9        403.26        311.71        28.64 o                         
   1  10   9        633.18        543.68        45.03 o                         
   2  10   9        663.94        531.66        37.95 o                         
   3  10   9         31.47          7.00         8.35 o                         
   4  10   9       1532.22       1197.12        58.38 o                         
   5  10   9        134.73        110.44        10.53 o                         
   6  10   9        755.07        731.60        38.20 o                         
   7  10   9        527.51        509.92        24.88 o                         
   8  10   9        203.27        247.56        12.14 o                         
   9  10   9          4.57          4.43         3.33 o                         
  10  10   9          3.24         -2.81         2.81 o                         
 -10  11   9          0.26          0.79         2.38 o                         
  -9  11   9         20.52         20.10         4.05 o                         
  -8  11   9         18.90         25.00         5.54 o                         
  -7  11   9         52.40         63.95         9.85 o                         
  -6  11   9         14.89         12.52         6.32 o                         
  -5  11   9          5.56          3.51         6.62 o                         
  -4  11   9         39.62         28.92         6.60 o                         
  -3  11   9          0.70         10.08         4.06 o                         
  -2  11   9          0.01         -4.58         8.92 o                         
  -1  11   9       1013.63        893.65        50.50 o                         
   0  11   9        695.60        640.73        43.05 o                         
   1  11   9         14.21         11.03        22.41 o                         
   2  11   9        400.37        281.87        13.84 o                         
   3  11   9         59.29         60.00         7.15 o                         
   4  11   9        841.89        641.13        33.42 o                         
   5  11   9         96.81         94.43        15.31 o                         
   6  11   9        158.99        146.24        13.81 o                         
   7  11   9         22.44         22.65         6.71 o                         
   8  11   9         19.68         21.59         6.37 o                         
   9  11   9          0.44          2.07         3.04 o                         
  10  11   9          0.44         -1.58         2.61 o                         
 -10  12   9          2.44          2.58         2.29 o                         
  -9  12   9         94.01        108.28         7.82 o                         
  -8  12   9        241.09        286.59        18.59 o                         
  -7  12   9        187.37        197.81        16.30 o                         
  -6  12   9          2.27          6.08         5.29 o                         
  -5  12   9         16.70         10.19         4.81 o                         
  -4  12   9         36.43         31.11         6.52 o                         
  -3  12   9        501.36        491.42        24.33 o                         
  -2  12   9        584.71        501.03        34.14 o                         
  -1  12   9        235.52        182.32        18.33 o                         
   0  12   9         31.20         16.74         5.45 o                         
   1  12   9        745.14        588.78        23.74 o                         
   2  12   9        308.72        234.47        21.44 o                         
   3  12   9         37.00         24.56         8.29 o                         
   4  12   9       1216.74        966.17        48.65 o                         
   5  12   9        335.95        289.67        27.60 o                         
   6  12   9          1.76          6.84         8.45 o                         
   7  12   9        280.11        278.55        17.34 o                         
   8  12   9        194.08        231.18        11.25 o                         
   9  12   9         14.88         12.07         3.52 o                         
  10  12   9         42.53         31.10         5.26 o                         
  -9  13   9          9.28          3.15         2.94 o                         
  -8  13   9        184.51        201.55        11.71 o                         
  -7  13   9          7.11         10.36         6.08 o                         
  -6  13   9         33.54         29.09         8.00 o                         
  -5  13   9          4.39         -0.58         5.86 o                         
  -4  13   9          0.46         -4.87         4.98 o                         
  -3  13   9          0.37          3.35         4.62 o                         
  -2  13   9         32.06         20.10         7.66 o                         
  -1  13   9         68.95         57.35         8.69 o                         
   0  13   9         18.66          7.53         4.88 o                         
   1  13   9          9.54         11.43         4.71 o                         
   2  13   9        214.43        177.44        15.07 o                         
   3  13   9          1.74          0.16         6.70 o                         
   4  13   9          7.76          1.28         6.38 o                         
   5  13   9        696.72        652.73        40.84 o                         
   6  13   9        350.43        364.25        21.02 o                         
   7  13   9         14.68         11.90         3.98 o                         
   8  13   9          5.68          9.16         3.32 o                         
   9  13   9          1.94          2.24         3.91 o                         
  -9  14   9         14.50         11.64         2.99 o                         
  -8  14   9         79.22         88.52         7.58 o                         
  -7  14   9          7.26          1.98         4.79 o                         
  -6  14   9         10.38          8.62         5.54 o                         
  -5  14   9         47.35         43.40         7.69 o                         
  -4  14   9         22.33         31.84         7.76 o                         
  -3  14   9        204.29        207.50        16.20 o                         
  -2  14   9        218.10        164.79        36.21 o                         
  -1  14   9        294.45        277.88        18.41 o                         
   0  14   9         36.47         31.12         6.98 o                         
   1  14   9        167.97        126.95        13.17 o                         
   2  14   9         40.84         38.15         7.68 o                         
   3  14   9         85.26         87.41        14.83 o                         
   4  14   9        212.85        206.57        23.29 o                         
   5  14   9         23.65         32.73        10.93 o                         
   6  14   9          0.19         -0.93         4.47 o                         
   7  14   9        119.27        140.64        10.54 o                         
   8  14   9         23.48         33.93         3.84 o                         
   9  14   9          4.06          2.17         5.10 o                         
  -9  15   9         34.72         23.93         5.26 o                         
  -8  15   9          2.94          4.28         2.97 o                         
  -7  15   9         38.78         49.63         8.18 o                         
  -6  15   9          2.96         -0.60         4.41 o                         
  -5  15   9          1.85         -3.41         5.09 o                         
  -4  15   9         34.32         39.97         7.81 o                         
  -3  15   9        373.30        377.07        21.00 o                         
  -2  15   9         65.05         51.90        11.56 o                         
  -1  15   9        249.82        258.06        17.69 o                         
   0  15   9          9.18         11.02         9.57 o                         
   1  15   9         85.55         69.70        10.57 o                         
   2  15   9        437.73        414.52        23.16 o                         
   3  15   9        713.41        620.33        27.46 o                         
   4  15   9          5.55          6.38         7.66 o                         
   5  15   9        825.43        898.95        84.46 o                         
   6  15   9        246.16        271.42        17.27 o                         
   7  15   9         62.09         77.20         6.22 o                         
   8  15   9         21.07         16.56         3.91 o                         
  -8  16   9          1.67         -2.05         2.60 o                         
  -7  16   9          0.10         -4.29         4.29 o                         
  -6  16   9          1.81         -0.71         4.36 o                         
  -5  16   9         13.44         12.84         5.24 o                         
  -4  16   9         41.35         53.11         8.31 o                         
  -3  16   9        217.41        226.39        16.00 o                         
  -2  16   9          0.09          2.00         4.51 o                         
  -1  16   9          0.14         -0.34         4.39 o                         
   0  16   9         81.46         77.59        10.88 o                         
   1  16   9          2.53          9.87         7.02 o                         
   2  16   9         19.11         10.87         5.60 o                         
   3  16   9         20.92         19.80         6.68 o                         
   4  16   9         89.50         90.12        15.47 o                         
   5  16   9        284.42        350.99        18.51 o                         
   6  16   9          0.38          2.49         3.02 o                         
   7  16   9          3.91          4.03         2.54 o                         
   8  16   9          0.42         -1.60         3.51 o                         
  -8  17   9         14.21         17.07         5.42 o                         
  -7  17   9        108.91        126.10         8.55 o                         
  -6  17   9         21.13         20.82         5.70 o                         
  -5  17   9          2.03         -1.04         4.17 o                         
  -4  17   9        100.46         90.60        13.40 o                         
  -3  17   9        242.78        242.64        16.07 o                         
  -2  17   9          0.06          0.50         4.23 o                         
  -1  17   9         44.31         57.30         9.02 o                         
   0  17   9        317.06        336.16        20.86 o                         
   1  17   9        192.11        180.31        15.82 o                         
   2  17   9          0.51         -5.33         5.33 o                         
   3  17   9        144.91        156.34        13.55 o                         
   4  17   9          3.13          4.23         4.06 o                         
   5  17   9        109.27        104.03         9.90 o                         
   6  17   9        114.57        131.24        10.15 o                         
   7  17   9         15.34         11.15         5.50 o                         
  -7  18   9          1.66          2.52         2.28 o                         
  -6  18   9          0.46          1.89         3.82 o                         
  -5  18   9         29.64         22.65         6.22 o                         
  -4  18   9          2.55          4.13         3.95 o                         
  -3  18   9          1.28         -0.48         4.06 o                         
  -2  18   9         37.79         49.09         6.72 o                         
  -1  18   9          0.16          2.89        10.05 o                         
   0  18   9         55.88         80.88        10.74 o                         
   1  18   9        100.48        110.76        12.84 o                         
   2  18   9         33.56         40.43         8.04 o                         
   3  18   9         23.25         23.10         6.15 o                         
   4  18   9        200.65        222.36        22.17 o                         
   5  18   9         73.23         80.14         8.42 o                         
   6  18   9         23.48         19.67         4.18 o                         
  -6  19   9          2.46          3.51         4.94 o                         
  -5  19   9         57.47         54.69        18.66 o                         
  -4  19   9         35.57         35.20         5.85 o                         
  -3  19   9          5.84          8.39         4.40 o                         
  -2  19   9          0.16          1.75         3.45 o                         
  -1  19   9         51.47         61.97         9.24 o                         
   0  19   9         27.77         33.04         8.21 o                         
   1  19   9          7.88          5.75         4.57 o                         
   2  19   9         34.48         37.96         7.49 o                         
   3  19   9         81.03         69.45        10.61 o                         
   4  19   9          0.37         -1.44         5.42 o                         
   5  19   9          0.98         -0.32         5.42 o                         
   6  19   9          2.10          0.48         3.67 o                         
  -5  20   9         25.60         25.52         7.34 o                         
  -4  20   9         45.73         27.28         6.54 o                         
  -3  20   9          3.70          9.09         5.90 o                         
  -2  20   9         79.13         69.22         8.17 o                         
  -1  20   9          0.44          3.13         4.00 o                         
   0  20   9         60.44         78.27         9.83 o                         
   1  20   9         85.18        115.56        11.72 o                         
   2  20   9         36.14         41.75         7.06 o                         
   3  20   9         44.96         36.48         6.48 o                         
   4  20   9        230.89        248.04        20.42 o                         
   5  20   9         27.43         47.06         8.61 o                         
  -4  21   9         19.79         19.44         4.15 o                         
  -3  21   9          0.67          1.44         3.67 o                         
  -2  21   9          0.10         -1.68         3.06 o                         
  -1  21   9          5.39          1.65         4.31 o                         
   0  21   9          0.79          0.89         3.82 o                         
   1  21   9          9.69          5.35         4.17 o                         
   2  21   9         71.77        104.96        10.09 o                         
   3  21   9         55.84         67.26         7.42 o                         
   4  21   9         25.02         32.06         7.50 o                         
  -3  22   9         10.21          5.90         3.51 o                         
  -2  22   9          5.87          3.32         4.55 o                         
  -1  22   9          0.68         -0.42         2.45 o                         
   0  22   9          7.98          9.51         2.58 o                         
   1  22   9         43.92         33.88         6.03 o                         
   2  22   9         75.08         68.34         7.29 o                         
   3  22   9          1.08          0.64         3.51 o                         
 -11   0  10         10.10          4.94         5.90 o                         
 -10   0  10        154.63        155.84        17.87 o                         
  -9   0  10        100.38         82.43        10.60 o                         
  -8   0  10        900.88        965.23        31.83 o                         
  -7   0  10        499.17        542.78        24.30 o                         
  -6   0  10          7.93          9.50        16.83 o                         
  -5   0  10       1681.86       1223.23        58.67 o                         
  -4   0  10       1740.96       1519.60        62.98 o                         
  -3   0  10        361.99        389.07        30.50 o                         
  -2   0  10      12274.22      13800.47       405.96 o                         
  -1   0  10       4101.37       4603.86        89.74 o                         
   0   0  10        932.68       1099.45        42.42 o                         
   1   0  10        448.34        410.34        39.48 o                         
   2   0  10       7196.95       8150.54       182.24 o                         
   3   0  10       3755.90       4317.57       120.60 o                         
   4   0  10        104.96         85.68        18.50 o                         
   5   0  10       5978.61       5524.72       222.84 o                         
   6   0  10         35.73         23.83         5.42 o                         
   7   0  10        915.61        996.16        44.50 o                         
   8   0  10       1991.79       2259.02        66.04 o                         
   9   0  10        988.82       1112.28        43.07 o                         
  10   0  10         41.02         34.61         8.29 o                         
  11   0  10         20.91         22.01         6.06 o                         
 -11   1  10          6.94          7.26         4.62 o                         
 -10   1  10         95.19         92.80        10.07 o                         
  -9   1  10        222.89        234.02        12.95 o                         
  -8   1  10          3.38         11.34         4.90 o                         
  -7   1  10        121.71         90.23         6.55 o                         
  -6   1  10         18.66         22.76         5.09 o                         
  -5   1  10        141.42        102.62        12.63 o                         
  -4   1  10        149.89        116.76        13.77 o                         
  -3   1  10        282.00        288.59        18.73 o                         
  -2   1  10        418.59        433.51        21.43 o                         
  -1   1  10        665.87        814.04        24.23 o                         
   0   1  10        225.04        324.92        16.35 o                         
   1   1  10         29.94         23.44         5.08 o                         
   2   1  10       1397.90       1736.87        60.11 o                         
   3   1  10       2380.28       2587.45        96.52 o                         
   4   1  10        138.54        118.68        18.24 o                         
   5   1  10         14.38         24.13         9.64 o                         
   6   1  10        201.35        158.96         8.93 o                         
   7   1  10          5.79          5.67         4.11 o                         
   8   1  10         31.92         50.25        11.25 o                         
   9   1  10         11.33         16.98         5.74 o                         
  10   1  10          0.85          2.85         4.55 o                         
  11   1  10          3.35          5.81         3.21 o                         
 -11   2  10         21.84         21.11         5.38 o                         
 -10   2  10         16.06         19.61         6.47 o                         
  -9   2  10        395.52        377.73        15.97 o                         
  -8   2  10       1220.89       1224.76        25.18 o                         
  -7   2  10         51.80         61.93         5.93 o                         
  -6   2  10          8.80          2.34         2.77 o                         
  -5   2  10        312.13        263.80        21.08 o                         
  -4   2  10       1682.13       1628.29        51.57 o                         
  -3   2  10        132.30        119.99        11.86 o                         
  -2   2  10        837.62        974.33        40.80 o                         
  -1   2  10       1729.14       1770.04        46.96 o                         
   0   2  10        732.36        827.34        26.22 o                         
   1   2  10        396.29        423.96        23.21 o                         
   2   2  10       1297.51       1523.82        47.13 o                         
   3   2  10         23.51         41.69         9.45 o                         
   4   2  10        533.56        560.82        37.63 o                         
   5   2  10       1584.33       1548.19        82.73 o                         
   6   2  10        400.92        362.63        18.35 o                         
   7   2  10        625.52        613.93        32.45 o                         
   8   2  10       1220.21       1393.05        35.87 o                         
   9   2  10        268.40        312.67        16.30 o                         
  10   2  10         13.00          7.38         4.55 o                         
  11   2  10         38.34         43.04        11.96 o                         
 -11   3  10         19.93         23.11         9.89 o                         
 -10   3  10        129.96        141.38        12.35 o                         
  -9   3  10        284.46        291.32        14.07 o                         
  -8   3  10         28.51         18.63         4.45 o                         
  -7   3  10       1744.07       1734.49        32.33 o                         
  -6   3  10        758.48        698.99        19.05 o                         
  -5   3  10        561.76        483.03        29.17 o                         
  -4   3  10        459.29        355.17        22.13 o                         
  -3   3  10       1685.89       1624.50        49.49 o                         
  -2   3  10        281.09        183.22        15.92 o                         
  -1   3  10        961.97       1051.16        31.48 o                         
   0   3  10       3045.96       3018.58        74.74 o                         
   1   3  10       4708.34       5361.30        88.73 o                         
   2   3  10        157.02        143.89        14.75 o                         
   3   3  10       1265.24       1248.67        53.25 o                         
   4   3  10       2050.97       1834.12        68.78 o                         
   5   3  10         38.43         21.74         8.43 o                         
   6   3  10       2106.48       1787.67        90.12 o                         
   7   3  10       1928.47       1904.93        43.57 o                         
   8   3  10         99.71        109.88        16.83 o                         
   9   3  10         81.85        103.89         9.75 o                         
  10   3  10        205.36        228.03        12.78 o                         
  11   3  10         26.63         26.31         5.10 o                         
 -11   4  10          9.71          5.10         4.63 o                         
 -10   4  10         28.93         33.02         6.94 o                         
  -9   4  10         64.07         60.91         6.38 o                         
  -8   4  10         69.25         70.78         6.92 o                         
  -7   4  10        154.92        149.45         8.90 o                         
  -6   4  10        486.33        462.90        14.49 o                         
  -5   4  10         39.98         41.54        11.66 o                         
  -4   4  10          6.21         14.10         8.17 o                         
  -3   4  10         16.43         13.84         7.64 o                         
  -2   4  10          0.68          4.69         5.79 o                         
  -1   4  10         65.14         43.72         9.33 o                         
   0   4  10        149.05        193.15        13.42 o                         
   1   4  10       1210.84       1290.77        42.16 o                         
   2   4  10        298.30        356.66        27.20 o                         
   3   4  10        677.24        757.00        41.97 o                         
   4   4  10        399.66        411.47        32.75 o                         
   5   4  10         37.47         30.65         4.75 o                         
   6   4  10        118.35        103.78         8.68 o                         
   7   4  10         41.43         37.86         5.45 o                         
   8   4  10         16.76         19.64         6.09 o                         
   9   4  10          0.01          6.06         4.36 o                         
  10   4  10          0.11         -0.65         3.68 o                         
  11   4  10          5.78          7.85         6.46 o                         
 -11   5  10         20.51         16.75         6.06 o                         
 -10   5  10         82.98         72.96         9.13 o                         
  -9   5  10        519.21        567.54        16.78 o                         
  -8   5  10         30.57         52.15         6.12 o                         
  -7   5  10        238.53        240.09        12.31 o                         
  -6   5  10        739.84        718.27        27.51 o                         
  -5   5  10        398.45        325.80        13.69 o                         
  -4   5  10         48.05         38.10         8.99 o                         
  -3   5  10       3595.10       3424.10        83.76 o                         
  -2   5  10       2713.57       2609.00        67.47 o                         
  -1   5  10        605.61        638.53        38.84 o                         
   0   5  10        545.97        499.18        24.28 o                         
   1   5  10       3895.92       4172.73        79.33 o                         
   2   5  10         34.97         25.63         8.22 o                         
   3   5  10       2124.26       2036.48        90.20 o                         
   4   5  10       3906.43       3847.27       101.99 o                         
   5   5  10         71.98         55.60         6.76 o                         
   6   5  10       2524.29       2390.53        47.88 o                         
   7   5  10       1057.33       1154.66        67.47 o                         
   8   5  10        105.96        114.43        10.77 o                         
   9   5  10        241.21        276.78        16.10 o                         
  10   5  10        160.34        183.40        11.22 o                         
  11   5  10          0.09          5.10         4.31 o                         
 -11   6  10         73.28         52.64         8.14 o                         
 -10   6  10        103.84        107.89         9.57 o                         
  -9   6  10          1.19          3.57         4.83 o                         
  -8   6  10        276.43        291.73        13.18 o                         
  -7   6  10        178.96        181.41        11.05 o                         
  -6   6  10        326.77        278.45        11.76 o                         
  -5   6  10        354.58        321.72        12.56 o                         
  -4   6  10        698.17        479.02        32.53 o                         
  -3   6  10         64.37         43.14        10.95 o                         
  -2   6  10       1232.73       1093.73        47.24 o                         
  -1   6  10       2005.19       1809.34        66.92 o                         
   0   6  10        338.06        376.16        24.53 o                         
   1   6  10       1004.41       1100.76        40.98 o                         
   2   6  10       4152.86       4041.40        95.84 o                         
   3   6  10         55.93         40.23         9.51 o                         
   4   6  10         70.49         51.32        12.07 o                         
   5   6  10       1134.50        942.94        49.31 o                         
   6   6  10        264.62        233.86        12.60 o                         
   7   6  10        116.98        111.76        20.10 o                         
   8   6  10         31.32         23.13         7.98 o                         
   9   6  10         30.16         43.14         6.24 o                         
  10   6  10          2.10          5.58         4.79 o                         
  11   6  10         20.53         19.94         5.26 o                         
 -10   7  10         27.55         24.29         5.24 o                         
  -9   7  10        149.78        157.77         7.99 o                         
  -8   7  10         27.84         31.87         5.20 o                         
  -7   7  10         39.67         41.60         5.63 o                         
  -6   7  10         22.01         21.79         4.26 o                         
  -5   7  10        454.25        442.92        14.59 o                         
  -4   7  10        608.17        458.99        32.35 o                         
  -3   7  10        110.80        114.34        15.76 o                         
  -2   7  10        141.95        142.20        20.12 o                         
  -1   7  10        334.32        314.52        28.18 o                         
   0   7  10        503.56        577.32        38.58 o                         
   1   7  10        226.37        361.98        23.98 o                         
   2   7  10         22.08         11.88         6.77 o                         
   3   7  10         84.84         81.07        14.41 o                         
   4   7  10         79.85         68.07         9.04 o                         
   5   7  10         80.86         80.88        11.25 o                         
   6   7  10        294.21        273.19        13.67 o                         
   7   7  10        190.47        192.53        15.47 o                         
   8   7  10         11.08          3.51         6.38 o                         
   9   7  10        129.91        148.90        10.51 o                         
  10   7  10         64.59         67.81        17.47 o                         
 -10   8  10        157.82        169.18        24.88 o                         
  -9   8  10          0.08          4.50         3.18 o                         
  -8   8  10        359.51        397.42        13.43 o                         
  -7   8  10        158.39        141.90        11.04 o                         
  -6   8  10         70.85         63.62         6.45 o                         
  -5   8  10        378.37        318.04        12.82 o                         
  -4   8  10        678.19        563.63        17.62 o                         
  -3   8  10         88.30         90.64        13.78 o                         
  -2   8  10       1476.16       1329.04        62.46 o                         
  -1   8  10        559.94        394.92        32.72 o                         
   0   8  10         91.37        101.97        16.46 o                         
   1   8  10       1525.55       1299.77        50.31 o                         
   2   8  10       3135.08       3057.06        74.76 o                         
   3   8  10        448.26        377.79        31.46 o                         
   4   8  10         16.77         17.14         4.04 o                         
   5   8  10       2617.03       2316.86       144.20 o                         
   6   8  10       1224.50       1172.82        27.82 o                         
   7   8  10          5.48          5.56         4.59 o                         
   8   8  10         75.37         71.38         8.49 o                         
   9   8  10         60.59         58.17         6.98 o                         
  10   8  10         20.41         18.71         3.91 o                         
 -10   9  10          0.72         -2.18         2.52 o                         
  -9   9  10          3.29          0.50         3.32 o                         
  -8   9  10          7.48         10.67         4.03 o                         
  -7   9  10         43.36         31.04         4.56 o                         
  -6   9  10        694.73        647.62        18.42 o                         
  -5   9  10        811.51        771.34        26.06 o                         
  -4   9  10          1.47          2.97         3.56 o                         
  -3   9  10         31.14         23.10         8.02 o                         
  -2   9  10         28.79          4.12        12.44 o                         
  -1   9  10        198.97        153.33        20.46 o                         
   0   9  10       1943.17       1782.92        71.04 o                         
   1   9  10       1191.97       1184.57        67.55 o                         
   2   9  10          1.21         -3.49         8.05 o                         
   3   9  10        179.39        135.08         9.68 o                         
   4   9  10        335.31        274.15        16.57 o                         
   5   9  10        107.07        122.09        11.24 o                         
   6   9  10          4.52          5.11         3.70 o                         
   7   9  10        135.55        117.44        11.74 o                         
   8   9  10          2.26         -5.22         5.22 o                         
   9   9  10          9.03         15.12         4.20 o                         
  10   9  10          6.67          9.89         2.99 o                         
 -10  10  10        179.38        158.40        11.13 o                         
  -9  10  10          2.79         -3.15         3.15 o                         
  -8  10  10         91.90        116.02         8.09 o                         
  -7  10  10        115.96        144.84        11.15 o                         
  -6  10  10         18.38          9.21         4.18 o                         
  -5  10  10          2.34          7.82         4.26 o                         
  -4  10  10        925.63        939.75        35.43 o                         
  -3  10  10       1300.08       1079.69        33.59 o                         
  -2  10  10          1.18         -0.24        10.05 o                         
  -1  10  10        105.55         52.68        12.26 o                         
   0  10  10         85.73         74.47        15.35 o                         
   1  10  10        533.18        465.21        43.45 o                         
   2  10  10       1705.44       1362.29        33.27 o                         
   3  10  10         47.75         37.63         6.08 o                         
   4  10  10        931.60        833.35        41.07 o                         
   5  10  10       1776.27       1663.87        92.36 o                         
   6  10  10        305.49        324.45        16.88 o                         
   7  10  10          0.06         -3.17         5.50 o                         
   8  10  10         32.75         48.06         5.79 o                         
   9  10  10          1.06         -0.94         2.74 o                         
  10  10  10          2.38         -1.50         2.53 o                         
 -10  11  10         15.41         24.56         5.74 o                         
  -9  11  10        138.25        158.35         9.22 o                         
  -8  11  10        137.03        148.19         8.56 o                         
  -7  11  10          2.17          6.52         4.05 o                         
  -6  11  10        371.54        373.11        15.27 o                         
  -5  11  10        150.64        138.08        14.45 o                         
  -4  11  10       1267.29       1372.74        49.28 o                         
  -3  11  10       1528.91       1435.03        38.14 o                         
  -2  11  10        897.66        685.10        21.98 o                         
  -1  11  10        160.23        129.22        13.15 o                         
   0  11  10       1214.10        950.30        37.92 o                         
   1  11  10       1584.21       1257.21        32.79 o                         
   2  11  10        124.29        106.25         8.64 o                         
   3  11  10        981.03        808.91        31.82 o                         
   4  11  10       1633.33       1534.77        58.94 o                         
   5  11  10        295.82        265.43        25.84 o                         
   6  11  10        317.78        328.67        19.79 o                         
   7  11  10        192.75        233.25        15.87 o                         
   8  11  10         18.72         30.63         5.04 o                         
   9  11  10         44.13         45.09         5.77 o                         
  -9  12  10         12.27         16.43         3.62 o                         
  -8  12  10         10.45         13.35         4.15 o                         
  -7  12  10          1.15          3.19         5.63 o                         
  -6  12  10          7.64          3.29         4.65 o                         
  -5  12  10        199.11        207.32        16.70 o                         
  -4  12  10         57.50         77.97        10.33 o                         
  -3  12  10        620.58        534.78        34.53 o                         
  -2  12  10          8.01          6.59         7.18 o                         
  -1  12  10          8.26         10.09         5.86 o                         
   0  12  10        118.68         99.82        11.94 o                         
   1  12  10          0.23          1.32         4.56 o                         
   2  12  10          0.05         -0.05         4.61 o                         
   3  12  10        290.95        257.61        24.72 o                         
   4  12  10          1.79          5.90         6.22 o                         
   5  12  10          0.08         -1.91         6.54 o                         
   6  12  10         73.46         73.61        10.28 o                         
   7  12  10          0.01         -2.20         4.10 o                         
   8  12  10         15.01         21.31         4.05 o                         
   9  12  10          0.66          2.77         2.91 o                         
  -9  13  10         90.23         92.66         6.23 o                         
  -8  13  10         29.62         28.17         5.04 o                         
  -7  13  10         19.12         28.66         7.36 o                         
  -6  13  10        113.21         98.61         9.53 o                         
  -5  13  10         58.98         46.24         8.24 o                         
  -4  13  10         76.86         86.37        11.25 o                         
  -3  13  10        652.91        634.00        27.87 o                         
  -2  13  10         20.33         24.09         8.93 o                         
  -1  13  10        102.05         69.45        14.91 o                         
   0  13  10        124.88         98.59        12.17 o                         
   1  13  10        427.58        342.15        21.06 o                         
   2  13  10        179.60        171.87        15.19 o                         
   3  13  10        392.93        285.21        26.00 o                         
   4  13  10        894.96        819.10        44.50 o                         
   5  13  10        591.68        543.78        36.69 o                         
   6  13  10         34.90         45.84        14.52 o                         
   7  13  10         65.55         87.38         7.61 o                         
   8  13  10          2.30          4.81         3.29 o                         
   9  13  10         20.30         19.82         3.49 o                         
  -9  14  10          0.09         -0.80         2.71 o                         
  -8  14  10         27.14         35.41         5.53 o                         
  -7  14  10          9.21         14.00         5.37 o                         
  -6  14  10        159.70        200.28        16.14 o                         
  -5  14  10        917.59        954.75        34.02 o                         
  -4  14  10        462.15        486.70        24.27 o                         
  -3  14  10         12.00          6.72         3.85 o                         
  -2  14  10         25.68         22.65         9.09 o                         
  -1  14  10        656.33        509.36        57.58 o                         
   0  14  10        142.23        132.33        13.86 o                         
   1  14  10        135.89        134.22        13.96 o                         
   2  14  10        549.07        462.05        24.36 o                         
   3  14  10        285.46        252.83        24.56 o                         
   4  14  10          6.85          6.70         7.50 o                         
   5  14  10         99.06        131.61        16.43 o                         
   6  14  10         18.48         24.23         6.56 o                         
   7  14  10         11.19         14.06         4.02 o                         
   8  14  10         26.44         28.69         3.79 o                         
   9  14  10         22.23         28.71         5.10 o                         
  -8  15  10         24.07         26.21         3.85 o                         
  -7  15  10          6.17          8.73         4.75 o                         
  -6  15  10          0.09         -3.45         5.74 o                         
  -5  15  10         45.53         36.59         7.24 o                         
  -4  15  10        274.67        268.22        18.01 o                         
  -3  15  10         15.01         13.24         7.02 o                         
  -2  15  10        124.87        142.13        19.30 o                         
  -1  15  10         20.04         12.74         5.76 o                         
   0  15  10         79.38         66.53        10.46 o                         
   1  15  10         98.13         87.92        11.39 o                         
   2  15  10          7.45         11.82        12.84 o                         
   3  15  10        290.73        268.94        25.20 o                         
   4  15  10        165.12        173.87        20.74 o                         
   5  15  10          1.03          2.17         5.07 o                         
   6  15  10          4.53         -4.42         7.74 o                         
   7  15  10          4.23          1.46         3.94 o                         
   8  15  10          0.06         -1.60         3.19 o                         
  -8  16  10         33.58         37.30         3.95 o                         
  -7  16  10        122.99        139.19         8.74 o                         
  -6  16  10         18.75         15.98         6.06 o                         
  -5  16  10        573.25        636.87        25.22 o                         
  -4  16  10        317.43        321.75        21.45 o                         
  -3  16  10          3.15         16.59         8.61 o                         
  -2  16  10        172.44        193.61        12.55 o                         
  -1  16  10        362.71        353.27        21.46 o                         
   0  16  10        125.07        116.89        12.69 o                         
   1  16  10        178.55        154.84        14.49 o                         
   2  16  10        520.50        581.96        26.74 o                         
   3  16  10         76.11         67.47         9.58 o                         
   4  16  10         32.14         31.74         9.73 o                         
   5  16  10        577.19        675.09        30.01 o                         
   6  16  10        173.95        210.32        12.76 o                         
   7  16  10          0.04         -1.32         2.86 o                         
   8  16  10         43.04         44.19         6.38 o                         
  -7  17  10          5.17          7.44         2.94 o                         
  -6  17  10          2.35          1.77         3.84 o                         
  -5  17  10         29.23         31.28         5.43 o                         
  -4  17  10        499.39        484.28        29.19 o                         
  -3  17  10         42.63         51.84        11.17 o                         
  -2  17  10          0.71         -0.19         3.80 o                         
  -1  17  10         11.35         11.36         5.70 o                         
   0  17  10         45.84         67.33        10.12 o                         
   1  17  10         39.52         57.42         9.47 o                         
   2  17  10         43.61         42.64         8.93 o                         
   3  17  10          1.82          1.20         5.02 o                         
   4  17  10          4.75          4.17         3.59 o                         
   5  17  10         21.95         24.06         5.52 o                         
   6  17  10          7.04          6.10         2.93 o                         
   7  17  10          3.57          3.91         3.03 o                         
  -6  18  10          1.37          5.26         5.42 o
[truncated: 216,757 more chars]
